# Supplementary material for: Persistent TFIIH binding to non-excised DNA damage causes cell and developmental failure
Source: Nat Commun. 2024 Apr 25;15:3490. doi: 10.1038/s41467-024-47935-9 (PMC11045817; doi:10.1038/s41467-024-47935-9)
Supplement: Supplementary file 4 — Source Data [file 41467_2024_47935_MOESM4_ESM.zip]

Archive with 2 entries (2 files):
- original_images_Source_data.pdf
- rawSource_data.xlsx
