# Supplementary material for: Persistent TFIIH binding to non-excised DNA damage causes cell and developmental failure
Source: Nat Commun. 2024 Apr 25;15:3490. doi: 10.1038/s41467-024-47935-9 (PMC11045817; doi:10.1038/s41467-024-47935-9)
Supplement: Supplementary file 4 — Source Data [file 41467_2024_47935_MOESM4_ESM.zip › rawSource_data.xlsx]

## Sheet: Figure 1A, B
GFP-XPB FRAPS		Time (s)	siCTRL 0 J/m2		siCTRL10 J/m2		siXPF 0 J/m2		siXPF 10 J/m2		siXPG 10 J/m2		siXPG 0 J/m2		siXPA 0 J/m2		siXPA 10 J/m2
			Mean	SEM	Mean	SEM	Mean	SEM	Mean	SEM	Mean	SEM	Mean	SEM	Mean	SEM	Mean	SEM
		0	1.19	0.1	1.23	0.12	1.22	0.1	1.23	0.08	1.27	0.19	1.26	0.08	1.24	0.13	1.24	0.08
		0.021	1.19	0.1	1.2	0.06	1.2	0.12	1.21	0.08	1.18	0.14	1.25	0.13	1.21	0.12	1.19	0.09
		0.046	1.15	0.1	1.2	0.1	1.19	0.1	1.19	0.09	1.22	0.16	1.17	0.14	1.19	0.1	1.19	0.09
		0.066	1.12	0.11	1.15	0.07	1.15	0.13	1.16	0.08	1.16	0.15	1.14	0.11	1.17	0.1	1.18	0.07
		0.087	1.11	0.09	1.16	0.11	1.15	0.13	1.19	0.07	1.14	0.12	1.15	0.11	1.17	0.09	1.16	0.11
		0.108	1.13	0.11	1.13	0.08	1.13	0.09	1.13	0.07	1.12	0.21	1.17	0.1	1.11	0.11	1.14	0.11
		0.129	1.11	0.09	1.11	0.08	1.11	0.1	1.13	0.07	1.1	0.17	1.11	0.08	1.14	0.1	1.11	0.09
		0.149	1.09	0.09	1.11	0.09	1.12	0.09	1.14	0.11	1.18	0.12	1.07	0.13	1.12	0.11	1.1	0.09
		0.17	1.08	0.11	1.08	0.08	1.09	0.1	1.11	0.1	1.13	0.16	1.06	0.15	1.11	0.09	1.09	0.08
		0.191	1.09	0.09	1.08	0.09	1.09	0.13	1.11	0.08	1.1	0.13	1.03	0.12	1.12	0.09	1.08	0.08
		0.211	1.08	0.11	1.08	0.09	1.09	0.13	1.08	0.09	1.11	0.18	1.09	0.11	1.11	0.07	1.06	0.11
		0.232	1.03	0.08	1.06	0.1	1.09	0.1	1.1	0.09	1.11	0.11	1.06	0.11	1.13	0.12	1.11	0.06
		0.253	1.09	0.08	1.11	0.06	1.07	0.12	1.09	0.07	1.09	0.14	1.06	0.11	1.06	0.1	1.07	0.11
		0.274	1.05	0.08	1.09	0.08	1.07	0.11	1.09	0.09	1.11	0.12	1.08	0.12	1.09	0.11	1.05	0.11
		0.306	1.04	0.11	1.09	0.07	1.06	0.09	1.07	0.1	1.07	0.14	1.1	0.13	1.08	0.1	1.11	0.08
		0.327	1.05	0.09	1.08	0.06	1.08	0.13	1.11	0.08	1.07	0.18	1.11	0.1	1.07	0.1	1.1	0.07
		0.348	1.06	0.08	1.06	0.07	1.08	0.1	1.08	0.08	1.03	0.15	1.08	0.1	1.06	0.11	1.07	0.08
		0.386	1.01	0.11	1.07	0.08	1.08	0.09	1.1	0.08	1.05	0.15	1.06	0.1	1.07	0.09	1.02	0.07
		0.406	1.04	0.1	1.08	0.09	1.06	0.09	1.08	0.06	1.03	0.12	1.05	0.1	1.05	0.08	1.06	0.09
		0.427	1.04	0.1	1.05	0.1	1.09	0.08	1.09	0.08	1.08	0.14	1.04	0.09	1.08	0.07	1.08	0.09
		0.448	1.03	0.1	1.08	0.08	1.05	0.1	1.09	0.1	1.01	0.14	1.05	0.1	1.07	0.12	1.08	0.08
		0.469	1.02	0.09	1.08	0.11	1.05	0.1	1.03	0.1	1.08	0.16	1.05	0.13	1.04	0.1	1.09	0.07
		0.489	1.03	0.08	1.05	0.06	1.08	0.11	1.08	0.1	1.01	0.13	1.05	0.1	1.05	0.1	1.09	0.07
		0.51	1.04	0.09	1.06	0.09	1.04	0.1	1.09	0.08	1.02	0.14	1.06	0.1	1.05	0.1	1.09	0.08
		0.531	1.05	0.09	1.05	0.08	1.01	0.11	1.06	0.06	1.03	0.18	1.06	0.1	1.05	0.09	1.05	0.07
		0.551	1.02	0.08	1.02	0.08	1.08	0.12	1.06	0.09	1.07	0.16	1.06	0.12	1.03	0.12	1.03	0.1
		0.589	1.03	0.09	1.06	0.07	1.1	0.11	1.06	0.09	1.06	0.23	1.05	0.1	1.07	0.09	1.07	0.1
		0.609	1.03	0.11	1.03	0.07	1.07	0.12	1.06	0.07	1.01	0.12	1.02	0.12	1.06	0.08	1.06	0.07
		0.63	1.04	0.1	1.07	0.07	1.04	0.1	1.06	0.08	1.05	0.14	1.06	0.1	1.06	0.12	1.08	0.09
		0.651	1.05	0.1	1.03	0.08	1.1	0.17	1.06	0.09	1.06	0.16	1	0.14	1.07	0.1	1.02	0.1
		0.671	1.06	0.1	1.06	0.07	1.04	0.12	1.08	0.09	1.02	0.13	1.03	0.08	1.07	0.1	1.05	0.09
		0.692	1.06	0.09	1.02	0.08	1.04	0.11	1.03	0.08	0.98	0.14	1.06	0.1	1.04	0.13	1.03	0.09
		0.713	1.01	0.12	1.08	0.08	1.05	0.14	1.03	0.08	1	0.23	1.05	0.1	1.03	0.08	1.05	0.09
		0.734	1.02	0.1	1.07	0.1	1.05	0.13	1.07	0.11	1.07	0.11	1.02	0.1	1.03	0.1	1.08	0.11
		0.754	1.04	0.09	1.04	0.08	1.06	0.13	1.06	0.08	1.07	0.12	1.03	0.09	1.04	0.09	1.04	0.09
		0.775	1.03	0.11	1.05	0.08	1.05	0.12	1.06	0.07	1.08	0.15	0.99	0.11	1.04	0.09	1.01	0.06
		0.796	1.01	0.11	1.06	0.07	1.05	0.1	1.06	0.08	1.02	0.18	1.05	0.1	1.05	0.12	1.06	0.05
		0.816	1.02	0.09	1.03	0.06	1.08	0.09	1.03	0.09	1.06	0.16	1.02	0.12	1.05	0.14	1.04	0.07
		0.837	1.02	0.09	1.03	0.08	1.05	0.12	1.05	0.07	1.01	0.2	1.04	0.09	1.03	0.12	1.06	0.07
		0.86	1.04	0.09	1.06	0.07	1.06	0.11	1.07	0.08	1.02	0.2	1.03	0.11	1.03	0.09	1.05	0.1
		0.881	1.02	0.1	1.07	0.11	1.02	0.11	1.05	0.06	1	0.15	1.07	0.1	1.06	0.11	1.01	0.07
		0.901	1.02	0.09	1.05	0.08	1.02	0.1	1.06	0.05	1.08	0.16	1.04	0.1	1.01	0.11	1.03	0.11
		0.922	1.05	0.07	1.04	0.09	1.05	0.12	1.03	0.08	1.03	0.13	1.06	0.09	1	0.11	1.06	0.07
		0.943	1.03	0.09	1	0.08	1.03	0.12	1.05	0.09	1.03	0.18	1.05	0.1	1.04	0.08	1.04	0.09
		0.969	1.03	0.1	1.03	0.06	1.07	0.12	1.06	0.09	1.03	0.14	1.02	0.11	1.01	0.09	1.06	0.09
		0.99	1.03	0.12	1.04	0.08	1.04	0.1	1.07	0.07	1.05	0.13	1.04	0.1	1.02	0.12	1.05	0.11
		1.011	1.01	0.09	1.04	0.09	1.04	0.11	1.07	0.09	1.08	0.11	1.06	0.11	1.03	0.08	1.02	0.09
		1.031	1.03	0.11	1.05	0.07	1.01	0.11	1.08	0.11	0.97	0.13	1.03	0.1	1.02	0.1	1.05	0.06
		1.056	1.03	0.09	1.05	0.07	0.98	0.09	1.06	0.08	1.07	0.18	1.03	0.11	1.01	0.09	1.06	0.1
		1.077	1.03	0.09	1.03	0.1	1.04	0.1	1.07	0.08	1.06	0.16	1.01	0.09	1.02	0.07	1.05	0.08
		1.103	1.05	0.08	1.05	0.09	1.01	0.1	1.04	0.07	0.99	0.13	1.01	0.11	0.98	0.09	1.02	0.1
		1.124	1.01	0.1	1.02	0.08	1.01	0.09	1.04	0.07	1.1	0.19	1.02	0.11	1.03	0.08	1.06	0.09
		1.144	1.04	0.1	1.02	0.07	1.02	0.14	1.05	0.09	1.07	0.17	1.03	0.08	1.06	0.11	1.05	0.09
		1.165	1.03	0.08	1.03	0.11	1.07	0.08	1.04	0.08	1	0.19	1.03	0.09	1.03	0.14	1.04	0.09
		1.191	1.01	0.1	1.05	0.07	1.05	0.11	1.05	0.07	1.07	0.14	1.01	0.13	1.02	0.09	1	0.08
		1.212	1.03	0.1	1.03	0.07	1.06	0.12	1.05	0.08	1.03	0.18	1.06	0.09	1.04	0.09	1.04	0.06
		1.233	1.02	0.12	1.05	0.08	1.03	0.11	1.05	0.05	1.04	0.2	1.05	0.1	1.01	0.07	1.02	0.1
		1.257	1.03	0.09	1.02	0.08	1.01	0.12	1.04	0.08	1.06	0.14	1.03	0.1	1.05	0.13	1.03	0.07
		1.278	1.07	0.08	1.03	0.12	1	0.12	1.04	0.07	1.04	0.21	1.05	0.11	1	0.08	1.08	0.09
		1.299	1.02	0.09	1.06	0.07	1.01	0.11	1.03	0.08	1.03	0.18	1.06	0.08	1.01	0.1	1.03	0.09
		1.335	1.04	0.09	1.02	0.11	1.04	0.16	1.06	0.06	1.02	0.17	1.03	0.11	1.04	0.11	1.01	0.06
		1.356	1.02	0.07	1.03	0.06	1.02	0.09	1.06	0.09	1.04	0.15	1.04	0.1	0.99	0.12	1.02	0.11
		1.376	1.05	0.12	1.01	0.1	1.05	0.12	1.04	0.09	1.02	0.21	1.01	0.1	1.03	0.11	1.05	0.1
		1.397	1.06	0.12	1.03	0.07	1.03	0.09	1.03	0.07	1.01	0.15	1.05	0.11	1.06	0.12	1.03	0.09
		1.418	1.03	0.09	1.02	0.08	1.05	0.09	1.05	0.08	0.99	0.17	1.03	0.09	1.03	0.1	1.02	0.07
		1.439	1.03	0.09	1.03	0.09	1.07	0.1	1.02	0.05	1.03	0.14	1.04	0.11	1.02	0.09	1.03	0.07
		1.459	1.01	0.11	1.05	0.07	1.03	0.09	1.06	0.1	1	0.23	1.06	0.1	1.01	0.1	1.02	0.09
		1.48	1.06	0.07	1.04	0.07	1.01	0.11	1.03	0.07	1.03	0.13	1.01	0.1	1	0.11	1.02	0.1
		1.501	1.02	0.11	1.03	0.07	1.04	0.12	1.05	0.1	1.05	0.15	0.99	0.09	1.02	0.1	1.03	0.08
		1.521	1.01	0.08	1.03	0.09	1.02	0.13	1.03	0.07	1.01	0.12	1.05	0.13	1.04	0.1	1.06	0.09
		1.542	1.02	0.09	1.04	0.09	1.02	0.11	1.05	0.08	1.04	0.2	1.02	0.1	1.02	0.1	1.03	0.07
		1.563	1.02	0.09	1.02	0.08	1.01	0.11	1.05	0.09	1.05	0.12	1.02	0.08	1.02	0.08	1.04	0.08
		1.586	1.02	0.09	1.02	0.07	1	0.12	1.05	0.08	1	0.14	1.02	0.11	1.02	0.1	1.02	0.09
		1.607	1.02	0.1	1.03	0.07	1.01	0.13	1.04	0.1	0.97	0.17	1	0.12	1.04	0.09	0.99	0.08
		1.628	1.03	0.09	1.05	0.12	1	0.13	1.04	0.1	0.98	0.19	1.02	0.11	1.03	0.08	1.01	0.08
		1.649	1.05	0.08	1.07	0.08	1.04	0.09	1.04	0.06	1.02	0.2	1.02	0.09	1.04	0.13	1.02	0.09
		1.669	1.05	0.09	1.01	0.11	1.02	0.11	1.04	0.06	1.02	0.14	1.01	0.12	1.02	0.11	1.02	0.09
		1.694	1.03	0.09	1.04	0.08	1.03	0.11	1.02	0.07	1	0.15	1.02	0.11	1.03	0.08	1.06	0.09
		1.715	1.04	0.11	1.02	0.1	1.04	0.09	1.05	0.08	1.06	0.14	1.03	0.1	1	0.11	1.04	0.07
		1.741	1	0.11	1	0.05	1.06	0.12	1.02	0.08	1.04	0.11	0.98	0.11	1.02	0.08	1.02	0.07
		1.761	0.99	0.11	1.03	0.08	0.99	0.13	1.06	0.07	0.97	0.15	1.05	0.09	1.04	0.1	1.03	0.08
		1.782	1.01	0.08	1.01	0.08	1.01	0.13	1.02	0.05	1.01	0.14	1.01	0.09	1.01	0.1	1.07	0.11
		1.819	1.04	0.07	1.01	0.09	1.05	0.1	1.02	0.07	0.97	0.19	1.01	0.1	1	0.1	1.04	0.08
		1.84	1.04	0.1	1.02	0.08	1.02	0.09	1.02	0.09	1.05	0.13	1.04	0.08	1	0.11	1.08	0.08
		1.861	1.01	0.09	1.06	0.08	1.02	0.1	1.04	0.06	1.05	0.18	0.98	0.11	1.02	0.11	1.02	0.09
		1.881	1	0.12	1.04	0.07	1	0.1	1.06	0.06	1	0.15	1.01	0.11	0.99	0.07	1.02	0.09
		1.902	1.02	0.09	1.03	0.09	1.06	0.11	1.02	0.08	1.02	0.1	1.02	0.1	1.01	0.09	0.99	0.08
		1.923	1.08	0.09	1.04	0.11	1.03	0.12	1.01	0.08	0.95	0.19	1.07	0.11	1.03	0.11	1.02	0.08
		1.944	1.02	0.09	1.04	0.07	1.04	0.1	1.02	0.06	0.99	0.2	1.02	0.13	1.04	0.07	1.04	0.11
		1.964	1.03	0.11	0.98	0.09	1.02	0.13	0.99	0.08	1.05	0.16	0.99	0.15	0.97	0.09	1	0.08
		1.985	1.02	0.1	1.05	0.07	1.01	0.13	1.04	0.1	1.02	0.16	1.04	0.1	1	0.09	1.03	0.1
		2.006	1.01	0.1	1.05	0.09	1.07	0.08	1	0.09	1.04	0.13	1.06	0.11	1.02	0.09	1.03	0.08
		2.026	1.04	0.12	1.01	0.08	1.01	0.13	1.01	0.07	1.04	0.16	1.04	0.1	0.99	0.11	1.01	0.07
		2.047	1.01	0.09	0.99	0.09	1.02	0.13	1.03	0.07	0.96	0.22	1.05	0.09	1.02	0.09	1.03	0.08
		2.085	1.04	0.09	1	0.07	1.02	0.13	1.03	0.07	0.99	0.12	1.07	0.09	1.02	0.09	1	0.1
		2.106	1.03	0.09	0.99	0.08	1.02	0.09	1.03	0.06	1.05	0.13	1.03	0.08	1.02	0.1	1.02	0.08
		2.126	1	0.1	1.02	0.06	1.07	0.12	1.06	0.06	1.03	0.13	1.04	0.09	1.02	0.1	1.02	0.07
		2.147	0.99	0.11	1	0.08	1.03	0.07	1.04	0.08	1	0.15	1.02	0.07	1.01	0.07	1.06	0.1
		2.168	1	0.1	1.01	0.07	1	0.15	1	0.08	0.99	0.15	1.05	0.13	0.99	0.11	1.02	0.09
		2.189	1.01	0.07	1.03	0.07	1.03	0.12	0.99	0.11	1.02	0.12	1.01	0.11	1.07	0.09	1.04	0.08
		2.209	1.02	0.1	1.04	0.08	1.03	0.08	1.05	0.08	1.03	0.19	1.02	0.11	1.02	0.12	1.01	0.09
		2.23	1.03	0.12	1.03	0.07	1.02	0.1	1.01	0.08	1.02	0.16	1.01	0.08	1.02	0.1	1.02	0.08
		2.251	1	0.11	1.02	0.08	1.04	0.08	1.04	0.07	1.07	0.14	1.02	0.09	1	0.08	1.02	0.11
		2.271	1.02	0.09	1.01	0.07	1.02	0.08	0.99	0.07	1	0.15	1.03	0.1	1	0.11	0.99	0.07
		2.292	1.02	0.09	1.01	0.07	1.05	0.13	1	0.08	1.01	0.16	1	0.1	1.03	0.09	1.02	0.07
		2.313	1.01	0.1	1.02	0.06	0.99	0.11	1.03	0.07	1.01	0.17	1.03	0.09	1.03	0.09	1.02	0.1
		2.334	0.99	0.08	1.03	0.09	1	0.1	1.06	0.08	0.98	0.17	1.03	0.09	1.03	0.09	1.03	0.09
		2.355	1	0.09	1.01	0.09	1.01	0.12	1.01	0.08	1.04	0.11	1.02	0.09	1.03	0.12	1.03	0.1
		2.376	1.04	0.08	1	0.07	1.01	0.08	1.02	0.08	1.01	0.14	1.01	0.09	1.02	0.12	1	0.08
		2.413	1.02	0.09	1.03	0.08	1.01	0.11	1.03	0.06	0.96	0.16	1	0.1	1.02	0.11	1	0.11
		2.434	1.02	0.09	1.02	0.1	1.03	0.11	1.04	0.08	1.01	0.16	0.98	0.11	1.05	0.1	1.01	0.1
		2.454	1.02	0.09	1	0.07	1.01	0.1	1.01	0.06	1.02	0.14	1.03	0.1	1.01	0.1	1.02	0.1
		2.475	1.04	0.1	1.01	0.06	0.99	0.12	1.03	0.08	1.01	0.11	1.02	0.14	1.01	0.12	1.01	0.08
		2.496	1.03	0.08	1.02	0.09	1.04	0.09	1.04	0.07	1	0.19	1.04	0.09	1.02	0.09	1.01	0.12
		2.516	1.01	0.11	1	0.08	1.01	0.11	0.99	0.1	1.02	0.15	1.03	0.09	1	0.09	1.03	0.12
		2.537	0.99	0.11	0.98	0.09	1	0.11	0.99	0.06	1.03	0.23	1.03	0.1	0.99	0.13	1.01	0.09
		2.558	1.01	0.1	1	0.08	1.02	0.11	1.01	0.07	1.01	0.1	1.01	0.1	0.99	0.08	1.02	0.09
		2.579	1.01	0.09	1.01	0.09	1.04	0.08	1.02	0.09	1.01	0.21	1.02	0.1	1.01	0.07	1.02	0.07
		2.599	1.02	0.11	1.02	0.09	1.04	0.1	1.04	0.08	0.97	0.16	1.02	0.09	1.02	0.09	1.02	0.09
		2.62	1	0.1	1.02	0.07	1.03	0.15	1	0.07	0.99	0.13	1.03	0.12	0.99	0.12	1.01	0.08
		2.641	1	0.09	0.99	0.09	0.99	0.11	1	0.08	1.04	0.14	1.02	0.09	0.98	0.09	1.03	0.08
		2.679	1.02	0.1	1.01	0.1	1.03	0.12	1.01	0.07	1.05	0.16	1.04	0.1	1	0.13	1.04	0.07
		2.699	0.99	0.08	1.01	0.08	0.98	0.1	1.02	0.1	1.05	0.12	1.03	0.08	0.99	0.12	1.01	0.09
		2.72	0.97	0.07	1	0.08	1.01	0.08	1.04	0.07	1.06	0.12	1	0.09	1.01	0.11	1	0.09
		2.741	1	0.11	0.98	0.09	1.01	0.1	1.04	0.09	1	0.13	1.03	0.07	0.99	0.08	1.03	0.09
		2.761	1.02	0.08	1.04	0.08	1	0.11	1.02	0.07	1.02	0.16	1	0.1	1.02	0.1	1.02	0.09
		2.782	1.02	0.08	1.01	0.08	0.99	0.1	1.01	0.08	1.03	0.12	1	0.11	1.01	0.09	0.99	0.08
		2.803	1.02	0.08	1.03	0.07	1	0.11	1.04	0.1	1.02	0.2	1	0.1	0.98	0.08	1.02	0.05
		2.824	1.01	0.08	1.01	0.1	1.02	0.12	1.01	0.07	1.05	0.21	0.99	0.09	1.01	0.1	0.99	0.1
		2.844	1	0.12	1.02	0.05	1.03	0.1	1.01	0.08	1.04	0.16	1.02	0.11	1.01	0.08	1.01	0.1
		2.865	1.01	0.08	1.01	0.08	1	0.12	1.03	0.06	1.04	0.16	1.02	0.08	0.99	0.09	1	0.11
		2.886	1.01	0.11	0.99	0.1	1	0.09	1.02	0.07	1.06	0.16	1.01	0.11	1	0.1	1.02	0.06
		2.906	1.03	0.09	1.01	0.08	1.04	0.11	1.02	0.07	0.99	0.21	1.01	0.07	1.02	0.08	1.01	0.1
		2.929	1.01	0.08	1	0.08	0.99	0.11	1.02	0.08	1.04	0.19	0.99	0.09	0.99	0.08	1.02	0.08
		2.949	0.99	0.08	1.05	0.07	0.99	0.12	1.03	0.08	0.99	0.15	1.01	0.09	0.99	0.1	1.01	0.09
		2.97	1.01	0.08	0.99	0.08	1.01	0.1	1.02	0.1	1.08	0.13	1.02	0.09	1.02	0.08	1.05	0.09
		2.991	1	0.1	1.02	0.07	1.04	0.1	0.97	0.08	1.02	0.16	1.01	0.11	0.99	0.11	1.01	0.09
		3.011	0.99	0.11	1	0.08	1.02	0.11	1	0.09	1	0.18	1.01	0.12	1.03	0.12	1	0.11
		3.038	1.01	0.09	1.01	0.08	1.01	0.16	1	0.07	0.96	0.22	1.02	0.08	0.99	0.08	1	0.09
		3.059	1	0.11	1	0.05	1	0.08	1.01	0.08	1.01	0.18	1	0.1	1.04	0.12	1.01	0.07
		3.079	1.01	0.09	0.99	0.09	1.03	0.12	1.02	0.09	1.02	0.13	1	0.09	0.99	0.08	0.99	0.1
		3.116	1.02	0.11	1.02	0.09	1.01	0.14	1.01	0.07	1	0.14	1.01	0.12	1.02	0.07	1	0.09
		3.136	1.01	0.08	1	0.09	1.02	0.11	1	0.08	1.03	0.16	1.02	0.09	1	0.11	1.02	0.08
		3.157	1.02	0.09	0.99	0.09	1.02	0.12	1.01	0.07	1	0.13	1.04	0.08	1	0.1	1.01	0.11
		3.178	1	0.1	1.02	0.08	1	0.12	1.02	0.08	1.08	0.14	1.01	0.11	1.01	0.06	0.99	0.09
		3.199	0.99	0.09	0.99	0.09	0.99	0.12	1.01	0.1	1	0.13	1	0.07	1.02	0.08	0.99	0.09
		3.219	1.01	0.1	1.04	0.08	1.03	0.11	1.02	0.09	1	0.14	1.04	0.1	0.98	0.1	0.99	0.09
		3.24	1.02	0.09	1	0.08	1.05	0.13	1.01	0.09	1.02	0.12	1.02	0.08	1.01	0.1	1.02	0.11
		3.261	1	0.09	1.02	0.09	0.99	0.13	1.01	0.06	1	0.16	0.99	0.1	0.99	0.09	1.02	0.08
		3.281	1	0.08	1.02	0.09	1	0.12	1.02	0.09	0.97	0.17	1.03	0.1	1.01	0.1	1.03	0.08
		3.302	1.01	0.09	1.01	0.08	1.02	0.1	1.03	0.06	1.01	0.13	1	0.1	1	0.1	1.01	0.1
		3.323	0.99	0.08	1.01	0.06	1.03	0.12	1	0.07	0.99	0.13	1	0.1	1.02	0.08	1	0.08
		3.344	1.04	0.1	1.01	0.07	1.04	0.1	0.99	0.09	1	0.17	1.03	0.1	1	0.08	1	0.1
		3.364	1	0.1	1.03	0.08	1.01	0.12	1.01	0.07	0.98	0.16	1.05	0.07	1	0.11	1.03	0.1
		3.401	1.02	0.1	1.01	0.07	1.03	0.1	1.03	0.07	1	0.13	0.97	0.11	1.01	0.09	1.01	0.09
		3.422	1.03	0.1	1.02	0.07	1.02	0.09	1.03	0.05	0.98	0.13	1.02	0.11	0.99	0.08	1.03	0.08
		3.443	1.01	0.09	1.01	0.09	1.02	0.13	1.01	0.09	1.04	0.17	1.02	0.11	1.04	0.12	0.99	0.08
		3.464	1	0.08	1.03	0.1	0.98	0.1	1.03	0.08	0.94	0.16	1.01	0.11	0.99	0.09	0.99	0.06
		3.484	1.04	0.1	0.97	0.07	1.01	0.11	1.01	0.07	0.98	0.14	0.98	0.12	1.02	0.1	0.99	0.1
		3.505	1	0.08	0.99	0.08	1.01	0.1	1.01	0.08	0.99	0.19	0.97	0.11	1.02	0.1	1	0.07
		3.526	1.03	0.09	1.01	0.07	0.99	0.11	1.01	0.06	1	0.12	0.99	0.08	0.99	0.11	0.97	0.08
		3.546	1.02	0.08	0.99	0.07	1.02	0.12	1	0.08	0.96	0.16	1.01	0.1	0.99	0.06	1	0.11
		3.567	1.04	0.12	1.02	0.09	0.99	0.07	1	0.09	0.94	0.17	1.02	0.07	1.01	0.1	1.02	0.11
		3.588	0.99	0.1	1.01	0.09	1.02	0.14	1.01	0.09	1.02	0.14	0.99	0.08	0.98	0.1	0.99	0.07
		3.609	0.97	0.12	1.01	0.08	0.99	0.09	1.01	0.08	1	0.14	1.01	0.1	1	0.1	1.01	0.08
		3.634	1	0.11	1.01	0.09	1	0.13	1.02	0.09	0.99	0.12	0.99	0.08	0.99	0.12	0.99	0.08
		3.654	1.03	0.11	1	0.06	1.01	0.1	0.99	0.05	1.01	0.12	0.98	0.1	1.02	0.11	1.01	0.09
		3.675	1.03	0.08	1.03	0.11	1.04	0.13	1	0.07	1.04	0.14	0.99	0.1	1.02	0.11	1.01	0.1
		3.696	0.96	0.11	0.99	0.1	0.99	0.11	1.01	0.07	0.96	0.14	1	0.1	1.01	0.06	1.01	0.09
		3.716	1	0.14	1.02	0.08	1.05	0.13	1	0.11	1.03	0.15	0.99	0.07	0.99	0.07	1.01	0.1
		3.737	0.98	0.09	1	0.08	1	0.12	1.02	0.09	1	0.16	1.01	0.1	0.98	0.09	1	0.08
		3.764	1.01	0.08	1	0.1	1.03	0.1	1.03	0.07	1.01	0.13	1	0.09	0.99	0.09	1.03	0.08
		3.785	1	0.11	0.98	0.09	1	0.13	0.99	0.07	0.99	0.19	1.06	0.09	1.01	0.1	1	0.06
		3.806	1.03	0.08	1	0.08	0.99	0.11	0.99	0.07	1.02	0.14	1.03	0.09	1.02	0.09	1	0.12
		3.842	0.97	0.1	0.99	0.08	1.02	0.1	1.01	0.08	1.02	0.1	1.01	0.08	0.99	0.09	1.04	0.07
		3.863	1	0.1	1.02	0.07	1	0.1	1.01	0.08	0.95	0.19	1.01	0.12	0.99	0.09	1.03	0.1
		3.884	1.01	0.08	1	0.09	1	0.1	1.01	0.06	0.99	0.09	1.04	0.11	1	0.08	0.99	0.07
		3.904	1	0.1	0.99	0.09	0.98	0.11	0.98	0.08	1.06	0.15	0.99	0.09	0.99	0.11	0.98	0.08
		3.925	0.99	0.11	1.01	0.08	0.99	0.12	1.01	0.08	0.99	0.16	0.99	0.07	0.98	0.09	1.01	0.1
		3.946	1	0.06	0.99	0.1	1	0.08	1	0.05	1.03	0.13	0.97	0.09	1.01	0.09	0.99	0.08
		3.966	0.98	0.06	1	0.09	1.04	0.09	1.03	0.06	1.01	0.15	1	0.08	0.97	0.08	1.01	0.08
		3.987	0.98	0.09	0.99	0.07	1	0.09	1	0.06	1.03	0.12	1.01	0.09	0.98	0.08	1.02	0.08
		4.008	0.99	0.1	1.01	0.06	1	0.1	0.99	0.06	0.99	0.13	1.02	0.12	0.98	0.07	0.97	0.08
		4.029	1.02	0.11	1.03	0.11	0.97	0.1	1	0.08	1.01	0.13	1	0.1	1.01	0.1	1.01	0.09
		4.049	1	0.08	0.99	0.08	0.97	0.11	0.99	0.08	1.03	0.14	0.99	0.11	1.02	0.1	1.01	0.08
		4.07	1	0.08	1.01	0.1	1.01	0.1	1	0.06	1.02	0.11	1	0.13	1.02	0.09	1	0.08
		4.108	1.02	0.07	1	0.08	1.03	0.13	1.01	0.08	1.01	0.2	1	0.08	1.01	0.1	1.02	0.1
		4.129	0.99	0.06	0.99	0.08	1.04	0.13	0.99	0.08	0.99	0.19	1	0.1	1.02	0.11	0.99	0.1
		4.149	1.02	0.08	0.99	0.07	0.99	0.11	0.98	0.1	0.93	0.14	1.02	0.07	0.99	0.09	1.01	0.08
		4.17	1	0.08	0.98	0.09	0.95	0.08	1.02	0.07	0.98	0.13	0.99	0.12	1	0.09	0.97	0.07
		4.191	1.01	0.12	1.01	0.07	0.98	0.09	0.99	0.08	1.01	0.12	1.03	0.09	1	0.1	0.99	0.09
		4.211	1	0.09	1.01	0.09	1.01	0.13	0.98	0.06	1	0.18	0.98	0.11	0.99	0.08	1.01	0.07
		4.232	1.01	0.08	1.01	0.07	1.02	0.08	1.01	0.08	0.99	0.15	0.98	0.1	1.01	0.11	0.98	0.07
		4.253	0.99	0.09	0.98	0.06	0.98	0.12	1.01	0.08	1.02	0.18	1.01	0.1	1.02	0.1	1	0.08
		4.274	1.01	0.08	1.02	0.07	1	0.1	1.01	0.07	0.96	0.13	0.98	0.1	1.04	0.07	0.99	0.07
		4.294	1.01	0.08	1	0.08	1	0.14	1.01	0.08	1.02	0.14	0.97	0.08	0.95	0.09	1	0.07
		4.315	1.02	0.11	1.02	0.08	1	0.11	0.98	0.06	0.96	0.11	0.99	0.09	1.01	0.1	0.99	0.09
		4.336	0.96	0.1	0.98	0.07	1.04	0.12	1	0.07	0.98	0.16	1.04	0.1	1.01	0.11	1.01	0.08
		4.358	1	0.08	1.01	0.08	0.98	0.13	0.98	0.08	1	0.18	0.97	0.09	0.99	0.09	0.97	0.07
		4.379	0.98	0.1	0.97	0.08	0.97	0.11	1	0.06	0.96	0.2	0.99	0.07	0.96	0.1	1.01	0.06
		4.785	0	0	0	0	0	0	0	0	0	0	0	0	0	0	0	0
		4.818	0.04	0.11	0.02	0.1	0.02	0.13	0.02	0.08	-0.06	0.22	-0.02	0.14	-0.02	0.09	0.03	0.1
		4.839	0.03	0.08	0.06	0.07	0.07	0.09	-0.01	0.08	-0.03	0.18	0.02	0.12	0.03	0.11	0.04	0.09
		4.859	0.08	0.1	0.04	0.08	0.07	0.09	0	0.07	0.03	0.2	0.01	0.16	0.04	0.12	0.06	0.1
		4.88	0.08	0.07	0.04	0.09	0.12	0.16	0.04	0.09	0.04	0.18	0.01	0.12	0.07	0.11	0.07	0.11
		4.901	0.12	0.08	0.09	0.1	0.09	0.1	0	0.07	0.05	0.22	-0.02	0.12	0.1	0.1	0.08	0.11
		4.921	0.15	0.08	0.08	0.07	0.12	0.09	0.03	0.1	0.12	0.17	0.01	0.12	0.11	0.12	0.1	0.08
		4.942	0.14	0.08	0.09	0.1	0.15	0.1	0.03	0.08	0.15	0.15	0.04	0.12	0.13	0.12	0.09	0.1
		4.963	0.16	0.1	0.1	0.08	0.15	0.12	0.05	0.1	0.16	0.17	0	0.12	0.12	0.1	0.11	0.08
		4.984	0.18	0.09	0.11	0.08	0.21	0.15	0.05	0.11	0.14	0.18	0.01	0.13	0.14	0.12	0.13	0.1
		5.006	0.18	0.1	0.1	0.1	0.18	0.11	0.02	0.11	0.12	0.2	0.04	0.07	0.18	0.11	0.14	0.1
		5.027	0.18	0.1	0.1	0.1	0.19	0.12	0.04	0.09	0.15	0.27	0.01	0.13	0.17	0.1	0.11	0.11
		5.063	0.23	0.09	0.11	0.06	0.23	0.13	0.05	0.1	0.21	0.14	0.01	0.13	0.13	0.14	0.15	0.11
		5.084	0.23	0.1	0.12	0.1	0.23	0.12	0.03	0.08	0.18	0.15	0.05	0.12	0.2	0.1	0.15	0.08
		5.104	0.24	0.12	0.12	0.08	0.22	0.11	0.05	0.08	0.14	0.17	0.02	0.13	0.22	0.1	0.13	0.09
		5.125	0.25	0.08	0.16	0.08	0.27	0.13	0.02	0.09	0.19	0.19	0.01	0.15	0.25	0.08	0.14	0.13
		5.146	0.25	0.09	0.15	0.08	0.26	0.14	0.08	0.07	0.24	0.16	0.04	0.12	0.25	0.1	0.14	0.12
		5.172	0.27	0.13	0.15	0.08	0.25	0.15	0.05	0.08	0.17	0.25	0.04	0.1	0.23	0.09	0.16	0.1
		5.193	0.28	0.09	0.14	0.1	0.27	0.11	0.03	0.09	0.26	0.25	0.05	0.12	0.21	0.11	0.14	0.08
		5.214	0.29	0.09	0.17	0.08	0.29	0.11	0.04	0.07	0.24	0.18	0.02	0.13	0.24	0.09	0.17	0.11
		5.234	0.29	0.07	0.15	0.09	0.3	0.12	0.05	0.08	0.26	0.18	0.08	0.13	0.27	0.13	0.21	0.08
		5.255	0.31	0.08	0.17	0.09	0.3	0.11	0.05	0.1	0.23	0.19	0.03	0.12	0.26	0.11	0.19	0.08
		5.281	0.32	0.09	0.13	0.1	0.29	0.12	0.02	0.09	0.23	0.26	0.01	0.15	0.3	0.08	0.18	0.1
		5.302	0.33	0.1	0.2	0.07	0.32	0.12	0.04	0.08	0.26	0.19	0.05	0.14	0.28	0.1	0.18	0.11
		5.328	0.34	0.12	0.17	0.09	0.33	0.12	0.04	0.07	0.26	0.14	0.03	0.12	0.31	0.09	0.19	0.12
		5.349	0.34	0.1	0.18	0.08	0.33	0.11	0.05	0.1	0.3	0.21	0.05	0.16	0.28	0.13	0.22	0.1
		5.369	0.36	0.11	0.19	0.09	0.31	0.12	0.08	0.1	0.27	0.13	0.05	0.1	0.29	0.1	0.21	0.12
		5.406	0.35	0.1	0.22	0.08	0.34	0.13	0.07	0.08	0.34	0.15	0.05	0.13	0.31	0.09	0.23	0.07
		5.427	0.36	0.11	0.2	0.07	0.36	0.12	0.05	0.06	0.31	0.15	0.05	0.1	0.31	0.12	0.2	0.09
		5.448	0.37	0.1	0.19	0.06	0.35	0.13	0.07	0.07	0.3	0.16	0.07	0.1	0.31	0.1	0.23	0.11
		5.469	0.37	0.09	0.19	0.09	0.36	0.1	0.05	0.09	0.28	0.17	0.05	0.12	0.33	0.1	0.19	0.12
		5.489	0.38	0.09	0.2	0.1	0.38	0.11	0.08	0.09	0.33	0.19	0.05	0.11	0.34	0.13	0.21	0.11
		5.51	0.38	0.08	0.18	0.1	0.35	0.14	0.07	0.06	0.3	0.11	0.1	0.11	0.35	0.11	0.24	0.08
		5.531	0.37	0.11	0.19	0.09	0.4	0.12	0.07	0.1	0.36	0.15	0.06	0.13	0.37	0.11	0.2	0.1
		5.551	0.39	0.09	0.15	0.09	0.38	0.15	0.08	0.08	0.33	0.17	0.08	0.1	0.38	0.08	0.24	0.11
		5.572	0.39	0.1	0.22	0.07	0.36	0.11	0.06	0.09	0.35	0.17	0.07	0.16	0.36	0.11	0.21	0.11
		5.593	0.37	0.09	0.2	0.1	0.37	0.13	0.06	0.09	0.37	0.13	0.07	0.14	0.39	0.09	0.24	0.09
		5.614	0.38	0.09	0.2	0.09	0.4	0.14	0.05	0.12	0.34	0.21	0.06	0.11	0.37	0.11	0.22	0.09
		5.634	0.43	0.06	0.2	0.07	0.4	0.11	0.1	0.09	0.35	0.14	0.08	0.11	0.35	0.1	0.27	0.12
		5.672	0.41	0.09	0.22	0.08	0.4	0.13	0.08	0.08	0.39	0.21	0.06	0.14	0.4	0.1	0.25	0.08
		5.693	0.42	0.1	0.2	0.1	0.39	0.14	0.08	0.08	0.4	0.2	0.1	0.13	0.39	0.11	0.22	0.13
		5.714	0.42	0.09	0.2	0.08	0.41	0.13	0.08	0.1	0.4	0.16	0.08	0.09	0.36	0.09	0.23	0.1
		5.734	0.43	0.1	0.23	0.08	0.41	0.11	0.07	0.08	0.37	0.18	0.11	0.13	0.4	0.1	0.25	0.08
		5.755	0.43	0.11	0.23	0.09	0.4	0.13	0.05	0.08	0.37	0.19	0.08	0.12	0.39	0.09	0.25	0.08
		5.776	0.45	0.1	0.24	0.1	0.43	0.13	0.09	0.08	0.4	0.16	0.09	0.1	0.41	0.12	0.25	0.08
		5.796	0.45	0.08	0.22	0.09	0.4	0.1	0.07	0.11	0.39	0.18	0.07	0.12	0.39	0.12	0.25	0.1
		5.817	0.43	0.1	0.27	0.1	0.44	0.14	0.06	0.09	0.45	0.1	0.1	0.11	0.39	0.08	0.25	0.11
		5.838	0.45	0.09	0.24	0.08	0.41	0.14	0.06	0.06	0.4	0.23	0.11	0.13	0.41	0.09	0.24	0.1
		5.859	0.47	0.11	0.24	0.1	0.42	0.11	0.07	0.11	0.35	0.16	0.1	0.11	0.43	0.08	0.26	0.08
		5.879	0.48	0.1	0.22	0.09	0.43	0.13	0.08	0.09	0.39	0.17	0.06	0.09	0.41	0.11	0.28	0.1
		5.9	0.44	0.1	0.25	0.1	0.45	0.1	0.08	0.08	0.35	0.24	0.1	0.11	0.41	0.1	0.28	0.1
		5.922	0.44	0.09	0.24	0.07	0.47	0.14	0.1	0.1	0.39	0.2	0.11	0.1	0.45	0.1	0.27	0.11
		5.943	0.47	0.1	0.25	0.11	0.44	0.12	0.08	0.11	0.41	0.15	0.08	0.12	0.46	0.07	0.3	0.1
		5.964	0.45	0.1	0.23	0.09	0.47	0.15	0.09	0.09	0.44	0.15	0.08	0.14	0.44	0.08	0.29	0.11
		5.984	0.48	0.08	0.25	0.08	0.45	0.11	0.06	0.1	0.43	0.18	0.11	0.09	0.4	0.11	0.28	0.08
		6.005	0.47	0.09	0.23	0.12	0.43	0.13	0.06	0.08	0.49	0.16	0.09	0.1	0.41	0.1	0.29	0.1
		6.031	0.49	0.1	0.25	0.09	0.46	0.11	0.1	0.1	0.43	0.19	0.09	0.12	0.44	0.12	0.28	0.1
		6.052	0.5	0.09	0.28	0.1	0.45	0.11	0.06	0.09	0.43	0.16	0.1	0.09	0.44	0.09	0.27	0.12
		6.073	0.48	0.08	0.23	0.07	0.44	0.14	0.09	0.08	0.49	0.16	0.08	0.13	0.46	0.08	0.26	0.11
		6.094	0.5	0.09	0.27	0.08	0.49	0.11	0.08	0.08	0.43	0.13	0.1	0.13	0.48	0.11	0.28	0.11
		6.114	0.48	0.08	0.24	0.08	0.46	0.12	0.08	0.09	0.49	0.17	0.07	0.14	0.48	0.09	0.3	0.1
		6.141	0.49	0.1	0.25	0.06	0.47	0.11	0.07	0.1	0.46	0.17	0.11	0.13	0.49	0.08	0.29	0.09
		6.161	0.51	0.11	0.27	0.1	0.48	0.13	0.13	0.09	0.41	0.17	0.07	0.14	0.46	0.11	0.3	0.08
		6.182	0.49	0.1	0.27	0.08	0.5	0.16	0.08	0.1	0.4	0.15	0.1	0.13	0.48	0.09	0.29	0.08
		6.203	0.48	0.11	0.26	0.08	0.52	0.11	0.08	0.08	0.44	0.14	0.09	0.13	0.46	0.12	0.29	0.09
		6.224	0.51	0.1	0.26	0.09	0.56	0.14	0.09	0.11	0.47	0.18	0.11	0.11	0.49	0.09	0.3	0.08
		6.25	0.5	0.1	0.25	0.09	0.5	0.14	0.1	0.09	0.49	0.13	0.1	0.07	0.46	0.1	0.28	0.11
		6.271	0.51	0.09	0.27	0.1	0.54	0.1	0.09	0.1	0.45	0.16	0.09	0.13	0.49	0.08	0.31	0.07
		6.291	0.5	0.08	0.26	0.09	0.51	0.1	0.1	0.08	0.44	0.19	0.11	0.11	0.52	0.09	0.31	0.12
		6.328	0.52	0.09	0.26	0.09	0.49	0.12	0.08	0.11	0.45	0.15	0.09	0.15	0.5	0.09	0.28	0.11
		6.349	0.5	0.09	0.24	0.1	0.52	0.11	0.08	0.09	0.51	0.17	0.08	0.12	0.47	0.09	0.31	0.09
		6.369	0.5	0.06	0.27	0.09	0.52	0.09	0.1	0.11	0.44	0.18	0.12	0.12	0.48	0.09	0.3	0.09
		6.39	0.54	0.1	0.25	0.09	0.52	0.12	0.09	0.11	0.53	0.16	0.07	0.15	0.49	0.15	0.28	0.11
		6.411	0.53	0.08	0.24	0.1	0.5	0.1	0.08	0.11	0.42	0.2	0.09	0.14	0.48	0.11	0.32	0.11
		6.431	0.53	0.07	0.27	0.07	0.5	0.14	0.1	0.08	0.5	0.16	0.09	0.14	0.5	0.09	0.32	0.1
		6.452	0.52	0.11	0.28	0.09	0.5	0.09	0.09	0.09	0.49	0.18	0.1	0.09	0.52	0.1	0.31	0.11
		6.473	0.52	0.09	0.3	0.08	0.52	0.12	0.1	0.08	0.52	0.13	0.11	0.14	0.49	0.1	0.32	0.08
		6.494	0.51	0.07	0.29	0.08	0.5	0.09	0.09	0.12	0.46	0.15	0.09	0.1	0.51	0.1	0.34	0.09
		6.516	0.53	0.08	0.26	0.08	0.54	0.09	0.08	0.09	0.46	0.2	0.12	0.12	0.51	0.09	0.3	0.09
		6.536	0.55	0.1	0.29	0.08	0.48	0.13	0.08	0.09	0.48	0.21	0.1	0.13	0.48	0.08	0.31	0.1
		6.557	0.56	0.1	0.25	0.1	0.55	0.08	0.1	0.11	0.5	0.15	0.09	0.13	0.52	0.09	0.33	0.12
		6.594	0.53	0.09	0.26	0.08	0.52	0.11	0.09	0.08	0.48	0.18	0.09	0.13	0.5	0.09	0.29	0.1
		6.614	0.54	0.1	0.25	0.1	0.53	0.09	0.07	0.09	0.48	0.15	0.1	0.12	0.52	0.12	0.31	0.09
		6.635	0.57	0.09	0.29	0.09	0.53	0.13	0.08	0.09	0.48	0.15	0.12	0.11	0.55	0.09	0.32	0.09
		6.656	0.53	0.1	0.26	0.08	0.57	0.11	0.1	0.11	0.51	0.2	0.1	0.11	0.53	0.1	0.31	0.1
		6.676	0.54	0.09	0.29	0.07	0.57	0.15	0.1	0.1	0.52	0.14	0.13	0.11	0.55	0.11	0.33	0.1
		6.697	0.55	0.1	0.31	0.07	0.56	0.11	0.07	0.09	0.52	0.17	0.1	0.13	0.54	0.08	0.34	0.09
		6.718	0.52	0.08	0.25	0.09	0.54	0.12	0.11	0.1	0.5	0.28	0.12	0.1	0.53	0.11	0.3	0.12
		6.739	0.57	0.09	0.29	0.07	0.52	0.15	0.1	0.12	0.47	0.25	0.12	0.13	0.54	0.09	0.33	0.08
		6.759	0.56	0.11	0.28	0.07	0.54	0.11	0.1	0.1	0.52	0.14	0.12	0.12	0.53	0.08	0.31	0.1
		6.78	0.55	0.13	0.27	0.08	0.54	0.11	0.1	0.09	0.52	0.17	0.09	0.12	0.54	0.1	0.34	0.1
		6.801	0.54	0.09	0.31	0.1	0.55	0.1	0.11	0.07	0.54	0.1	0.11	0.11	0.55	0.08	0.35	0.09
		6.821	0.57	0.09	0.26	0.11	0.54	0.12	0.09	0.11	0.49	0.17	0.11	0.11	0.53	0.1	0.34	0.11
		6.859	0.55	0.09	0.31	0.09	0.54	0.12	0.1	0.09	0.5	0.14	0.12	0.11	0.56	0.12	0.34	0.09
		6.88	0.57	0.09	0.26	0.08	0.57	0.12	0.1	0.08	0.52	0.18	0.11	0.09	0.54	0.12	0.3	0.14
		6.901	0.57	0.09	0.29	0.1	0.57	0.11	0.12	0.1	0.52	0.17	0.12	0.1	0.55	0.08	0.32	0.07
		6.921	0.55	0.07	0.31	0.09	0.54	0.13	0.09	0.08	0.54	0.14	0.13	0.11	0.56	0.07	0.36	0.11
		6.942	0.55	0.1	0.3	0.07	0.54	0.1	0.11	0.09	0.51	0.16	0.14	0.16	0.54	0.1	0.32	0.06
		6.963	0.56	0.09	0.29	0.1	0.55	0.13	0.11	0.09	0.55	0.15	0.11	0.13	0.58	0.09	0.33	0.09
		6.984	0.56	0.1	0.28	0.09	0.55	0.13	0.09	0.09	0.56	0.17	0.11	0.11	0.56	0.17	0.35	0.12
		7.004	0.54	0.1	0.3	0.1	0.59	0.1	0.09	0.1	0.49	0.18	0.11	0.09	0.56	0.1	0.35	0.08
		7.025	0.56	0.09	0.25	0.08	0.53	0.13	0.11	0.12	0.6	0.13	0.13	0.13	0.53	0.11	0.35	0.07
		7.046	0.57	0.09	0.33	0.08	0.54	0.11	0.12	0.11	0.52	0.11	0.09	0.11	0.58	0.07	0.36	0.12
		7.066	0.59	0.07	0.29	0.06	0.57	0.11	0.1	0.11	0.52	0.2	0.12	0.11	0.58	0.08	0.34	0.08
		7.087	0.58	0.09	0.32	0.08	0.53	0.13	0.12	0.09	0.59	0.14	0.13	0.13	0.55	0.09	0.34	0.11
		7.108	0.58	0.11	0.3	0.08	0.57	0.11	0.1	0.11	0.58	0.22	0.12	0.09	0.57	0.1	0.35	0.11
		7.129	0.6	0.1	0.32	0.09	0.59	0.1	0.11	0.09	0.57	0.21	0.12	0.12	0.57	0.08	0.33	0.11
		7.149	0.6	0.1	0.3	0.1	0.58	0.1	0.11	0.08	0.52	0.21	0.16	0.12	0.56	0.11	0.33	0.1
		7.17	0.56	0.08	0.32	0.11	0.57	0.12	0.13	0.07	0.5	0.17	0.1	0.15	0.59	0.1	0.35	0.11
		7.195	0.59	0.09	0.29	0.07	0.56	0.13	0.09	0.09	0.59	0.14	0.13	0.14	0.59	0.1	0.34	0.14
		7.216	0.59	0.11	0.29	0.08	0.56	0.12	0.09	0.09	0.61	0.15	0.1	0.15	0.59	0.09	0.37	0.08
		7.242	0.58	0.09	0.3	0.08	0.58	0.13	0.12	0.11	0.5	0.2	0.12	0.13	0.56	0.09	0.36	0.1
		7.263	0.59	0.1	0.27	0.06	0.6	0.11	0.1	0.08	0.58	0.14	0.11	0.12	0.57	0.11	0.35	0.11
		7.284	0.59	0.09	0.3	0.09	0.56	0.12	0.1	0.1	0.55	0.22	0.12	0.12	0.57	0.1	0.35	0.09
		7.32	0.59	0.09	0.3	0.09	0.56	0.11	0.13	0.08	0.54	0.15	0.13	0.12	0.57	0.09	0.37	0.12
		7.341	0.6	0.1	0.26	0.08	0.57	0.11	0.11	0.1	0.55	0.09	0.11	0.13	0.6	0.12	0.35	0.14
		7.361	0.56	0.08	0.34	0.08	0.54	0.12	0.09	0.09	0.56	0.18	0.15	0.09	0.59	0.07	0.35	0.08
		7.382	0.63	0.09	0.3	0.09	0.59	0.12	0.12	0.08	0.6	0.15	0.13	0.13	0.59	0.1	0.37	0.12
		7.403	0.61	0.11	0.31	0.09	0.58	0.11	0.1	0.07	0.59	0.13	0.15	0.13	0.6	0.08	0.35	0.1
		7.424	0.58	0.1	0.29	0.09	0.6	0.17	0.11	0.1	0.55	0.14	0.15	0.11	0.58	0.1	0.35	0.12
		7.444	0.62	0.09	0.32	0.07	0.61	0.11	0.12	0.08	0.57	0.17	0.13	0.13	0.56	0.1	0.34	0.11
		7.465	0.62	0.1	0.28	0.08	0.61	0.14	0.09	0.11	0.58	0.16	0.16	0.13	0.58	0.09	0.35	0.12
		7.486	0.6	0.08	0.31	0.09	0.58	0.13	0.07	0.09	0.59	0.13	0.14	0.14	0.59	0.09	0.36	0.09
		7.506	0.6	0.11	0.29	0.09	0.62	0.1	0.1	0.09	0.58	0.18	0.16	0.13	0.59	0.08	0.34	0.12
		7.527	0.62	0.08	0.32	0.11	0.62	0.1	0.1	0.08	0.6	0.13	0.11	0.13	0.56	0.08	0.36	0.11
		7.548	0.61	0.08	0.28	0.1	0.6	0.16	0.1	0.12	0.59	0.17	0.12	0.13	0.58	0.09	0.37	0.09
		7.586	0.62	0.12	0.32	0.09	0.59	0.12	0.12	0.09	0.57	0.17	0.12	0.14	0.59	0.09	0.36	0.09
		7.606	0.63	0.09	0.31	0.08	0.59	0.13	0.13	0.1	0.59	0.14	0.14	0.1	0.61	0.08	0.36	0.1
		7.627	0.63	0.08	0.3	0.08	0.62	0.13	0.08	0.1	0.55	0.22	0.12	0.13	0.61	0.07	0.35	0.11
		7.648	0.59	0.09	0.29	0.13	0.61	0.15	0.14	0.1	0.57	0.11	0.12	0.09	0.6	0.12	0.37	0.08
		7.669	0.63	0.08	0.29	0.08	0.58	0.14	0.11	0.09	0.58	0.16	0.13	0.11	0.6	0.09	0.36	0.09
		7.689	0.62	0.12	0.32	0.07	0.59	0.1	0.1	0.08	0.57	0.18	0.14	0.11	0.61	0.12	0.35	0.12
		7.71	0.62	0.09	0.35	0.08	0.58	0.11	0.11	0.09	0.54	0.15	0.14	0.14	0.61	0.12	0.35	0.11
		7.731	0.64	0.08	0.29	0.1	0.61	0.13	0.1	0.1	0.56	0.17	0.15	0.1	0.62	0.1	0.35	0.1
		7.751	0.63	0.08	0.31	0.11	0.62	0.1	0.12	0.09	0.57	0.19	0.13	0.16	0.59	0.08	0.35	0.11
		7.772	0.64	0.09	0.32	0.1	0.63	0.11	0.11	0.08	0.55	0.13	0.13	0.13	0.62	0.08	0.35	0.09
		7.793	0.6	0.1	0.31	0.09	0.62	0.12	0.15	0.08	0.59	0.23	0.15	0.15	0.59	0.11	0.38	0.1
		7.814	0.62	0.09	0.32	0.11	0.64	0.08	0.1	0.09	0.57	0.15	0.13	0.15	0.63	0.11	0.38	0.11
		7.836	0.63	0.06	0.33	0.08	0.6	0.1	0.12	0.09	0.55	0.17	0.15	0.15	0.59	0.09	0.38	0.09
		7.856	0.62	0.09	0.32	0.12	0.62	0.11	0.1	0.12	0.6	0.13	0.11	0.12	0.6	0.12	0.37	0.1
		7.877	0.62	0.11	0.31	0.09	0.62	0.13	0.08	0.1	0.63	0.17	0.16	0.1	0.61	0.14	0.35	0.12
		7.914	0.63	0.08	0.32	0.08	0.6	0.09	0.13	0.1	0.58	0.16	0.16	0.13	0.61	0.1	0.37	0.09
		7.935	0.66	0.11	0.33	0.09	0.61	0.1	0.1	0.09	0.63	0.14	0.12	0.12	0.61	0.13	0.35	0.09
		7.956	0.6	0.1	0.32	0.07	0.61	0.1	0.1	0.1	0.6	0.15	0.15	0.14	0.61	0.09	0.38	0.09
		7.976	0.62	0.09	0.31	0.11	0.64	0.11	0.11	0.1	0.65	0.14	0.13	0.09	0.6	0.08	0.36	0.12
		7.997	0.6	0.07	0.32	0.09	0.62	0.09	0.12	0.09	0.62	0.15	0.11	0.18	0.6	0.1	0.38	0.1
		8.018	0.62	0.08	0.35	0.11	0.63	0.09	0.13	0.09	0.6	0.22	0.13	0.15	0.62	0.09	0.37	0.12
		8.039	0.64	0.09	0.33	0.09	0.63	0.13	0.13	0.08	0.62	0.17	0.12	0.14	0.62	0.09	0.38	0.1
		8.059	0.65	0.08	0.31	0.1	0.61	0.1	0.13	0.07	0.6	0.15	0.12	0.14	0.61	0.11	0.38	0.1
		8.08	0.63	0.08	0.29	0.1	0.62	0.12	0.1	0.09	0.61	0.16	0.15	0.13	0.59	0.11	0.37	0.11
		8.101	0.64	0.1	0.33	0.09	0.6	0.1	0.15	0.08	0.67	0.21	0.17	0.1	0.61	0.09	0.42	0.1
		8.121	0.63	0.08	0.31	0.1	0.62	0.11	0.12	0.08	0.6	0.15	0.14	0.13	0.6	0.1	0.37	0.1
		8.142	0.64	0.09	0.33	0.09	0.68	0.14	0.12	0.09	0.58	0.19	0.15	0.13	0.64	0.08	0.35	0.09
		8.166	0.64	0.09	0.33	0.08	0.65	0.12	0.14	0.09	0.55	0.21	0.15	0.11	0.62	0.08	0.37	0.1
		8.187	0.66	0.07	0.3	0.09	0.64	0.09	0.1	0.08	0.58	0.19	0.16	0.13	0.63	0.1	0.37	0.12
		8.208	0.65	0.1	0.34	0.09	0.59	0.12	0.13	0.11	0.63	0.14	0.15	0.14	0.61	0.1	0.38	0.09
		8.245	0.66	0.09	0.33	0.09	0.62	0.12	0.12	0.09	0.63	0.18	0.18	0.11	0.64	0.11	0.37	0.09
		8.266	0.63	0.07	0.3	0.1	0.66	0.11	0.15	0.08	0.58	0.21	0.14	0.12	0.62	0.1	0.39	0.11
		8.286	0.62	0.08	0.31	0.11	0.59	0.16	0.12	0.1	0.53	0.17	0.13	0.11	0.64	0.1	0.39	0.08
		8.307	0.65	0.1	0.32	0.11	0.63	0.09	0.12	0.1	0.61	0.14	0.16	0.11	0.65	0.1	0.39	0.1
		8.328	0.63	0.1	0.34	0.09	0.65	0.11	0.12	0.11	0.62	0.15	0.14	0.12	0.64	0.11	0.39	0.11
		8.349	0.66	0.08	0.32	0.1	0.6	0.1	0.11	0.09	0.58	0.18	0.12	0.12	0.62	0.1	0.36	0.1
		8.369	0.65	0.1	0.33	0.08	0.64	0.11	0.11	0.09	0.66	0.12	0.17	0.13	0.63	0.09	0.38	0.1
		8.39	0.65	0.07	0.32	0.08	0.63	0.12	0.14	0.09	0.63	0.15	0.15	0.11	0.62	0.08	0.38	0.09
		8.411	0.62	0.08	0.31	0.09	0.67	0.1	0.13	0.1	0.62	0.19	0.12	0.11	0.63	0.11	0.36	0.09
		8.431	0.62	0.07	0.34	0.12	0.67	0.11	0.12	0.09	0.6	0.16	0.12	0.13	0.62	0.11	0.39	0.09
		8.452	0.65	0.12	0.31	0.11	0.64	0.1	0.12	0.08	0.67	0.15	0.13	0.14	0.65	0.08	0.39	0.09
		8.473	0.63	0.09	0.33	0.1	0.65	0.1	0.12	0.13	0.62	0.18	0.14	0.11	0.64	0.12	0.36	0.09
		8.51	0.63	0.1	0.34	0.08	0.65	0.11	0.14	0.11	0.61	0.22	0.15	0.14	0.63	0.11	0.39	0.1
		8.531	0.64	0.09	0.34	0.09	0.67	0.1	0.12	0.1	0.71	0.16	0.14	0.12	0.66	0.09	0.4	0.06
		8.551	0.65	0.09	0.33	0.09	0.66	0.13	0.14	0.08	0.66	0.17	0.17	0.11	0.6	0.1	0.39	0.09
		8.572	0.65	0.09	0.32	0.11	0.64	0.1	0.12	0.08	0.65	0.21	0.11	0.09	0.62	0.12	0.38	0.11
		8.593	0.66	0.1	0.32	0.1	0.66	0.09	0.11	0.08	0.59	0.15	0.15	0.09	0.67	0.09	0.34	0.11
		8.614	0.67	0.07	0.34	0.08	0.62	0.15	0.13	0.09	0.64	0.17	0.15	0.1	0.65	0.12	0.38	0.11
		8.634	0.65	0.09	0.33	0.09	0.63	0.1	0.12	0.11	0.63	0.12	0.15	0.15	0.64	0.09	0.38	0.07
		8.655	0.66	0.08	0.3	0.11	0.66	0.1	0.13	0.08	0.65	0.16	0.12	0.13	0.62	0.09	0.4	0.08
		8.676	0.66	0.07	0.33	0.1	0.67	0.11	0.11	0.12	0.64	0.15	0.14	0.16	0.66	0.11	0.42	0.1
		8.696	0.65	0.07	0.33	0.12	0.64	0.1	0.11	0.09	0.63	0.15	0.12	0.13	0.65	0.1	0.41	0.08
		8.717	0.64	0.1	0.29	0.12	0.65	0.13	0.11	0.11	0.62	0.21	0.16	0.13	0.66	0.09	0.36	0.09
		8.738	0.63	0.11	0.32	0.09	0.61	0.1	0.12	0.08	0.6	0.18	0.13	0.13	0.65	0.1	0.37	0.11
		8.76	0.62	0.1	0.34	0.08	0.68	0.11	0.09	0.11	0.63	0.12	0.11	0.15	0.65	0.12	0.39	0.1
		8.781	0.64	0.1	0.33	0.09	0.65	0.09	0.1	0.11	0.67	0.13	0.18	0.1	0.63	0.12	0.39	0.08
		8.801	0.66	0.09	0.31	0.07	0.67	0.12	0.12	0.1	0.58	0.19	0.13	0.12	0.62	0.08	0.41	0.12
		8.839	0.71	0.09	0.32	0.1	0.66	0.07	0.11	0.11	0.66	0.16	0.13	0.12	0.69	0.09	0.41	0.08
		8.859	0.68	0.08	0.33	0.07	0.68	0.09	0.15	0.09	0.64	0.13	0.14	0.13	0.65	0.1	0.41	0.1
		8.88	0.65	0.09	0.36	0.08	0.68	0.12	0.13	0.1	0.64	0.18	0.14	0.13	0.65	0.09	0.39	0.1
		8.901	0.64	0.12	0.35	0.09	0.67	0.1	0.13	0.08	0.63	0.16	0.14	0.13	0.62	0.09	0.4	0.08
		8.921	0.66	0.08	0.34	0.1	0.65	0.16	0.14	0.1	0.66	0.14	0.16	0.13	0.63	0.09	0.39	0.11
		8.942	0.65	0.1	0.31	0.1	0.68	0.1	0.14	0.11	0.62	0.14	0.14	0.11	0.66	0.09	0.38	0.11
		8.963	0.67	0.1	0.31	0.09	0.66	0.12	0.12	0.09	0.69	0.1	0.11	0.11	0.61	0.09	0.39	0.08
		8.984	0.67	0.11	0.34	0.07	0.65	0.11	0.13	0.1	0.67	0.14	0.12	0.12	0.65	0.11	0.37	0.09
		9.004	0.67	0.09	0.31	0.11	0.66	0.11	0.14	0.09	0.63	0.2	0.18	0.11	0.65	0.12	0.38	0.1
		9.025	0.66	0.11	0.33	0.09	0.67	0.13	0.12	0.09	0.6	0.2	0.17	0.11	0.65	0.1	0.37	0.1
		9.046	0.68	0.09	0.31	0.1	0.66	0.11	0.1	0.09	0.66	0.14	0.14	0.12	0.67	0.09	0.4	0.08
		9.066	0.67	0.1	0.32	0.09	0.68	0.12	0.1	0.11	0.64	0.16	0.15	0.15	0.64	0.08	0.41	0.11
		9.087	0.68	0.12	0.34	0.09	0.66	0.16	0.12	0.09	0.65	0.17	0.14	0.08	0.66	0.13	0.4	0.09
		9.108	0.69	0.09	0.34	0.1	0.67	0.17	0.1	0.09	0.6	0.17	0.11	0.12	0.67	0.07	0.42	0.09
		9.129	0.66	0.09	0.33	0.08	0.67	0.11	0.12	0.08	0.6	0.18	0.12	0.11	0.63	0.09	0.39	0.1
		9.149	0.68	0.08	0.35	0.07	0.67	0.12	0.12	0.1	0.65	0.19	0.15	0.11	0.66	0.09	0.42	0.1
		9.174	0.65	0.08	0.36	0.11	0.65	0.12	0.12	0.07	0.63	0.15	0.16	0.11	0.65	0.07	0.34	0.11
		9.195	0.66	0.09	0.34	0.09	0.68	0.11	0.13	0.09	0.61	0.17	0.14	0.09	0.69	0.07	0.4	0.1
		9.216	0.66	0.1	0.32	0.12	0.68	0.09	0.14	0.12	0.63	0.16	0.13	0.13	0.64	0.09	0.38	0.08
		9.236	0.68	0.12	0.36	0.08	0.66	0.14	0.14	0.08	0.58	0.18	0.15	0.13	0.65	0.11	0.43	0.1
		9.276	0.67	0.1	0.37	0.09	0.67	0.09	0.12	0.12	0.67	0.14	0.18	0.1	0.65	0.12	0.4	0.11
		9.297	0.68	0.09	0.32	0.07	0.7	0.13	0.11	0.11	0.59	0.15	0.19	0.13	0.67	0.11	0.43	0.09
		9.318	0.68	0.08	0.33	0.09	0.69	0.12	0.12	0.1	0.63	0.14	0.14	0.11	0.66	0.08	0.4	0.11
		9.339	0.67	0.13	0.32	0.12	0.68	0.14	0.16	0.08	0.64	0.15	0.13	0.13	0.67	0.1	0.42	0.06
		9.359	0.68	0.12	0.32	0.1	0.66	0.08	0.12	0.09	0.64	0.17	0.19	0.11	0.67	0.12	0.4	0.09
		9.38	0.65	0.08	0.32	0.08	0.72	0.1	0.14	0.1	0.69	0.17	0.13	0.13	0.68	0.08	0.39	0.06
		9.401	0.66	0.1	0.36	0.08	0.68	0.12	0.14	0.1	0.67	0.19	0.13	0.14	0.65	0.09	0.42	0.1
		9.421	0.67	0.11	0.33	0.09	0.69	0.11	0.13	0.09	0.67	0.14	0.16	0.12	0.68	0.11	0.4	0.07
		9.442	0.69	0.08	0.36	0.11	0.71	0.13	0.13	0.1	0.67	0.1	0.17	0.11	0.67	0.1	0.38	0.1
		9.463	0.69	0.08	0.35	0.1	0.7	0.1	0.12	0.11	0.61	0.18	0.16	0.09	0.68	0.09	0.39	0.09
		9.484	0.7	0.12	0.31	0.1	0.69	0.1	0.15	0.1	0.66	0.22	0.13	0.14	0.72	0.08	0.4	0.1
		9.521	0.66	0.1	0.34	0.08	0.7	0.15	0.1	0.1	0.73	0.14	0.15	0.09	0.67	0.11	0.4	0.08
		9.542	0.71	0.08	0.34	0.09	0.67	0.11	0.15	0.12	0.64	0.17	0.16	0.13	0.66	0.08	0.4	0.1
		9.563	0.69	0.08	0.33	0.1	0.67	0.14	0.13	0.07	0.58	0.19	0.13	0.15	0.66	0.1	0.4	0.09
		9.584	0.68	0.09	0.35	0.09	0.69	0.1	0.1	0.09	0.67	0.13	0.14	0.14	0.66	0.08	0.4	0.1
		9.604	0.71	0.08	0.32	0.12	0.68	0.11	0.14	0.1	0.66	0.13	0.14	0.12	0.67	0.1	0.41	0.1
		9.625	0.7	0.09	0.33	0.11	0.68	0.1	0.14	0.11	0.72	0.14	0.16	0.13	0.65	0.11	0.44	0.11
		9.646	0.67	0.09	0.34	0.11	0.69	0.11	0.14	0.08	0.68	0.13	0.14	0.14	0.69	0.1	0.41	0.12
		9.666	0.7	0.07	0.35	0.1	0.69	0.09	0.12	0.12	0.64	0.17	0.15	0.11	0.64	0.1	0.39	0.11
		9.687	0.7	0.11	0.36	0.08	0.68	0.11	0.12	0.11	0.62	0.14	0.13	0.11	0.69	0.1	0.42	0.12
		9.708	0.71	0.07	0.36	0.11	0.7	0.13	0.13	0.11	0.68	0.12	0.16	0.13	0.68	0.07	0.4	0.11
		9.729	0.72	0.1	0.36	0.07	0.7	0.12	0.16	0.1	0.64	0.15	0.12	0.1	0.65	0.12	0.4	0.1
		9.749	0.69	0.09	0.35	0.08	0.67	0.12	0.14	0.12	0.68	0.17	0.15	0.1	0.67	0.09	0.37	0.11
		9.771	0.66	0.11	0.36	0.1	0.68	0.08	0.13	0.07	0.64	0.15	0.14	0.09	0.71	0.1	0.41	0.08
		9.792	0.68	0.07	0.36	0.1	0.66	0.12	0.12	0.11	0.68	0.14	0.15	0.1	0.64	0.11	0.42	0.1
		9.813	0.66	0.09	0.33	0.1	0.65	0.08	0.14	0.11	0.67	0.15	0.13	0.13	0.7	0.08	0.4	0.11
		9.849	0.67	0.08	0.37	0.12	0.68	0.1	0.1	0.11	0.7	0.15	0.14	0.13	0.69	0.11	0.4	0.12
		9.87	0.69	0.09	0.35	0.12	0.68	0.08	0.11	0.11	0.63	0.22	0.19	0.12	0.65	0.1	0.43	0.1
		9.891	0.68	0.08	0.33	0.11	0.68	0.09	0.14	0.09	0.65	0.11	0.17	0.14	0.69	0.09	0.41	0.07
		9.911	0.69	0.08	0.38	0.09	0.69	0.1	0.12	0.08	0.61	0.13	0.15	0.11	0.67	0.11	0.41	0.08
		9.932	0.7	0.09	0.38	0.09	0.7	0.1	0.13	0.09	0.68	0.15	0.15	0.14	0.68	0.11	0.42	0.12
		9.953	0.7	0.09	0.36	0.1	0.71	0.07	0.12	0.08	0.69	0.14	0.14	0.12	0.66	0.09	0.38	0.08
		9.974	0.7	0.11	0.35	0.11	0.7	0.09	0.13	0.08	0.67	0.13	0.18	0.1	0.67	0.11	0.44	0.1
		9.994	0.7	0.11	0.34	0.08	0.69	0.07	0.13	0.1	0.7	0.19	0.14	0.11	0.7	0.12	0.4	0.12
		10.015	0.69	0.08	0.35	0.12	0.67	0.1	0.15	0.09	0.62	0.14	0.13	0.09	0.65	0.1	0.38	0.12
		10.036	0.7	0.08	0.32	0.1	0.69	0.09	0.14	0.1	0.67	0.16	0.14	0.12	0.68	0.09	0.4	0.13
		10.072	0.7	0.11	0.33	0.1	0.71	0.11	0.12	0.08	0.63	0.17	0.15	0.13	0.65	0.12	0.41	0.09
		10.093	0.7	0.1	0.33	0.1	0.67	0.13	0.12	0.09	0.7	0.14	0.14	0.11	0.65	0.09	0.41	0.11
		10.114	0.69	0.09	0.35	0.08	0.72	0.11	0.14	0.12	0.73	0.16	0.16	0.11	0.69	0.08	0.37	0.09
		10.134	0.73	0.12	0.36	0.12	0.67	0.11	0.11	0.09	0.73	0.15	0.15	0.12	0.7	0.09	0.42	0.08
		10.155	0.72	0.08	0.36	0.1	0.66	0.1	0.15	0.1	0.69	0.17	0.16	0.11	0.68	0.11	0.42	0.08
		10.176	0.72	0.09	0.38	0.12	0.68	0.11	0.16	0.1	0.72	0.14	0.17	0.12	0.68	0.08	0.45	0.08
		10.196	0.71	0.1	0.34	0.1	0.72	0.1	0.13	0.09	0.71	0.12	0.16	0.09	0.67	0.11	0.39	0.07
		10.217	0.69	0.11	0.35	0.12	0.72	0.14	0.13	0.1	0.7	0.13	0.14	0.12	0.69	0.12	0.44	0.14
		10.238	0.74	0.1	0.35	0.1	0.7	0.09	0.13	0.11	0.65	0.2	0.15	0.13	0.65	0.1	0.4	0.1
		10.259	0.69	0.1	0.32	0.1	0.71	0.11	0.13	0.08	0.65	0.12	0.16	0.14	0.69	0.09	0.4	0.08
		10.279	0.7	0.09	0.36	0.1	0.71	0.12	0.12	0.1	0.61	0.19	0.13	0.11	0.68	0.1	0.4	0.1
		10.3	0.68	0.08	0.36	0.13	0.69	0.12	0.14	0.09	0.73	0.17	0.17	0.14	0.66	0.1	0.4	0.1
		10.322	0.72	0.1	0.36	0.09	0.67	0.13	0.12	0.09	0.57	0.22	0.12	0.13	0.68	0.08	0.43	0.08
		10.343	0.7	0.1	0.37	0.11	0.68	0.11	0.15	0.1	0.72	0.16	0.14	0.11	0.67	0.08	0.43	0.09
		10.364	0.69	0.1	0.35	0.09	0.69	0.12	0.12	0.11	0.68	0.15	0.15	0.11	0.66	0.1	0.42	0.09
		10.401	0.69	0.1	0.37	0.11	0.71	0.11	0.1	0.09	0.66	0.19	0.17	0.15	0.69	0.1	0.42	0.09
		10.421	0.7	0.09	0.37	0.1	0.65	0.09	0.12	0.12	0.67	0.14	0.16	0.1	0.69	0.08	0.41	0.08
		10.442	0.73	0.09	0.36	0.08	0.7	0.09	0.12	0.12	0.71	0.19	0.15	0.14	0.7	0.1	0.38	0.12
		10.463	0.71	0.09	0.37	0.08	0.69	0.1	0.12	0.1	0.68	0.23	0.17	0.1	0.67	0.1	0.4	0.1
		10.484	0.69	0.08	0.36	0.08	0.69	0.11	0.15	0.1	0.65	0.14	0.14	0.1	0.69	0.08	0.42	0.1
		10.504	0.67	0.09	0.36	0.08	0.68	0.09	0.13	0.1	0.7	0.12	0.12	0.12	0.69	0.1	0.41	0.1
		10.525	0.7	0.08	0.36	0.07	0.7	0.1	0.12	0.09	0.68	0.16	0.16	0.13	0.67	0.08	0.43	0.11
		10.546	0.72	0.07	0.36	0.1	0.71	0.1	0.12	0.09	0.68	0.14	0.15	0.13	0.69	0.07	0.4	0.1
		10.566	0.7	0.09	0.36	0.09	0.7	0.1	0.12	0.12	0.69	0.2	0.15	0.12	0.71	0.1	0.41	0.12
		10.587	0.73	0.1	0.37	0.09	0.71	0.1	0.11	0.08	0.7	0.17	0.14	0.11	0.69	0.09	0.43	0.12
		10.608	0.69	0.1	0.35	0.09	0.7	0.11	0.12	0.09	0.67	0.16	0.17	0.11	0.67	0.11	0.45	0.1
		10.629	0.7	0.08	0.39	0.09	0.68	0.13	0.12	0.11	0.7	0.17	0.2	0.1	0.68	0.12	0.42	0.08
		10.666	0.71	0.11	0.35	0.1	0.7	0.13	0.15	0.08	0.65	0.18	0.16	0.11	0.68	0.1	0.41	0.12
		10.687	0.7	0.09	0.35	0.09	0.7	0.13	0.13	0.12	0.65	0.14	0.16	0.15	0.68	0.07	0.4	0.09
		10.708	0.71	0.1	0.33	0.08	0.68	0.11	0.13	0.11	0.67	0.18	0.16	0.12	0.67	0.11	0.45	0.11
		10.729	0.69	0.09	0.35	0.11	0.71	0.13	0.14	0.08	0.73	0.14	0.15	0.13	0.68	0.09	0.42	0.09
		10.749	0.71	0.1	0.34	0.1	0.68	0.1	0.12	0.09	0.63	0.17	0.14	0.1	0.71	0.09	0.42	0.08
		10.77	0.74	0.1	0.34	0.1	0.74	0.13	0.14	0.1	0.68	0.14	0.15	0.13	0.69	0.11	0.42	0.08
		10.791	0.72	0.13	0.34	0.1	0.66	0.13	0.12	0.1	0.7	0.14	0.15	0.14	0.7	0.1	0.42	0.1
		10.811	0.74	0.09	0.38	0.09	0.72	0.11	0.12	0.09	0.68	0.18	0.15	0.11	0.73	0.09	0.4	0.09
		10.832	0.73	0.08	0.35	0.1	0.71	0.1	0.12	0.11	0.73	0.14	0.15	0.1	0.68	0.13	0.43	0.11
		10.853	0.72	0.08	0.35	0.1	0.73	0.1	0.14	0.09	0.68	0.17	0.17	0.13	0.71	0.07	0.41	0.1
		10.874	0.71	0.09	0.35	0.1	0.69	0.1	0.13	0.07	0.66	0.18	0.15	0.13	0.72	0.1	0.39	0.11
		10.894	0.71	0.08	0.38	0.11	0.7	0.12	0.13	0.09	0.7	0.1	0.14	0.15	0.71	0.08	0.43	0.12
		10.915	0.71	0.1	0.34	0.11	0.68	0.13	0.16	0.11	0.71	0.23	0.13	0.11	0.7	0.1	0.42	0.09
		10.936	0.74	0.09	0.34	0.09	0.72	0.14	0.13	0.09	0.75	0.14	0.14	0.13	0.66	0.1	0.42	0.11
		10.956	0.68	0.1	0.37	0.1	0.72	0.1	0.13	0.1	0.68	0.14	0.19	0.15	0.7	0.07	0.42	0.09
		10.993	0.72	0.11	0.35	0.09	0.69	0.12	0.14	0.1	0.71	0.2	0.19	0.12	0.71	0.11	0.42	0.1
		11.014	0.7	0.08	0.36	0.09	0.71	0.11	0.15	0.1	0.71	0.14	0.17	0.15	0.71	0.1	0.43	0.13
		11.034	0.7	0.1	0.36	0.09	0.69	0.09	0.13	0.11	0.66	0.17	0.18	0.11	0.68	0.1	0.42	0.09
		11.055	0.72	0.1	0.37	0.09	0.7	0.11	0.12	0.1	0.72	0.14	0.15	0.13	0.67	0.1	0.41	0.11
		11.076	0.72	0.09	0.36	0.1	0.66	0.11	0.14	0.08	0.68	0.17	0.15	0.11	0.68	0.08	0.41	0.11
		11.096	0.73	0.09	0.36	0.08	0.74	0.12	0.13	0.11	0.67	0.15	0.16	0.14	0.74	0.1	0.43	0.09
		11.117	0.7	0.07	0.38	0.08	0.68	0.12	0.15	0.1	0.72	0.13	0.15	0.11	0.7	0.08	0.42	0.09
		11.138	0.76	0.09	0.38	0.1	0.7	0.1	0.15	0.08	0.64	0.18	0.13	0.11	0.7	0.1	0.41	0.12
		11.159	0.73	0.12	0.38	0.09	0.71	0.13	0.12	0.09	0.73	0.11	0.19	0.1	0.71	0.1	0.43	0.1
		11.181	0.69	0.11	0.37	0.09	0.74	0.11	0.16	0.11	0.69	0.17	0.16	0.09	0.7	0.1	0.43	0.08
		11.201	0.71	0.1	0.37	0.07	0.74	0.12	0.15	0.08	0.66	0.17	0.17	0.11	0.73	0.1	0.42	0.08
		11.222	0.71	0.08	0.36	0.12	0.73	0.08	0.12	0.11	0.62	0.13	0.15	0.12	0.71	0.1	0.44	0.09
		11.243	0.74	0.1	0.37	0.09	0.71	0.11	0.14	0.11	0.75	0.17	0.17	0.12	0.66	0.08	0.43	0.1
		11.264	0.73	0.09	0.37	0.11	0.69	0.12	0.11	0.09	0.68	0.13	0.17	0.12	0.7	0.09	0.43	0.11
		11.306	0.71	0.12	0.36	0.08	0.72	0.12	0.13	0.08	0.69	0.15	0.19	0.13	0.69	0.1	0.45	0.09
		11.327	0.74	0.09	0.33	0.09	0.74	0.1	0.13	0.08	0.75	0.15	0.16	0.15	0.71	0.1	0.42	0.09
		11.348	0.73	0.09	0.39	0.08	0.71	0.12	0.14	0.09	0.73	0.22	0.16	0.15	0.7	0.09	0.45	0.1
		11.369	0.74	0.08	0.38	0.09	0.72	0.1	0.14	0.09	0.75	0.18	0.15	0.12	0.72	0.11	0.45	0.09
		11.389	0.73	0.06	0.37	0.09	0.7	0.12	0.13	0.1	0.71	0.22	0.16	0.13	0.71	0.1	0.45	0.1
		11.41	0.72	0.07	0.38	0.1	0.73	0.1	0.15	0.09	0.72	0.17	0.16	0.1	0.71	0.09	0.42	0.08
		11.431	0.73	0.1	0.38	0.08	0.72	0.09	0.12	0.11	0.66	0.2	0.14	0.15	0.72	0.1	0.42	0.08
		11.451	0.7	0.07	0.37	0.09	0.73	0.09	0.15	0.08	0.67	0.17	0.17	0.13	0.7	0.1	0.43	0.08
		11.472	0.74	0.11	0.39	0.1	0.7	0.11	0.15	0.1	0.72	0.19	0.17	0.1	0.7	0.1	0.43	0.12
		11.493	0.73	0.1	0.38	0.09	0.7	0.09	0.14	0.08	0.71	0.17	0.13	0.1	0.69	0.1	0.44	0.11
		11.514	0.69	0.09	0.38	0.08	0.7	0.12	0.14	0.1	0.75	0.15	0.16	0.14	0.69	0.12	0.45	0.09
		11.534	0.7	0.07	0.35	0.09	0.72	0.13	0.14	0.08	0.74	0.11	0.17	0.1	0.7	0.09	0.43	0.11
		11.555	0.72	0.1	0.36	0.08	0.72	0.11	0.15	0.07	0.72	0.17	0.17	0.12	0.7	0.08	0.41	0.09
		11.576	0.72	0.08	0.34	0.09	0.75	0.1	0.16	0.07	0.68	0.23	0.16	0.12	0.7	0.1	0.43	0.08
		11.596	0.71	0.1	0.37	0.08	0.73	0.12	0.14	0.1	0.68	0.17	0.18	0.16	0.67	0.11	0.46	0.09
		11.619	0.72	0.09	0.35	0.09	0.72	0.12	0.13	0.09	0.69	0.15	0.14	0.11	0.69	0.11	0.41	0.09
		11.64	0.72	0.1	0.37	0.08	0.73	0.11	0.13	0.09	0.74	0.19	0.15	0.14	0.68	0.11	0.44	0.08
		11.661	0.72	0.09	0.37	0.08	0.76	0.12	0.15	0.08	0.75	0.18	0.15	0.12	0.69	0.1	0.46	0.09
		11.681	0.75	0.09	0.37	0.08	0.75	0.1	0.15	0.1	0.65	0.14	0.17	0.14	0.71	0.08	0.41	0.11
		11.702	0.75	0.1	0.39	0.09	0.73	0.13	0.12	0.08	0.73	0.14	0.17	0.11	0.67	0.13	0.4	0.11
		11.729	0.72	0.07	0.35	0.1	0.72	0.11	0.12	0.11	0.73	0.12	0.16	0.13	0.68	0.1	0.43	0.09
		11.749	0.74	0.1	0.34	0.08	0.74	0.12	0.16	0.11	0.74	0.17	0.14	0.12	0.69	0.08	0.43	0.11
		11.77	0.72	0.09	0.35	0.07	0.74	0.13	0.15	0.09	0.66	0.18	0.13	0.11	0.72	0.1	0.45	0.11
		11.791	0.71	0.09	0.37	0.1	0.7	0.12	0.15	0.11	0.77	0.18	0.17	0.11	0.69	0.15	0.45	0.12
		11.811	0.75	0.09	0.38	0.08	0.7	0.13	0.14	0.12	0.69	0.2	0.15	0.1	0.69	0.12	0.43	0.09
		11.838	0.73	0.1	0.35	0.09	0.72	0.11	0.14	0.1	0.73	0.15	0.17	0.14	0.71	0.1	0.41	0.1
		11.859	0.72	0.07	0.37	0.08	0.75	0.15	0.15	0.09	0.71	0.26	0.16	0.11	0.72	0.1	0.42	0.11
		11.884	0.73	0.1	0.38	0.11	0.7	0.12	0.13	0.11	0.71	0.18	0.17	0.11	0.7	0.1	0.43	0.1
		11.905	0.72	0.12	0.39	0.09	0.71	0.11	0.13	0.1	0.74	0.18	0.17	0.13	0.72	0.09	0.43	0.1
		11.926	0.74	0.09	0.37	0.1	0.72	0.1	0.13	0.1	0.73	0.13	0.18	0.11	0.72	0.12	0.41	0.08
		11.963	0.75	0.08	0.39	0.1	0.71	0.12	0.13	0.09	0.7	0.17	0.15	0.16	0.73	0.09	0.44	0.07
		11.984	0.74	0.09	0.38	0.1	0.73	0.12	0.13	0.09	0.67	0.16	0.16	0.11	0.71	0.1	0.42	0.09
		12.004	0.74	0.1	0.39	0.12	0.69	0.1	0.14	0.09	0.75	0.14	0.19	0.11	0.7	0.09	0.43	0.12
		12.025	0.7	0.09	0.38	0.09	0.72	0.17	0.14	0.09	0.69	0.13	0.19	0.1	0.7	0.1	0.42	0.12
		12.046	0.73	0.09	0.36	0.08	0.71	0.11	0.16	0.09	0.69	0.16	0.16	0.13	0.7	0.09	0.44	0.09
		12.066	0.69	0.09	0.37	0.07	0.74	0.13	0.11	0.09	0.67	0.19	0.14	0.11	0.74	0.1	0.45	0.12
		12.087	0.76	0.1	0.38	0.08	0.73	0.11	0.14	0.07	0.71	0.18	0.16	0.1	0.72	0.12	0.43	0.1
		12.108	0.71	0.09	0.37	0.05	0.72	0.15	0.12	0.11	0.7	0.17	0.17	0.14	0.7	0.09	0.42	0.11
		12.129	0.74	0.12	0.38	0.09	0.73	0.1	0.13	0.12	0.71	0.17	0.2	0.12	0.72	0.09	0.42	0.1
		12.149	0.71	0.08	0.36	0.09	0.73	0.11	0.15	0.1	0.74	0.12	0.17	0.1	0.72	0.1	0.44	0.1
		12.17	0.73	0.09	0.36	0.07	0.73	0.13	0.11	0.08	0.71	0.19	0.15	0.12	0.71	0.1	0.44	0.1
		12.191	0.73	0.1	0.36	0.09	0.71	0.11	0.14	0.08	0.68	0.16	0.15	0.12	0.72	0.12	0.41	0.11
		12.229	0.74	0.1	0.35	0.09	0.73	0.1	0.14	0.1	0.73	0.14	0.16	0.14	0.69	0.11	0.44	0.09
		12.249	0.75	0.09	0.37	0.1	0.72	0.09	0.15	0.08	0.69	0.13	0.15	0.1	0.7	0.11	0.45	0.11
		12.27	0.74	0.08	0.36	0.08	0.72	0.1	0.15	0.1	0.69	0.18	0.16	0.11	0.73	0.1	0.44	0.08
		12.291	0.73	0.08	0.36	0.07	0.72	0.09	0.12	0.11	0.69	0.2	0.18	0.16	0.71	0.13	0.42	0.09
		12.311	0.73	0.12	0.38	0.1	0.72	0.13	0.14	0.1	0.66	0.16	0.13	0.12	0.71	0.1	0.47	0.1
		12.332	0.73	0.09	0.37	0.07	0.72	0.11	0.14	0.08	0.72	0.21	0.17	0.13	0.73	0.09	0.47	0.11
		12.353	0.74	0.09	0.38	0.08	0.72	0.12	0.12	0.1	0.7	0.13	0.18	0.13	0.72	0.09	0.45	0.1
		12.374	0.73	0.09	0.39	0.09	0.72	0.1	0.15	0.11	0.71	0.16	0.16	0.13	0.69	0.1	0.47	0.12
		12.394	0.75	0.1	0.37	0.1	0.73	0.1	0.16	0.11	0.72	0.22	0.13	0.12	0.7	0.13	0.46	0.1
		12.415	0.75	0.12	0.39	0.1	0.74	0.12	0.1	0.11	0.73	0.16	0.17	0.15	0.71	0.09	0.41	0.12
		12.436	0.74	0.1	0.37	0.11	0.74	0.13	0.14	0.09	0.72	0.14	0.15	0.15	0.72	0.08	0.44	0.11
		12.456	0.74	0.09	0.35	0.1	0.72	0.09	0.13	0.08	0.7	0.25	0.15	0.1	0.72	0.11	0.45	0.11
		12.479	0.72	0.09	0.38	0.11	0.71	0.1	0.15	0.12	0.72	0.17	0.16	0.13	0.73	0.09	0.45	0.1
		12.499	0.74	0.11	0.38	0.11	0.76	0.14	0.15	0.09	0.67	0.18	0.18	0.11	0.75	0.11	0.46	0.12
		12.52	0.75	0.07	0.36	0.11	0.71	0.12	0.14	0.1	0.69	0.17	0.19	0.12	0.74	0.08	0.44	0.11
		12.541	0.75	0.12	0.35	0.09	0.74	0.09	0.17	0.09	0.66	0.19	0.15	0.13	0.72	0.11	0.46	0.09
		12.561	0.7	0.11	0.37	0.1	0.71	0.1	0.13	0.09	0.71	0.15	0.16	0.12	0.71	0.09	0.46	0.09
		12.588	0.74	0.08	0.36	0.09	0.76	0.1	0.15	0.09	0.72	0.17	0.19	0.14	0.72	0.11	0.43	0.12
		12.609	0.72	0.08	0.39	0.08	0.74	0.09	0.14	0.09	0.63	0.25	0.2	0.12	0.7	0.1	0.42	0.09
		12.629	0.73	0.11	0.36	0.09	0.72	0.11	0.13	0.08	0.74	0.16	0.14	0.1	0.69	0.12	0.43	0.12
		12.65	0.71	0.09	0.37	0.11	0.77	0.1	0.13	0.1	0.68	0.17	0.18	0.12	0.72	0.11	0.46	0.09
		12.671	0.74	0.07	0.37	0.08	0.76	0.11	0.17	0.1	0.72	0.17	0.17	0.13	0.7	0.07	0.46	0.08
		12.697	0.72	0.09	0.39	0.08	0.7	0.13	0.12	0.07	0.73	0.18	0.16	0.11	0.73	0.08	0.45	0.09
		12.718	0.76	0.11	0.36	0.09	0.74	0.11	0.12	0.11	0.73	0.14	0.17	0.11	0.71	0.07	0.43	0.08
		12.739	0.75	0.09	0.39	0.09	0.7	0.14	0.13	0.1	0.68	0.15	0.15	0.12	0.72	0.09	0.46	0.08
		12.775	0.74	0.13	0.37	0.09	0.72	0.12	0.13	0.09	0.75	0.17	0.16	0.11	0.74	0.08	0.44	0.12
		12.796	0.75	0.1	0.36	0.09	0.72	0.15	0.13	0.09	0.75	0.15	0.17	0.12	0.73	0.08	0.46	0.11
		12.816	0.73	0.08	0.36	0.1	0.74	0.1	0.13	0.11	0.74	0.11	0.16	0.13	0.73	0.08	0.45	0.08
		12.837	0.74	0.12	0.37	0.12	0.73	0.11	0.14	0.11	0.7	0.13	0.13	0.12	0.7	0.1	0.46	0.1
		12.858	0.74	0.1	0.36	0.11	0.72	0.14	0.13	0.11	0.68	0.21	0.18	0.11	0.74	0.1	0.43	0.11
		12.879	0.75	0.11	0.37	0.08	0.7	0.11	0.16	0.09	0.72	0.17	0.17	0.13	0.72	0.1	0.48	0.11
		12.899	0.74	0.11	0.39	0.11	0.71	0.11	0.13	0.1	0.72	0.11	0.19	0.09	0.73	0.09	0.48	0.09
		12.92	0.75	0.12	0.4	0.09	0.75	0.1	0.12	0.1	0.75	0.17	0.16	0.1	0.72	0.09	0.46	0.09
		12.941	0.75	0.08	0.38	0.1	0.74	0.11	0.19	0.08	0.77	0.13	0.14	0.11	0.76	0.09	0.44	0.13
		12.961	0.73	0.1	0.38	0.1	0.76	0.12	0.16	0.07	0.75	0.22	0.15	0.13	0.69	0.1	0.45	0.08
		12.982	0.72	0.12	0.37	0.09	0.75	0.12	0.16	0.1	0.7	0.16	0.16	0.11	0.72	0.08	0.43	0.11
		13.019	0.73	0.11	0.4	0.08	0.7	0.1	0.14	0.08	0.72	0.13	0.16	0.11	0.71	0.07	0.43	0.1
		13.04	0.72	0.08	0.37	0.08	0.75	0.12	0.14	0.08	0.72	0.13	0.12	0.14	0.73	0.11	0.42	0.11
		13.061	0.75	0.1	0.37	0.13	0.75	0.11	0.12	0.13	0.72	0.12	0.18	0.11	0.7	0.09	0.44	0.12
		13.081	0.74	0.12	0.36	0.1	0.71	0.13	0.13	0.1	0.72	0.14	0.15	0.1	0.74	0.09	0.46	0.1
		13.102	0.74	0.11	0.39	0.08	0.73	0.12	0.15	0.07	0.75	0.12	0.16	0.11	0.72	0.1	0.47	0.09
		13.123	0.78	0.11	0.39	0.11	0.73	0.09	0.12	0.09	0.75	0.13	0.17	0.11	0.72	0.1	0.43	0.11
		13.144	0.72	0.09	0.37	0.1	0.77	0.13	0.17	0.09	0.72	0.16	0.18	0.12	0.74	0.11	0.44	0.09
		13.164	0.75	0.09	0.38	0.1	0.75	0.11	0.16	0.08	0.72	0.16	0.16	0.12	0.72	0.11	0.44	0.12
		13.185	0.77	0.09	0.4	0.09	0.72	0.13	0.14	0.08	0.7	0.17	0.18	0.09	0.74	0.11	0.48	0.08
		13.206	0.74	0.1	0.38	0.07	0.74	0.12	0.13	0.1	0.72	0.16	0.17	0.11	0.73	0.09	0.43	0.12
		13.226	0.73	0.09	0.34	0.1	0.74	0.1	0.14	0.09	0.76	0.12	0.19	0.13	0.73	0.09	0.45	0.08
		13.247	0.75	0.11	0.38	0.09	0.72	0.11	0.13	0.1	0.7	0.12	0.17	0.11	0.73	0.09	0.46	0.1
		13.284	0.74	0.11	0.38	0.09	0.73	0.1	0.14	0.1	0.72	0.11	0.16	0.13	0.72	0.1	0.45	0.12
		13.305	0.73	0.1	0.39	0.09	0.75	0.13	0.15	0.11	0.72	0.16	0.17	0.11	0.7	0.1	0.43	0.09
		13.326	0.71	0.11	0.37	0.1	0.74	0.13	0.13	0.08	0.7	0.25	0.18	0.13	0.7	0.1	0.47	0.11
		13.346	0.76	0.1	0.36	0.11	0.75	0.12	0.14	0.12	0.7	0.19	0.13	0.13	0.73	0.12	0.43	0.12
		13.367	0.74	0.1	0.39	0.1	0.74	0.12	0.13	0.1	0.74	0.14	0.16	0.11	0.74	0.11	0.46	0.09
		13.388	0.72	0.08	0.37	0.09	0.75	0.11	0.15	0.1	0.72	0.16	0.17	0.08	0.7	0.09	0.46	0.1
		13.409	0.73	0.09	0.39	0.09	0.72	0.11	0.13	0.1	0.66	0.15	0.2	0.12	0.72	0.1	0.46	0.09
		13.429	0.74	0.1	0.35	0.09	0.72	0.1	0.15	0.09	0.71	0.15	0.19	0.12	0.73	0.1	0.43	0.1
		13.45	0.74	0.1	0.36	0.09	0.76	0.09	0.14	0.08	0.72	0.17	0.14	0.14	0.71	0.11	0.45	0.09
		13.471	0.75	0.08	0.36	0.11	0.76	0.12	0.12	0.08	0.73	0.15	0.2	0.11	0.69	0.09	0.46	0.09
		13.491	0.73	0.09	0.39	0.1	0.75	0.09	0.14	0.11	0.68	0.21	0.19	0.13	0.75	0.09	0.45	0.1
		13.512	0.75	0.1	0.37	0.1	0.74	0.11	0.15	0.11	0.77	0.17	0.18	0.09	0.74	0.09	0.45	0.11
		13.534	0.73	0.11	0.39	0.11	0.75	0.08	0.14	0.07	0.68	0.16	0.18	0.12	0.71	0.09	0.44	0.1
		13.555	0.72	0.1	0.36	0.09	0.75	0.12	0.14	0.09	0.73	0.14	0.16	0.12	0.7	0.09	0.45	0.14
		13.576	0.73	0.1	0.37	0.12	0.71	0.11	0.14	0.09	0.74	0.12	0.19	0.12	0.72	0.09	0.42	0.12
		13.613	0.73	0.11	0.4	0.09	0.74	0.08	0.12	0.1	0.72	0.17	0.16	0.1	0.72	0.1	0.47	0.1
		13.634	0.76	0.1	0.39	0.09	0.74	0.13	0.14	0.06	0.72	0.19	0.16	0.14	0.7	0.1	0.43	0.11
		13.654	0.74	0.1	0.37	0.12	0.72	0.1	0.12	0.11	0.8	0.11	0.18	0.14	0.72	0.07	0.46	0.12
		13.675	0.75	0.11	0.36	0.09	0.74	0.09	0.19	0.1	0.76	0.11	0.16	0.13	0.7	0.09	0.44	0.09
		13.696	0.76	0.09	0.37	0.09	0.72	0.11	0.16	0.11	0.78	0.16	0.14	0.1	0.72	0.12	0.43	0.1
		13.716	0.76	0.1	0.39	0.09	0.74	0.12	0.13	0.09	0.78	0.13	0.17	0.12	0.71	0.08	0.44	0.12
		13.737	0.74	0.1	0.4	0.09	0.71	0.09	0.13	0.08	0.71	0.16	0.2	0.14	0.73	0.1	0.47	0.1
		13.758	0.77	0.1	0.4	0.12	0.77	0.09	0.16	0.09	0.78	0.15	0.15	0.12	0.71	0.09	0.45	0.11
		13.779	0.73	0.11	0.37	0.1	0.76	0.1	0.13	0.09	0.73	0.19	0.15	0.1	0.74	0.11	0.46	0.07
		13.799	0.74	0.09	0.38	0.08	0.75	0.1	0.14	0.09	0.74	0.14	0.17	0.11	0.73	0.1	0.43	0.1
		13.82	0.75	0.11	0.38	0.11	0.74	0.1	0.15	0.09	0.75	0.16	0.18	0.1	0.72	0.1	0.46	0.13
		13.841	0.74	0.07	0.42	0.08	0.76	0.14	0.13	0.1	0.75	0.13	0.16	0.11	0.71	0.1	0.47	0.09
		13.879	0.76	0.11	0.38	0.09	0.72	0.08	0.16	0.09	0.72	0.16	0.15	0.12	0.75	0.1	0.47	0.09
		13.899	0.75	0.1	0.4	0.08	0.73	0.13	0.12	0.09	0.72	0.17	0.21	0.11	0.72	0.11	0.44	0.1
		13.92	0.74	0.1	0.39	0.07	0.74	0.11	0.13	0.08	0.7	0.17	0.16	0.13	0.73	0.1	0.45	0.09
		13.941	0.77	0.1	0.38	0.08	0.73	0.1	0.13	0.06	0.7	0.16	0.19	0.11	0.72	0.1	0.43	0.12
		13.961	0.76	0.1	0.39	0.1	0.72	0.13	0.15	0.1	0.75	0.14	0.16	0.14	0.73	0.11	0.46	0.1
		13.982	0.73	0.09	0.4	0.12	0.74	0.13	0.14	0.1	0.74	0.13	0.15	0.11	0.74	0.1	0.48	0.1
		14.003	0.72	0.1	0.39	0.12	0.69	0.14	0.14	0.1	0.69	0.16	0.18	0.13	0.74	0.1	0.47	0.11
		14.024	0.73	0.09	0.37	0.09	0.76	0.11	0.15	0.1	0.73	0.17	0.17	0.13	0.71	0.09	0.43	0.12
		14.044	0.74	0.1	0.39	0.12	0.75	0.12	0.14	0.08	0.75	0.16	0.15	0.12	0.74	0.12	0.46	0.11
		14.065	0.75	0.11	0.38	0.08	0.71	0.14	0.16	0.08	0.72	0.16	0.18	0.14	0.72	0.1	0.46	0.1
		14.086	0.74	0.11	0.35	0.1	0.75	0.12	0.13	0.1	0.75	0.13	0.18	0.11	0.74	0.1	0.45	0.09
		14.106	0.76	0.11	0.36	0.08	0.77	0.09	0.16	0.1	0.74	0.14	0.15	0.12	0.73	0.09	0.43	0.11
		14.129	0.74	0.11	0.37	0.11	0.73	0.12	0.15	0.09	0.71	0.15	0.15	0.1	0.73	0.1	0.4	0.13
		14.149	0.73	0.08	0.35	0.12	0.79	0.1	0.13	0.09	0.77	0.15	0.19	0.13	0.75	0.09	0.46	0.12
		14.186	0.74	0.1	0.39	0.08	0.78	0.08	0.16	0.08	0.74	0.15	0.17	0.1	0.72	0.11	0.46	0.1
		14.207	0.76	0.1	0.37	0.11	0.76	0.12	0.14	0.1	0.74	0.16	0.14	0.12	0.72	0.1	0.46	0.12
		14.228	0.75	0.08	0.42	0.09	0.74	0.12	0.14	0.11	0.67	0.16	0.15	0.13	0.73	0.1	0.46	0.09
		14.249	0.75	0.09	0.38	0.12	0.74	0.14	0.16	0.09	0.72	0.17	0.16	0.13	0.77	0.09	0.45	0.11
		14.269	0.77	0.09	0.39	0.08	0.73	0.09	0.14	0.1	0.7	0.15	0.19	0.12	0.72	0.11	0.45	0.08
		14.29	0.75	0.1	0.38	0.1	0.73	0.13	0.15	0.08	0.78	0.19	0.18	0.11	0.73	0.07	0.47	0.11
		14.311	0.74	0.1	0.39	0.07	0.72	0.12	0.15	0.1	0.75	0.13	0.16	0.13	0.71	0.07	0.43	0.1
		14.331	0.76	0.11	0.4	0.09	0.72	0.12	0.15	0.1	0.7	0.21	0.18	0.11	0.72	0.08	0.46	0.1
		14.352	0.77	0.13	0.37	0.06	0.74	0.13	0.11	0.07	0.74	0.17	0.16	0.12	0.75	0.09	0.49	0.1
		14.373	0.77	0.08	0.41	0.1	0.75	0.11	0.12	0.08	0.69	0.15	0.14	0.1	0.72	0.1	0.45	0.13
		14.394	0.75	0.1	0.4	0.09	0.76	0.1	0.14	0.11	0.76	0.15	0.2	0.11	0.75	0.11	0.45	0.1
		14.414	0.73	0.11	0.36	0.09	0.74	0.11	0.14	0.1	0.71	0.18	0.15	0.12	0.73	0.1	0.45	0.11
		14.451	0.77	0.12	0.37	0.1	0.76	0.12	0.13	0.1	0.75	0.17	0.19	0.14	0.74	0.11	0.45	0.1
		14.472	0.77	0.11	0.42	0.12	0.77	0.12	0.15	0.11	0.71	0.21	0.15	0.13	0.73	0.12	0.45	0.08
		14.493	0.74	0.08	0.38	0.07	0.75	0.1	0.14	0.1	0.7	0.22	0.13	0.14	0.75	0.09	0.46	0.1
		14.514	0.72	0.12	0.38	0.11	0.71	0.13	0.15	0.08	0.71	0.18	0.18	0.11	0.72	0.07	0.44	0.14
		14.534	0.75	0.1	0.36	0.1	0.75	0.11	0.15	0.08	0.69	0.18	0.16	0.1	0.75	0.09	0.45	0.12
		14.555	0.75	0.11	0.41	0.1	0.75	0.12	0.13	0.1	0.71	0.09	0.17	0.12	0.72	0.1	0.47	0.11
		14.576	0.74	0.09	0.38	0.11	0.74	0.12	0.13	0.11	0.71	0.19	0.16	0.1	0.73	0.1	0.45	0.1
		14.596	0.74	0.09	0.38	0.1	0.76	0.12	0.15	0.09	0.74	0.16	0.18	0.12	0.74	0.09	0.46	0.11
		14.617	0.77	0.09	0.41	0.13	0.75	0.08	0.12	0.11	0.74	0.17	0.15	0.12	0.73	0.08	0.47	0.09
		14.638	0.74	0.09	0.41	0.12	0.74	0.1	0.15	0.1	0.74	0.17	0.15	0.15	0.71	0.1	0.44	0.1
		14.659	0.74	0.09	0.36	0.1	0.75	0.11	0.13	0.08	0.78	0.21	0.14	0.11	0.75	0.08	0.45	0.11
		14.679	0.77	0.12	0.38	0.11	0.78	0.13	0.12	0.11	0.72	0.14	0.18	0.14	0.74	0.1	0.43	0.08
		14.7	0.76	0.1	0.38	0.09	0.74	0.1	0.15	0.1	0.78	0.16	0.15	0.12	0.75	0.06	0.47	0.13
		14.721	0.74	0.09	0.37	0.08	0.78	0.08	0.13	0.09	0.74	0.18	0.13	0.14	0.72	0.1	0.48	0.12
		14.741	0.76	0.09	0.38	0.08	0.71	0.09	0.13	0.1	0.71	0.19	0.21	0.13	0.75	0.1	0.43	0.08
		14.779	0.74	0.1	0.41	0.09	0.77	0.09	0.13	0.1	0.73	0.18	0.16	0.12	0.71	0.07	0.48	0.1
		14.8	0.75	0.1	0.39	0.1	0.75	0.11	0.13	0.1	0.75	0.11	0.16	0.12	0.73	0.1	0.45	0.11
		14.821	0.74	0.09	0.39	0.09	0.77	0.09	0.14	0.09	0.75	0.18	0.16	0.11	0.74	0.12	0.47	0.13
		14.841	0.74	0.11	0.36	0.09	0.74	0.12	0.14	0.1	0.76	0.15	0.17	0.11	0.74	0.09	0.47	0.09
		14.862	0.75	0.1	0.39	0.07	0.79	0.1	0.13	0.1	0.8	0.16	0.18	0.09	0.73	0.09	0.43	0.11
		14.883	0.73	0.09	0.39	0.1	0.75	0.12	0.14	0.09	0.7	0.16	0.17	0.12	0.73	0.1	0.44	0.09
		14.904	0.74	0.08	0.4	0.13	0.75	0.09	0.14	0.08	0.73	0.17	0.15	0.12	0.71	0.11	0.45	0.07
		14.924	0.74	0.08	0.42	0.09	0.71	0.12	0.15	0.09	0.76	0.18	0.17	0.12	0.72	0.09	0.46	0.1
		14.945	0.77	0.09	0.37	0.09	0.78	0.12	0.14	0.09	0.71	0.15	0.15	0.07	0.75	0.08	0.48	0.1
		14.966	0.77	0.09	0.38	0.1	0.75	0.11	0.16	0.1	0.76	0.17	0.17	0.1	0.74	0.08	0.47	0.1
		14.986	0.73	0.1	0.37	0.09	0.73	0.14	0.14	0.1	0.7	0.17	0.16	0.11	0.75	0.1	0.47	0.09
		15.007	0.78	0.1	0.41	0.1	0.75	0.1	0.14	0.1	0.69	0.15	0.16	0.13	0.72	0.1	0.48	0.11
		15.029	0.78	0.09	0.37	0.09	0.75	0.11	0.15	0.07	0.69	0.14	0.15	0.14	0.72	0.1	0.44	0.11
		15.05	0.76	0.1	0.38	0.09	0.74	0.12	0.14	0.11	0.73	0.13	0.19	0.1	0.77	0.11	0.46	0.11
		15.071	0.74	0.09	0.37	0.09	0.73	0.13	0.16	0.09	0.74	0.12	0.17	0.13	0.75	0.13	0.47	0.13
		15.108	0.76	0.08	0.38	0.1	0.76	0.12	0.16	0.09	0.74	0.16	0.18	0.12	0.75	0.08	0.46	0.08
		15.129	0.77	0.11	0.36	0.09	0.77	0.1	0.16	0.08	0.73	0.13	0.19	0.13	0.74	0.08	0.48	0.08
		15.149	0.76	0.08	0.36	0.1	0.74	0.14	0.16	0.1	0.7	0.18	0.16	0.1	0.72	0.1	0.5	0.09
		15.17	0.74	0.1	0.37	0.11	0.7	0.11	0.13	0.1	0.75	0.14	0.19	0.1	0.74	0.09	0.41	0.1
		15.191	0.78	0.1	0.37	0.1	0.76	0.1	0.17	0.12	0.76	0.16	0.16	0.15	0.73	0.09	0.46	0.11
		15.211	0.74	0.11	0.39	0.1	0.74	0.11	0.16	0.08	0.72	0.13	0.17	0.14	0.73	0.09	0.47	0.1
		15.232	0.79	0.11	0.39	0.08	0.73	0.1	0.14	0.08	0.72	0.2	0.19	0.1	0.75	0.08	0.45	0.11
		15.253	0.74	0.11	0.4	0.07	0.76	0.11	0.15	0.08	0.76	0.14	0.16	0.14	0.73	0.12	0.48	0.11
		15.274	0.75	0.11	0.37	0.1	0.78	0.13	0.16	0.11	0.75	0.1	0.16	0.12	0.73	0.11	0.46	0.09
		15.294	0.79	0.1	0.4	0.11	0.76	0.12	0.16	0.08	0.7	0.17	0.18	0.13	0.71	0.09	0.47	0.09
		15.315	0.76	0.08	0.37	0.13	0.73	0.12	0.14	0.1	0.76	0.14	0.2	0.12	0.74	0.1	0.49	0.11
		15.336	0.77	0.09	0.37	0.1	0.75	0.09	0.13	0.09	0.76	0.16	0.14	0.13	0.73	0.09	0.44	0.14
		15.374	0.77	0.09	0.39	0.08	0.76	0.1	0.12	0.08	0.74	0.14	0.16	0.1	0.72	0.11	0.48	0.12
		15.394	0.74	0.1	0.36	0.09	0.75	0.13	0.14	0.09	0.71	0.11	0.18	0.1	0.74	0.09	0.48	0.09
		15.415	0.75	0.09	0.39	0.1	0.76	0.11	0.15	0.08	0.72	0.16	0.15	0.13	0.76	0.11	0.45	0.1
		15.436	0.77	0.09	0.38	0.09	0.76	0.11	0.16	0.11	0.73	0.16	0.19	0.14	0.75	0.1	0.47	0.1
		15.456	0.76	0.09	0.4	0.09	0.78	0.12	0.15	0.09	0.73	0.21	0.18	0.09	0.74	0.09	0.47	0.1
		15.477	0.79	0.12	0.38	0.1	0.75	0.11	0.16	0.09	0.77	0.13	0.17	0.12	0.75	0.09	0.47	0.1
		15.498	0.74	0.11	0.4	0.1	0.74	0.11	0.14	0.09	0.74	0.17	0.17	0.1	0.73	0.08	0.46	0.1
		15.519	0.77	0.1	0.38	0.1	0.73	0.12	0.12	0.09	0.77	0.24	0.17	0.13	0.74	0.11	0.44	0.1
		15.539	0.78	0.1	0.36	0.12	0.77	0.13	0.13	0.09	0.76	0.14	0.16	0.14	0.72	0.09	0.44	0.09
		15.56	0.73	0.12	0.37	0.1	0.75	0.14	0.16	0.11	0.78	0.2	0.18	0.09	0.73	0.1	0.45	0.11
		15.581	0.76	0.09	0.36	0.12	0.78	0.1	0.12	0.12	0.7	0.16	0.19	0.13	0.73	0.09	0.46	0.09
		15.603	0.78	0.08	0.38	0.1	0.73	0.1	0.14	0.09	0.66	0.19	0.18	0.13	0.73	0.13	0.44	0.11
		15.624	0.76	0.07	0.38	0.11	0.76	0.11	0.13	0.11	0.7	0.16	0.18	0.14	0.73	0.11	0.45	0.09
		15.644	0.75	0.11	0.37	0.09	0.75	0.09	0.13	0.1	0.76	0.15	0.2	0.12	0.73	0.1	0.48	0.09
		15.665	0.75	0.11	0.38	0.09	0.77	0.11	0.16	0.1	0.69	0.26	0.14	0.12	0.73	0.1	0.45	0.08
		15.686	0.75	0.08	0.4	0.12	0.75	0.09	0.15	0.11	0.69	0.18	0.17	0.16	0.73	0.11	0.5	0.1
		15.712	0.76	0.1	0.39	0.1	0.73	0.13	0.12	0.12	0.76	0.15	0.19	0.1	0.72	0.1	0.5	0.1
		15.733	0.71	0.09	0.4	0.07	0.76	0.14	0.11	0.12	0.75	0.1	0.18	0.12	0.72	0.11	0.47	0.1
		15.754	0.72	0.1	0.39	0.09	0.75	0.09	0.14	0.09	0.72	0.15	0.19	0.1	0.73	0.12	0.47	0.12
		15.79	0.76	0.1	0.39	0.09	0.77	0.11	0.14	0.11	0.76	0.14	0.16	0.14	0.75	0.08	0.48	0.12
		15.811	0.75	0.1	0.39	0.11	0.77	0.13	0.12	0.11	0.73	0.21	0.17	0.1	0.77	0.12	0.45	0.08
		15.831	0.77	0.1	0.39	0.09	0.79	0.11	0.13	0.1	0.75	0.18	0.17	0.13	0.74	0.13	0.49	0.11
		15.852	0.77	0.09	0.37	0.09	0.75	0.11	0.13	0.09	0.72	0.13	0.17	0.12	0.75	0.11	0.48	0.11
		15.873	0.74	0.09	0.37	0.09	0.75	0.1	0.13	0.11	0.76	0.18	0.16	0.1	0.76	0.1	0.46	0.1
		15.894	0.76	0.1	0.38	0.09	0.77	0.12	0.14	0.07	0.74	0.13	0.14	0.11	0.71	0.12	0.47	0.09
		15.914	0.75	0.08	0.39	0.08	0.77	0.15	0.13	0.08	0.74	0.17	0.15	0.13	0.73	0.09	0.49	0.13
		15.935	0.76	0.08	0.39	0.13	0.78	0.08	0.14	0.09	0.73	0.21	0.15	0.13	0.76	0.11	0.42	0.1
		15.956	0.75	0.11	0.39	0.09	0.78	0.07	0.14	0.1	0.72	0.15	0.16	0.14	0.76	0.09	0.49	0.11
		15.976	0.75	0.1	0.36	0.12	0.77	0.14	0.16	0.09	0.71	0.11	0.17	0.11	0.74	0.11	0.47	0.14
		15.997	0.76	0.08	0.35	0.1	0.76	0.12	0.15	0.08	0.75	0.19	0.15	0.13	0.71	0.11	0.46	0.11
		16.018	0.74	0.12	0.38	0.1	0.74	0.15	0.14	0.11	0.74	0.16	0.16	0.08	0.73	0.09	0.47	0.12
		16.039	0.73	0.11	0.4	0.09	0.76	0.15	0.15	0.1	0.71	0.13	0.18	0.15	0.72	0.1	0.46	0.1
		16.059	0.75	0.09	0.41	0.11	0.71	0.09	0.13	0.1	0.69	0.2	0.16	0.14	0.73	0.12	0.45	0.1
		16.084	0.78	0.11	0.38	0.1	0.76	0.09	0.16	0.07	0.74	0.13	0.19	0.11	0.75	0.1	0.48	0.1
		16.105	0.79	0.11	0.42	0.12	0.78	0.14	0.13	0.12	0.73	0.15	0.16	0.11	0.72	0.09	0.45	0.08
		16.126	0.74	0.08	0.37	0.08	0.76	0.11	0.17	0.09	0.79	0.12	0.19	0.1	0.75	0.1	0.47	0.11
		16.163	0.76	0.09	0.36	0.1	0.77	0.11	0.15	0.08	0.74	0.17	0.21	0.1	0.73	0.1	0.44	0.11
		16.184	0.75	0.08	0.39	0.09	0.75	0.13	0.14	0.08	0.73	0.17	0.18	0.13	0.75	0.12	0.44	0.11
		16.204	0.78	0.09	0.35	0.1	0.75	0.12	0.14	0.09	0.71	0.19	0.2	0.09	0.74	0.09	0.45	0.1
		16.225	0.75	0.09	0.37	0.1	0.78	0.13	0.12	0.11	0.75	0.17	0.16	0.1	0.72	0.1	0.48	0.1
		16.246	0.72	0.1	0.37	0.09	0.77	0.11	0.15	0.11	0.69	0.13	0.18	0.14	0.74	0.1	0.47	0.12
		16.266	0.75	0.1	0.38	0.08	0.76	0.09	0.15	0.1	0.7	0.17	0.18	0.13	0.74	0.11	0.46	0.1
		16.287	0.77	0.1	0.4	0.11	0.76	0.1	0.12	0.09	0.78	0.16	0.2	0.11	0.73	0.11	0.45	0.12
		16.308	0.74	0.11	0.39	0.09	0.73	0.12	0.14	0.1	0.7	0.18	0.17	0.1	0.74	0.11	0.48	0.1
		16.329	0.74	0.11	0.38	0.09	0.77	0.12	0.15	0.08	0.77	0.16	0.17	0.12	0.76	0.12	0.44	0.11
		16.35	0.74	0.12	0.4	0.09	0.79	0.1	0.17	0.1	0.72	0.11	0.16	0.1	0.72	0.09	0.46	0.1
		16.371	0.76	0.09	0.4	0.12	0.76	0.09	0.16	0.09	0.73	0.14	0.17	0.11	0.74	0.1	0.47	0.07
		16.391	0.74	0.08	0.36	0.09	0.77	0.12	0.13	0.08	0.75	0.21	0.16	0.12	0.75	0.09	0.47	0.12
		16.412	0.75	0.09	0.42	0.11	0.74	0.09	0.12	0.1	0.77	0.14	0.19	0.1	0.74	0.08	0.47	0.12
		16.433	0.73	0.08	0.38	0.1	0.76	0.11	0.14	0.12	0.72	0.17	0.2	0.13	0.73	0.12	0.48	0.1
		16.454	0.77	0.1	0.4	0.09	0.76	0.1	0.17	0.12	0.77	0.18	0.16	0.09	0.73	0.11	0.45	0.11
		16.474	0.75	0.11	0.41	0.1	0.74	0.13	0.16	0.11	0.74	0.23	0.19	0.11	0.72	0.1	0.44	0.11
		16.495	0.76	0.12	0.39	0.1	0.76	0.13	0.15	0.1	0.76	0.15	0.19	0.11	0.75	0.08	0.48	0.09
		16.536	0.74	0.1	0.4	0.1	0.73	0.12	0.15	0.1	0.78	0.18	0.22	0.12	0.73	0.1	0.48	0.11
		16.557	0.77	0.09	0.35	0.1	0.76	0.13	0.13	0.11	0.75	0.14	0.18	0.1	0.73	0.07	0.49	0.11
		16.578	0.76	0.09	0.39	0.08	0.77	0.13	0.17	0.1	0.77	0.16	0.17	0.13	0.76	0.11	0.47	0.11
		16.599	0.78	0.09	0.41	0.09	0.72	0.08	0.14	0.1	0.72	0.15	0.17	0.13	0.73	0.11	0.46	0.11
		16.619	0.77	0.11	0.39	0.1	0.73	0.14	0.16	0.1	0.76	0.13	0.19	0.14	0.72	0.12	0.5	0.11
		16.64	0.76	0.09	0.39	0.07	0.76	0.12	0.15	0.09	0.72	0.14	0.18	0.1	0.72	0.11	0.49	0.11
		16.661	0.79	0.12	0.39	0.07	0.73	0.11	0.15	0.09	0.77	0.15	0.18	0.13	0.7	0.08	0.43	0.11
		16.681	0.77	0.11	0.4	0.1	0.75	0.12	0.17	0.07	0.74	0.15	0.17	0.11	0.74	0.1	0.48	0.1
		16.702	0.76	0.09	0.4	0.1	0.76	0.1	0.13	0.07	0.75	0.16	0.16	0.1	0.75	0.12	0.46	0.1
		16.724	0.74	0.09	0.36	0.1	0.74	0.1	0.15	0.11	0.73	0.14	0.15	0.1	0.75	0.1	0.46	0.12
		16.745	0.78	0.09	0.4	0.09	0.74	0.12	0.15	0.1	0.76	0.15	0.17	0.12	0.75	0.12	0.46	0.12
		16.766	0.76	0.09	0.41	0.08	0.75	0.11	0.12	0.09	0.75	0.17	0.19	0.11	0.78	0.11	0.47	0.11
		16.786	0.77	0.11	0.38	0.07	0.75	0.12	0.16	0.07	0.75	0.14	0.19	0.12	0.74	0.08	0.44	0.1
		16.807	0.76	0.1	0.38	0.09	0.74	0.11	0.12	0.11	0.77	0.19	0.14	0.11	0.73	0.09	0.48	0.1
		16.834	0.76	0.07	0.4	0.08	0.74	0.14	0.14	0.1	0.72	0.19	0.18	0.09	0.71	0.09	0.47	0.07
		16.854	0.75	0.1	0.4	0.09	0.74	0.12	0.14	0.12	0.71	0.15	0.18	0.15	0.75	0.12	0.47	0.08
		16.875	0.76	0.1	0.39	0.07	0.74	0.13	0.15	0.08	0.72	0.19	0.17	0.09	0.73	0.09	0.48	0.1
		16.911	0.76	0.11	0.39	0.1	0.79	0.14	0.14	0.1	0.71	0.11	0.17	0.14	0.74	0.1	0.48	0.1
		16.932	0.77	0.06	0.4	0.12	0.73	0.08	0.14	0.1	0.74	0.14	0.18	0.14	0.74	0.08	0.48	0.1
		16.953	0.79	0.13	0.36	0.09	0.76	0.14	0.15	0.09	0.75	0.14	0.17	0.13	0.74	0.11	0.49	0.11
		16.974	0.77	0.09	0.43	0.1	0.76	0.12	0.16	0.08	0.77	0.15	0.18	0.1	0.73	0.1	0.48	0.09
		16.994	0.74	0.09	0.39	0.1	0.78	0.09	0.14	0.09	0.76	0.11	0.2	0.1	0.76	0.1	0.5	0.08
		17.015	0.75	0.09	0.37	0.11	0.77	0.09	0.16	0.09	0.78	0.13	0.2	0.11	0.73	0.11	0.5	0.1
		17.036	0.77	0.12	0.39	0.11	0.75	0.08	0.14	0.1	0.75	0.19	0.13	0.15	0.7	0.1	0.49	0.09
		17.056	0.73	0.08	0.38	0.12	0.73	0.07	0.16	0.07	0.75	0.16	0.17	0.15	0.75	0.1	0.49	0.09
		17.077	0.76	0.1	0.41	0.08	0.74	0.12	0.14	0.1	0.82	0.15	0.18	0.14	0.78	0.1	0.45	0.11
		17.098	0.75	0.07	0.41	0.1	0.76	0.11	0.16	0.07	0.75	0.15	0.19	0.14	0.75	0.1	0.5	0.11
		17.119	0.74	0.1	0.41	0.09	0.8	0.09	0.13	0.11	0.7	0.25	0.19	0.09	0.77	0.08	0.49	0.07
		17.139	0.77	0.09	0.41	0.11	0.73	0.08	0.16	0.1	0.73	0.17	0.18	0.09	0.73	0.08	0.48	0.07
		17.177	0.75	0.11	0.37	0.08	0.74	0.13	0.15	0.1	0.76	0.2	0.17	0.13	0.74	0.11	0.46	0.11
		17.198	0.8	0.09	0.38	0.12	0.76	0.1	0.13	0.1	0.75	0.14	0.17	0.12	0.74	0.1	0.46	0.09
		17.219	0.78	0.09	0.4	0.12	0.73	0.14	0.15	0.1	0.74	0.15	0.17	0.11	0.71	0.1	0.49	0.09
		17.239	0.74	0.07	0.4	0.09	0.79	0.15	0.16	0.09	0.75	0.11	0.18	0.14	0.74	0.12	0.46	0.09
		17.26	0.78	0.1	0.39	0.1	0.75	0.06	0.16	0.07	0.77	0.16	0.16	0.13	0.74	0.08	0.49	0.09
		17.281	0.76	0.1	0.37	0.1	0.77	0.1	0.15	0.12	0.78	0.1	0.17	0.11	0.75	0.09	0.47	0.12
		17.301	0.76	0.09	0.39	0.08	0.76	0.09	0.14	0.09	0.72	0.13	0.18	0.11	0.75	0.09	0.48	0.09
		17.322	0.76	0.09	0.4	0.11	0.75	0.09	0.13	0.08	0.75	0.12	0.15	0.15	0.73	0.12	0.48	0.11
		17.343	0.79	0.09	0.38	0.11	0.72	0.13	0.13	0.1	0.76	0.11	0.18	0.11	0.73	0.1	0.45	0.1
		17.364	0.73	0.09	0.4	0.11	0.75	0.12	0.14	0.12	0.75	0.17	0.18	0.11	0.74	0.09	0.47	0.12
		17.384	0.77	0.12	0.38	0.08	0.76	0.12	0.13	0.07	0.69	0.2	0.17	0.1	0.76	0.1	0.49	0.11
		17.405	0.76	0.11	0.43	0.1	0.78	0.12	0.15	0.1	0.74	0.13	0.19	0.13	0.75	0.1	0.5	0.1
		17.426	0.77	0.1	0.36	0.12	0.77	0.12	0.17	0.09	0.75	0.12	0.21	0.1	0.74	0.09	0.47	0.12
		17.446	0.74	0.09	0.41	0.1	0.76	0.08	0.16	0.08	0.78	0.13	0.17	0.11	0.75	0.09	0.48	0.12
		17.467	0.77	0.12	0.42	0.11	0.77	0.1	0.16	0.08	0.73	0.17	0.17	0.13	0.71	0.1	0.46	0.08
		17.488	0.77	0.09	0.39	0.09	0.75	0.1	0.14	0.08	0.72	0.19	0.19	0.12	0.73	0.11	0.47	0.1
		17.509	0.77	0.1	0.39	0.08	0.77	0.12	0.15	0.1	0.77	0.18	0.21	0.11	0.74	0.1	0.48	0.1
		17.529	0.75	0.1	0.42	0.1	0.75	0.1	0.15	0.09	0.77	0.17	0.16	0.12	0.75	0.09	0.49	0.11
		17.55	0.76	0.11	0.4	0.11	0.77	0.09	0.14	0.08	0.75	0.15	0.17	0.12	0.74	0.09	0.47	0.11
		17.571	0.77	0.08	0.38	0.11	0.77	0.1	0.13	0.08	0.74	0.17	0.16	0.12	0.75	0.11	0.47	0.09
		17.594	0.76	0.08	0.39	0.09	0.77	0.09	0.15	0.09	0.77	0.15	0.12	0.14	0.76	0.09	0.47	0.12
		17.615	0.76	0.08	0.38	0.1	0.75	0.09	0.13	0.1	0.75	0.14	0.18	0.09	0.74	0.1	0.49	0.1
		17.636	0.77	0.1	0.4	0.08	0.72	0.13	0.16	0.1	0.73	0.14	0.18	0.11	0.74	0.11	0.49	0.11
		17.656	0.75	0.12	0.39	0.09	0.76	0.09	0.15	0.07	0.78	0.14	0.19	0.12	0.75	0.11	0.47	0.1
		17.682	0.73	0.09	0.39	0.09	0.78	0.12	0.14	0.12	0.81	0.17	0.16	0.14	0.76	0.1	0.49	0.09
		17.703	0.72	0.08	0.4	0.08	0.76	0.11	0.13	0.11	0.77	0.12	0.16	0.12	0.73	0.12	0.47	0.08
		17.724	0.77	0.11	0.39	0.1	0.77	0.11	0.16	0.1	0.74	0.18	0.19	0.1	0.74	0.07	0.49	0.08
		17.756	0.74	0.07	0.4	0.09	0.77	0.1	0.13	0.12	0.73	0.17	0.18	0.1	0.75	0.08	0.5	0.09
		17.777	0.77	0.11	0.41	0.1	0.75	0.11	0.16	0.12	0.77	0.21	0.17	0.13	0.72	0.13	0.48	0.09
		17.803	0.75	0.07	0.38	0.1	0.74	0.11	0.13	0.13	0.77	0.17	0.17	0.12	0.73	0.11	0.49	0.09
		17.824	0.73	0.09	0.38	0.1	0.75	0.15	0.16	0.08	0.72	0.12	0.18	0.1	0.74	0.1	0.49	0.12
		17.844	0.76	0.11	0.41	0.09	0.78	0.12	0.13	0.08	0.71	0.13	0.18	0.12	0.71	0.1	0.5	0.1
		17.881	0.76	0.09	0.39	0.1	0.75	0.1	0.15	0.09	0.77	0.16	0.18	0.12	0.71	0.11	0.49	0.09
		17.902	0.79	0.09	0.36	0.08	0.72	0.11	0.13	0.08	0.79	0.15	0.18	0.13	0.75	0.13	0.48	0.1
		17.923	0.77	0.09	0.41	0.09	0.74	0.09	0.16	0.1	0.76	0.15	0.21	0.11	0.73	0.11	0.48	0.09
		17.944	0.78	0.11	0.41	0.08	0.75	0.12	0.16	0.1	0.76	0.16	0.18	0.1	0.74	0.11	0.49	0.11
		17.965	0.77	0.12	0.38	0.11	0.76	0.09	0.15	0.08	0.76	0.15	0.19	0.11	0.75	0.1	0.47	0.1
		17.986	0.73	0.1	0.4	0.11	0.76	0.09	0.14	0.1	0.74	0.18	0.18	0.11	0.75	0.12	0.48	0.09
		18.006	0.76	0.07	0.4	0.11	0.77	0.12	0.15	0.08	0.74	0.13	0.19	0.12	0.72	0.09	0.47	0.12
		18.027	0.77	0.12	0.4	0.08	0.76	0.08	0.17	0.11	0.78	0.17	0.15	0.1	0.73	0.11	0.48	0.09
		18.048	0.75	0.09	0.39	0.08	0.76	0.1	0.16	0.09	0.73	0.19	0.17	0.12	0.74	0.11	0.49	0.08
		18.069	0.79	0.11	0.38	0.1	0.74	0.12	0.15	0.09	0.77	0.16	0.19	0.13	0.73	0.07	0.49	0.09
		18.089	0.75	0.09	0.41	0.08	0.75	0.11	0.14	0.13	0.8	0.09	0.16	0.1	0.69	0.11	0.49	0.1
		18.11	0.78	0.09	0.39	0.08	0.72	0.11	0.15	0.11	0.8	0.16	0.17	0.11	0.72	0.1	0.48	0.09
		18.131	0.75	0.09	0.4	0.09	0.79	0.11	0.16	0.08	0.73	0.28	0.16	0.11	0.72	0.1	0.49	0.11
		18.151	0.75	0.1	0.42	0.08	0.74	0.11	0.16	0.08	0.74	0.16	0.18	0.13	0.75	0.09	0.49	0.11
		18.172	0.79	0.1	0.39	0.08	0.78	0.13	0.13	0.08	0.79	0.15	0.18	0.12	0.72	0.1	0.5	0.11
		18.193	0.77	0.11	0.38	0.09	0.73	0.1	0.18	0.09	0.73	0.19	0.16	0.11	0.72	0.13	0.49	0.09
		18.214	0.75	0.08	0.4	0.09	0.76	0.1	0.15	0.1	0.81	0.17	0.18	0.12	0.71	0.09	0.48	0.11
		18.234	0.77	0.11	0.38	0.11	0.78	0.1	0.17	0.1	0.79	0.15	0.16	0.09	0.73	0.11	0.49	0.11
		18.255	0.75	0.11	0.36	0.09	0.75	0.12	0.15	0.1	0.77	0.18	0.21	0.14	0.74	0.1	0.49	0.1
		18.276	0.77	0.09	0.41	0.09	0.8	0.11	0.15	0.1	0.76	0.17	0.14	0.12	0.72	0.1	0.46	0.1
		18.296	0.75	0.07	0.39	0.11	0.76	0.11	0.14	0.09	0.75	0.16	0.18	0.12	0.74	0.12	0.48	0.09
		18.318	0.76	0.09	0.41	0.1	0.76	0.11	0.13	0.11	0.81	0.16	0.19	0.1	0.76	0.11	0.5	0.11
		18.339	0.77	0.1	0.41	0.14	0.76	0.1	0.15	0.12	0.76	0.13	0.17	0.11	0.73	0.09	0.47	0.11
		18.36	0.75	0.12	0.41	0.1	0.77	0.11	0.13	0.08	0.71	0.16	0.18	0.12	0.74	0.09	0.45	0.08
		18.382	0.74	0.09	0.38	0.1	0.72	0.15	0.15	0.09	0.79	0.16	0.17	0.12	0.72	0.1	0.45	0.1
		18.421	0.78	0.13	0.39	0.09	0.73	0.1	0.15	0.11	0.77	0.13	0.19	0.1	0.75	0.08	0.48	0.08
		18.442	0.75	0.11	0.43	0.1	0.74	0.11	0.14	0.08	0.72	0.23	0.18	0.12	0.74	0.11	0.46	0.08
		18.463	0.76	0.09	0.38	0.09	0.76	0.12	0.16	0.1	0.73	0.17	0.19	0.09	0.72	0.1	0.49	0.09
		18.484	0.8	0.1	0.38	0.14	0.76	0.1	0.17	0.11	0.75	0.11	0.17	0.13	0.75	0.11	0.44	0.07
		18.504	0.77	0.08	0.39	0.08	0.76	0.11	0.15	0.08	0.76	0.17	0.17	0.13	0.74	0.12	0.49	0.09
		18.525	0.78	0.1	0.43	0.11	0.77	0.09	0.18	0.09	0.81	0.14	0.2	0.12	0.76	0.11	0.48	0.09
		18.546	0.76	0.07	0.43	0.12	0.74	0.1	0.16	0.08	0.69	0.23	0.2	0.13	0.73	0.09	0.51	0.11
		18.566	0.75	0.11	0.39	0.11	0.75	0.11	0.14	0.09	0.74	0.17	0.19	0.11	0.74	0.08	0.47	0.08
		18.587	0.75	0.09	0.4	0.08	0.76	0.12	0.17	0.09	0.78	0.19	0.16	0.13	0.77	0.09	0.52	0.09
		18.608	0.76	0.1	0.4	0.09	0.75	0.11	0.16	0.09	0.75	0.16	0.19	0.09	0.76	0.1	0.47	0.07
		18.629	0.77	0.1	0.4	0.12	0.78	0.1	0.16	0.11	0.75	0.14	0.14	0.15	0.72	0.1	0.48	0.1
		18.649	0.78	0.07	0.38	0.09	0.75	0.1	0.16	0.08	0.75	0.23	0.17	0.12	0.76	0.11	0.45	0.1
		18.679	0.75	0.1	0.4	0.11	0.76	0.1	0.14	0.11	0.77	0.17	0.14	0.12	0.74	0.08	0.49	0.13
		18.699	0.76	0.09	0.4	0.1	0.79	0.11	0.18	0.1	0.76	0.17	0.2	0.12	0.74	0.1	0.48	0.08
		18.72	0.78	0.11	0.41	0.12	0.77	0.09	0.15	0.09	0.8	0.22	0.19	0.1	0.72	0.11	0.48	0.07
		18.741	0.79	0.1	0.4	0.09	0.75	0.12	0.14	0.07	0.72	0.16	0.16	0.13	0.73	0.11	0.45	0.09
		18.762	0.75	0.09	0.4	0.1	0.75	0.12	0.16	0.12	0.76	0.14	0.18	0.15	0.73	0.09	0.49	0.08
		18.783	0.76	0.09	0.4	0.1	0.79	0.07	0.13	0.08	0.77	0.13	0.21	0.12	0.75	0.07	0.48	0.11
		18.804	0.77	0.1	0.41	0.08	0.75	0.13	0.16	0.1	0.76	0.12	0.17	0.13	0.75	0.09	0.51	0.09
		18.824	0.8	0.12	0.41	0.07	0.75	0.12	0.17	0.1	0.76	0.16	0.17	0.14	0.76	0.1	0.47	0.1
		18.851	0.77	0.1	0.41	0.09	0.75	0.1	0.13	0.1	0.77	0.12	0.17	0.08	0.73	0.12	0.47	0.1
		18.872	0.73	0.11	0.44	0.1	0.77	0.11	0.16	0.11	0.77	0.15	0.2	0.14	0.72	0.09	0.48	0.09
		18.893	0.76	0.09	0.38	0.1	0.75	0.13	0.14	0.09	0.67	0.16	0.19	0.12	0.74	0.07	0.47	0.09
		18.923	0.77	0.1	0.43	0.1	0.77	0.11	0.16	0.1	0.79	0.14	0.19	0.1	0.74	0.11	0.49	0.1
		18.944	0.78	0.1	0.4	0.09	0.76	0.1	0.16	0.09	0.69	0.16	0.18	0.14	0.74	0.09	0.51	0.12
		18.964	0.76	0.1	0.38	0.09	0.72	0.1	0.14	0.09	0.79	0.13	0.17	0.15	0.72	0.11	0.48	0.09
		18.985	0.79	0.1	0.39	0.12	0.76	0.13	0.15	0.09	0.72	0.14	0.19	0.12	0.75	0.1	0.49	0.11
		19.024	0.79	0.12	0.4	0.09	0.76	0.1	0.15	0.1	0.75	0.12	0.16	0.12	0.73	0.09	0.51	0.11
		19.045	0.76	0.1	0.41	0.1	0.74	0.13	0.17	0.08	0.71	0.18	0.19	0.11	0.76	0.11	0.48	0.12
		19.066	0.77	0.08	0.42	0.1	0.78	0.09	0.14	0.1	0.77	0.14	0.16	0.11	0.76	0.12	0.5	0.11
		19.086	0.79	0.1	0.39	0.08	0.75	0.09	0.16	0.12	0.75	0.13	0.15	0.11	0.78	0.08	0.48	0.09
		19.107	0.76	0.1	0.38	0.07	0.77	0.09	0.14	0.07	0.73	0.17	0.17	0.13	0.75	0.08	0.49	0.12
		19.128	0.77	0.1	0.39	0.09	0.81	0.12	0.16	0.1	0.72	0.19	0.18	0.1	0.74	0.1	0.46	0.11
		19.149	0.79	0.12	0.39	0.09	0.74	0.09	0.15	0.12	0.76	0.13	0.22	0.11	0.74	0.11	0.46	0.11
		19.169	0.77	0.07	0.37	0.1	0.75	0.12	0.15	0.09	0.74	0.17	0.17	0.14	0.75	0.11	0.5	0.11
		19.19	0.75	0.11	0.43	0.1	0.75	0.09	0.14	0.12	0.77	0.16	0.18	0.12	0.73	0.11	0.49	0.1
		19.211	0.77	0.09	0.38	0.09	0.77	0.14	0.16	0.1	0.69	0.2	0.18	0.14	0.76	0.11	0.46	0.09
		19.231	0.78	0.1	0.39	0.1	0.77	0.12	0.16	0.1	0.75	0.17	0.18	0.11	0.74	0.08	0.46	0.11
		19.252	0.79	0.08	0.36	0.1	0.78	0.12	0.13	0.09	0.75	0.11	0.18	0.14	0.74	0.09	0.49	0.09
		19.273	0.76	0.08	0.38	0.11	0.75	0.11	0.16	0.11	0.71	0.2	0.16	0.11	0.75	0.09	0.47	0.11
		19.294	0.78	0.11	0.41	0.11	0.76	0.1	0.15	0.09	0.78	0.15	0.19	0.14	0.74	0.12	0.48	0.08
		19.314	0.77	0.08	0.4	0.1	0.76	0.12	0.15	0.1	0.76	0.17	0.19	0.1	0.76	0.11	0.5	0.1
		19.335	0.75	0.09	0.39	0.11	0.74	0.1	0.12	0.11	0.71	0.17	0.17	0.11	0.74	0.11	0.51	0.11
		19.356	0.77	0.08	0.43	0.12	0.74	0.11	0.16	0.09	0.81	0.15	0.19	0.13	0.75	0.1	0.46	0.09
		19.385	0.75	0.11	0.41	0.09	0.79	0.11	0.14	0.07	0.76	0.15	0.2	0.12	0.72	0.1	0.49	0.09
		19.406	0.79	0.09	0.38	0.1	0.74	0.1	0.16	0.1	0.74	0.11	0.18	0.17	0.75	0.1	0.51	0.11
		19.426	0.8	0.11	0.41	0.08	0.78	0.12	0.15	0.09	0.77	0.12	0.14	0.1	0.72	0.12	0.49	0.12
		19.447	0.76	0.1	0.4	0.1	0.75	0.08	0.17	0.07	0.81	0.12	0.16	0.13	0.76	0.13	0.48	0.11
		19.468	0.77	0.09	0.38	0.09	0.74	0.11	0.13	0.1	0.8	0.19	0.21	0.11	0.75	0.12	0.43	0.09
		19.494	0.79	0.08	0.42	0.09	0.74	0.09	0.15	0.07	0.74	0.15	0.18	0.11	0.77	0.1	0.49	0.11
		19.515	0.76	0.1	0.38	0.09	0.75	0.11	0.14	0.11	0.84	0.15	0.17	0.15	0.75	0.07	0.51	0.09
		19.541	0.78	0.12	0.4	0.1	0.75	0.11	0.14	0.08	0.78	0.16	0.2	0.1	0.71	0.09	0.5	0.11
		19.561	0.75	0.1	0.38	0.09	0.77	0.09	0.15	0.1	0.69	0.19	0.17	0.11	0.73	0.13	0.46	0.12
		19.582	0.78	0.09	0.39	0.09	0.76	0.14	0.14	0.11	0.73	0.27	0.16	0.11	0.75	0.1	0.48	0.13
		19.603	0.75	0.12	0.4	0.09	0.76	0.08	0.16	0.11	0.75	0.15	0.18	0.11	0.76	0.08	0.47	0.08
		19.624	0.77	0.1	0.4	0.11	0.8	0.12	0.14	0.09	0.73	0.17	0.17	0.15	0.77	0.1	0.46	0.08
		19.644	0.78	0.1	0.38	0.1	0.76	0.11	0.14	0.1	0.79	0.15	0.15	0.11	0.75	0.1	0.5	0.09
		19.665	0.76	0.11	0.37	0.08	0.79	0.09	0.14	0.1	0.72	0.14	0.16	0.11	0.75	0.1	0.49	0.09
		19.686	0.75	0.09	0.39	0.09	0.78	0.11	0.15	0.09	0.72	0.27	0.18	0.13	0.74	0.1	0.49	0.11
		19.714	0.77	0.09	0.4	0.11	0.77	0.09	0.13	0.1	0.81	0.11	0.2	0.09	0.73	0.09	0.5	0.1
		19.735	0.75	0.09	0.39	0.1	0.83	0.09	0.13	0.14	0.71	0.17	0.17	0.12	0.73	0.13	0.49	0.1
		19.756	0.76	0.1	0.38	0.09	0.76	0.12	0.15	0.1	0.71	0.17	0.18	0.11	0.72	0.1	0.46	0.12
		19.793	0.76	0.09	0.39	0.09	0.77	0.1	0.14	0.08	0.69	0.13	0.15	0.15	0.73	0.14	0.46	0.1
		19.814	0.77	0.08	0.38	0.12	0.78	0.12	0.16	0.11	0.81	0.18	0.16	0.13	0.72	0.08	0.51	0.08
		19.834	0.76	0.1	0.4	0.1	0.75	0.1	0.14	0.1	0.76	0.18	0.21	0.12	0.73	0.08	0.47	0.12
		19.855	0.78	0.1	0.38	0.12	0.77	0.1	0.17	0.1	0.78	0.13	0.17	0.13	0.75	0.13	0.51	0.08
		19.876	0.75	0.11	0.39	0.1	0.78	0.11	0.15	0.11	0.76	0.16	0.19	0.1	0.76	0.1	0.49	0.09
		19.896	0.79	0.09	0.42	0.1	0.78	0.11	0.15	0.09	0.77	0.13	0.14	0.12	0.74	0.11	0.5	0.1
		19.917	0.74	0.09	0.38	0.11	0.74	0.11	0.16	0.1	0.74	0.13	0.21	0.12	0.72	0.09	0.49	0.1
		19.938	0.76	0.09	0.38	0.11	0.73	0.13	0.14	0.09	0.71	0.2	0.18	0.09	0.74	0.11	0.49	0.09
		19.959	0.79	0.1	0.38	0.08	0.75	0.09	0.14	0.11	0.77	0.15	0.19	0.1	0.74	0.1	0.46	0.1
		19.996	0.77	0.09	0.38	0.07	0.78	0.11	0.15	0.08	0.77	0.1	0.19	0.1	0.74	0.12	0.48	0.11
		20.016	0.76	0.09	0.43	0.08	0.77	0.11	0.17	0.11	0.82	0.17	0.21	0.1	0.76	0.14	0.49	0.08
		20.037	0.8	0.11	0.38	0.09	0.75	0.12	0.16	0.11	0.74	0.18	0.22	0.11	0.75	0.08	0.48	0.09
		20.058	0.78	0.1	0.39	0.09	0.75	0.15	0.15	0.1	0.76	0.12	0.19	0.09	0.73	0.12	0.51	0.09
		20.079	0.76	0.09	0.4	0.11	0.77	0.1	0.15	0.11	0.79	0.15	0.16	0.1	0.74	0.11	0.48	0.09
		20.099	0.79	0.11	0.41	0.11	0.76	0.12	0.15	0.11	0.8	0.11	0.19	0.12	0.73	0.11	0.48	0.1
		20.12	0.75	0.1	0.4	0.09	0.8	0.15	0.14	0.09	0.72	0.2	0.18	0.13	0.75	0.11	0.51	0.09
		20.141	0.79	0.11	0.39	0.1	0.75	0.11	0.14	0.09	0.8	0.12	0.2	0.14	0.77	0.09	0.51	0.1
		20.161	0.78	0.08	0.4	0.08	0.71	0.11	0.15	0.09	0.74	0.15	0.18	0.11	0.77	0.1	0.49	0.09
		20.182	0.78	0.09	0.39	0.1	0.74	0.12	0.15	0.08	0.76	0.14	0.19	0.11	0.74	0.1	0.46	0.09
		20.203	0.79	0.1	0.38	0.09	0.75	0.11	0.17	0.09	0.76	0.18	0.16	0.11	0.74	0.12	0.5	0.11
		20.224	0.77	0.12	0.42	0.1	0.79	0.12	0.18	0.08	0.76	0.13	0.19	0.1	0.76	0.09	0.51	0.07
		20.244	0.75	0.1	0.39	0.1	0.74	0.1	0.15	0.11	0.83	0.12	0.2	0.11	0.74	0.11	0.46	0.08
		20.265	0.74	0.09	0.4	0.1	0.73	0.11	0.14	0.1	0.78	0.23	0.19	0.11	0.78	0.08	0.49	0.09
		20.286	0.77	0.07	0.38	0.1	0.78	0.1	0.14	0.11	0.72	0.17	0.17	0.17	0.75	0.09	0.47	0.09
		20.309	0.79	0.1	0.39	0.11	0.75	0.1	0.13	0.08	0.79	0.16	0.15	0.13	0.73	0.11	0.48	0.1
		20.33	0.79	0.1	0.39	0.09	0.76	0.1	0.18	0.1	0.8	0.11	0.2	0.09	0.74	0.09	0.51	0.08
		20.351	0.78	0.11	0.37	0.1	0.75	0.11	0.14	0.09	0.76	0.13	0.17	0.13	0.72	0.12	0.49	0.12
		20.371	0.77	0.11	0.39	0.11	0.76	0.1	0.16	0.09	0.77	0.18	0.19	0.11	0.75	0.1	0.49	0.1
		20.392	0.77	0.1	0.39	0.1	0.75	0.15	0.16	0.11	0.75	0.23	0.16	0.15	0.75	0.11	0.47	0.09
		20.429	0.77	0.11	0.42	0.09	0.76	0.12	0.16	0.1	0.86	0.16	0.18	0.12	0.76	0.08	0.49	0.1
		20.449	0.77	0.1	0.41	0.11	0.76	0.09	0.15	0.1	0.79	0.21	0.15	0.14	0.74	0.12	0.47	0.09
		20.47	0.75	0.1	0.39	0.1	0.75	0.1	0.15	0.11	0.74	0.23	0.18	0.11	0.77	0.11	0.5	0.12
		20.491	0.78	0.09	0.41	0.09	0.78	0.11	0.16	0.12	0.75	0.13	0.18	0.14	0.78	0.12	0.48	0.11
		20.511	0.75	0.12	0.38	0.1	0.78	0.11	0.11	0.09	0.76	0.17	0.18	0.15	0.78	0.09	0.47	0.11
		20.532	0.78	0.1	0.43	0.11	0.78	0.13	0.15	0.11	0.79	0.19	0.17	0.11	0.74	0.12	0.46	0.12
		20.553	0.76	0.08	0.4	0.08	0.77	0.14	0.15	0.07	0.73	0.2	0.15	0.12	0.74	0.1	0.5	0.09
		20.574	0.76	0.11	0.42	0.11	0.79	0.09	0.15	0.09	0.77	0.23	0.17	0.15	0.74	0.11	0.5	0.11
		20.594	0.8	0.11	0.39	0.09	0.77	0.09	0.12	0.11	0.76	0.15	0.17	0.11	0.76	0.11	0.5	0.08
		20.615	0.78	0.13	0.43	0.1	0.77	0.12	0.16	0.08	0.78	0.18	0.19	0.1	0.75	0.09	0.51	0.11
		20.636	0.76	0.09	0.4	0.1	0.75	0.1	0.15	0.08	0.74	0.15	0.16	0.13	0.77	0.1	0.49	0.09
		20.661	0.71	0.11	0.39	0.12	0.76	0.12	0.15	0.1	0.72	0.17	0.17	0.12	0.74	0.08	0.48	0.13
		20.681	0.8	0.09	0.39	0.11	0.79	0.12	0.16	0.08	0.77	0.13	0.2	0.11	0.75	0.1	0.49	0.1
		20.702	0.75	0.1	0.42	0.09	0.79	0.1	0.14	0.09	0.76	0.12	0.21	0.13	0.76	0.11	0.49	0.11
		20.723	0.77	0.1	0.39	0.07	0.77	0.1	0.13	0.09	0.75	0.15	0.2	0.11	0.75	0.09	0.5	0.13
		20.744	0.75	0.14	0.37	0.1	0.76	0.1	0.14	0.08	0.75	0.14	0.15	0.14	0.73	0.08	0.5	0.08
		20.764	0.77	0.1	0.45	0.1	0.78	0.08	0.16	0.09	0.68	0.21	0.17	0.09	0.77	0.1	0.49	0.09
		20.785	0.77	0.1	0.4	0.14	0.75	0.09	0.15	0.11	0.77	0.17	0.17	0.16	0.77	0.09	0.5	0.09
		20.806	0.79	0.11	0.4	0.1	0.78	0.13	0.17	0.1	0.71	0.18	0.18	0.13	0.75	0.09	0.49	0.1
		20.839	0.77	0.14	0.39	0.1	0.77	0.17	0.15	0.1	0.76	0.15	0.17	0.11	0.72	0.1	0.49	0.09
		20.859	0.76	0.09	0.42	0.11	0.79	0.1	0.15	0.09	0.77	0.12	0.2	0.13	0.75	0.08	0.49	0.07
		20.88	0.77	0.07	0.39	0.1	0.73	0.13	0.14	0.09	0.68	0.19	0.2	0.09	0.72	0.1	0.48	0.1
		20.901	0.76	0.11	0.4	0.08	0.76	0.14	0.15	0.06	0.73	0.18	0.2	0.09	0.78	0.09	0.5	0.1
		20.921	0.75	0.1	0.4	0.1	0.78	0.11	0.12	0.07	0.73	0.23	0.19	0.09	0.75	0.11	0.48	0.08
		20.942	0.76	0.09	0.39	0.1	0.78	0.11	0.14	0.09	0.72	0.18	0.16	0.15	0.75	0.1	0.51	0.09
		20.963	0.79	0.09	0.4	0.1	0.76	0.1	0.14	0.09	0.66	0.18	0.18	0.1	0.76	0.08	0.51	0.11
		20.984	0.76	0.09	0.41	0.11	0.73	0.11	0.16	0.07	0.73	0.17	0.22	0.1	0.75	0.1	0.51	0.09
		21.024	0.79	0.08	0.42	0.1	0.78	0.14	0.14	0.1	0.72	0.17	0.2	0.12	0.77	0.09	0.53	0.09
		21.044	0.76	0.11	0.4	0.09	0.76	0.12	0.14	0.08	0.73	0.14	0.15	0.12	0.73	0.09	0.5	0.1
		21.065	0.75	0.09	0.39	0.11	0.78	0.12	0.15	0.09	0.77	0.11	0.2	0.12	0.75	0.12	0.51	0.1
		21.086	0.75	0.09	0.4	0.09	0.73	0.12	0.14	0.09	0.77	0.12	0.19	0.11	0.74	0.1	0.51	0.09
		21.106	0.74	0.08	0.42	0.09	0.73	0.14	0.17	0.09	0.68	0.2	0.18	0.12	0.77	0.09	0.48	0.1
		21.127	0.76	0.11	0.38	0.11	0.76	0.13	0.15	0.1	0.77	0.13	0.19	0.11	0.77	0.12	0.46	0.1
		21.148	0.78	0.1	0.41	0.07	0.74	0.1	0.15	0.09	0.78	0.13	0.18	0.13	0.74	0.1	0.51	0.1
		21.169	0.76	0.11	0.42	0.09	0.76	0.12	0.15	0.1	0.74	0.16	0.19	0.1	0.74	0.1	0.47	0.08
		21.189	0.76	0.12	0.41	0.1	0.79	0.12	0.14	0.09	0.71	0.27	0.18	0.18	0.77	0.1	0.47	0.13
		21.21	0.77	0.09	0.38	0.1	0.76	0.09	0.13	0.09	0.77	0.2	0.17	0.13	0.74	0.09	0.5	0.09
		21.231	0.79	0.12	0.42	0.11	0.74	0.13	0.18	0.09	0.69	0.31	0.17	0.14	0.76	0.11	0.5	0.1
		21.256	0.76	0.13	0.41	0.13	0.76	0.12	0.16	0.1	0.78	0.12	0.16	0.14	0.74	0.12	0.48	0.11
		21.276	0.78	0.09	0.42	0.11	0.72	0.09	0.15	0.07	0.8	0.18	0.17	0.09	0.77	0.09	0.49	0.1
		21.297	0.78	0.11	0.39	0.06	0.79	0.11	0.14	0.08	0.68	0.28	0.2	0.11	0.74	0.1	0.51	0.08
		21.334	0.77	0.09	0.42	0.13	0.78	0.13	0.18	0.08	0.72	0.24	0.2	0.12	0.74	0.09	0.52	0.11
		21.355	0.77	0.08	0.4	0.11	0.79	0.13	0.15	0.09	0.75	0.19	0.18	0.13	0.76	0.1	0.52	0.09
		21.376	0.75	0.09	0.4	0.11	0.79	0.12	0.16	0.11	0.76	0.19	0.21	0.09	0.76	0.09	0.48	0.11
		21.396	0.78	0.1	0.44	0.1	0.76	0.11	0.15	0.12	0.75	0.12	0.18	0.13	0.77	0.1	0.48	0.1
		21.417	0.76	0.1	0.38	0.09	0.77	0.11	0.15	0.06	0.73	0.18	0.19	0.12	0.75	0.09	0.47	0.09
		21.438	0.72	0.09	0.39	0.08	0.79	0.12	0.16	0.09	0.74	0.21	0.16	0.1	0.74	0.13	0.47	0.09
		21.459	0.78	0.11	0.39	0.09	0.8	0.12	0.15	0.09	0.74	0.15	0.15	0.11	0.76	0.09	0.47	0.09
		21.479	0.78	0.07	0.41	0.1	0.77	0.14	0.13	0.11	0.73	0.11	0.18	0.12	0.74	0.12	0.5	0.08
		21.5	0.76	0.1	0.4	0.08	0.77	0.15	0.16	0.11	0.75	0.17	0.17	0.13	0.75	0.1	0.47	0.08
		21.521	0.8	0.11	0.42	0.12	0.76	0.11	0.16	0.1	0.77	0.22	0.16	0.1	0.71	0.11	0.5	0.1
		21.541	0.77	0.12	0.42	0.09	0.74	0.13	0.17	0.1	0.74	0.16	0.14	0.09	0.75	0.1	0.5	0.1
		21.562	0.75	0.1	0.42	0.12	0.76	0.15	0.15	0.07	0.78	0.13	0.17	0.14	0.73	0.12	0.47	0.1
		21.583	0.76	0.09	0.43	0.09	0.75	0.11	0.16	0.1	0.75	0.22	0.21	0.14	0.75	0.1	0.49	0.1
		21.604	0.75	0.09	0.44	0.12	0.74	0.09	0.16	0.08	0.78	0.15	0.18	0.14	0.75	0.07	0.5	0.09
		21.624	0.76	0.09	0.43	0.09	0.78	0.13	0.15	0.1	0.71	0.16	0.19	0.08	0.73	0.11	0.49	0.1
		21.65	0.75	0.09	0.4	0.07	0.75	0.12	0.17	0.1	0.77	0.17	0.2	0.09	0.77	0.12	0.48	0.11
		21.671	0.73	0.15	0.39	0.1	0.79	0.09	0.16	0.11	0.75	0.12	0.18	0.16	0.73	0.08	0.5	0.09
		21.696	0.76	0.1	0.38	0.11	0.77	0.1	0.17	0.1	0.75	0.16	0.18	0.1	0.75	0.1	0.48	0.05
		21.717	0.78	0.09	0.39	0.1	0.77	0.13	0.15	0.09	0.77	0.14	0.16	0.14	0.76	0.08	0.47	0.1
		21.738	0.75	0.09	0.42	0.09	0.74	0.12	0.15	0.08	0.73	0.15	0.18	0.13	0.76	0.09	0.48	0.09
		21.775	0.79	0.09	0.39	0.09	0.73	0.1	0.16	0.1	0.76	0.17	0.18	0.09	0.75	0.1	0.5	0.09
		21.796	0.75	0.08	0.43	0.1	0.75	0.1	0.16	0.08	0.72	0.15	0.21	0.11	0.75	0.1	0.48	0.09
		21.816	0.74	0.09	0.4	0.09	0.74	0.12	0.16	0.09	0.77	0.17	0.21	0.14	0.76	0.08	0.49	0.1
		21.837	0.76	0.1	0.4	0.08	0.73	0.11	0.15	0.08	0.75	0.16	0.18	0.13	0.74	0.1	0.49	0.09
		21.858	0.79	0.08	0.38	0.09	0.77	0.09	0.16	0.08	0.74	0.18	0.19	0.11	0.78	0.08	0.48	0.09
		21.879	0.76	0.11	0.41	0.11	0.77	0.14	0.16	0.08	0.76	0.15	0.17	0.09	0.75	0.12	0.51	0.08
		21.899	0.76	0.1	0.39	0.1	0.78	0.11	0.17	0.1	0.8	0.13	0.18	0.11	0.75	0.12	0.5	0.1
		21.92	0.81	0.1	0.42	0.09	0.76	0.09	0.15	0.12	0.73	0.17	0.19	0.11	0.77	0.1	0.48	0.1
		21.941	0.75	0.11	0.41	0.08	0.8	0.11	0.15	0.1	0.75	0.21	0.15	0.15	0.75	0.1	0.48	0.07
		21.961	0.75	0.08	0.41	0.09	0.75	0.1	0.15	0.1	0.74	0.15	0.2	0.12	0.76	0.09	0.48	0.09
		21.982	0.77	0.09	0.4	0.09	0.75	0.1	0.16	0.11	0.77	0.13	0.23	0.11	0.7	0.12	0.51	0.1
		22.003	0.76	0.09	0.4	0.1	0.78	0.09	0.16	0.08	0.79	0.18	0.19	0.13	0.77	0.13	0.52	0.09
		22.041	0.74	0.08	0.4	0.1	0.77	0.12	0.15	0.11	0.77	0.11	0.16	0.11	0.76	0.11	0.49	0.09
		22.061	0.77	0.1	0.4	0.11	0.75	0.1	0.17	0.09	0.73	0.16	0.17	0.14	0.76	0.12	0.49	0.08
		22.082	0.76	0.09	0.4	0.09	0.75	0.12	0.15	0.1	0.76	0.14	0.21	0.1	0.75	0.08	0.47	0.08
		22.103	0.76	0.09	0.41	0.11	0.76	0.13	0.14	0.11	0.74	0.16	0.18	0.08	0.76	0.1	0.48	0.08
		22.124	0.78	0.07	0.38	0.12	0.75	0.11	0.16	0.08	0.77	0.13	0.19	0.12	0.79	0.08	0.46	0.06
		22.144	0.77	0.1	0.42	0.1	0.78	0.13	0.16	0.08	0.73	0.1	0.19	0.12	0.76	0.1	0.49	0.09
		22.165	0.75	0.09	0.4	0.09	0.77	0.1	0.15	0.1	0.76	0.13	0.18	0.11	0.72	0.1	0.51	0.09
		22.186	0.77	0.08	0.43	0.1	0.79	0.1	0.16	0.11	0.75	0.17	0.19	0.11	0.75	0.1	0.47	0.11
		22.206	0.76	0.11	0.43	0.06	0.76	0.17	0.18	0.11	0.75	0.15	0.2	0.11	0.75	0.11	0.48	0.13
		22.227	0.74	0.09	0.44	0.11	0.75	0.11	0.15	0.08	0.75	0.19	0.15	0.15	0.76	0.13	0.53	0.08
		22.248	0.79	0.09	0.42	0.09	0.75	0.15	0.14	0.09	0.76	0.12	0.18	0.11	0.78	0.11	0.48	0.09
		22.269	0.75	0.09	0.39	0.1	0.77	0.12	0.14	0.11	0.79	0.16	0.2	0.08	0.75	0.09	0.5	0.09
		22.291	0.77	0.09	0.4	0.1	0.75	0.12	0.17	0.09	0.72	0.14	0.2	0.15	0.74	0.1	0.48	0.11
		22.311	0.75	0.09	0.41	0.11	0.74	0.13	0.17	0.11	0.73	0.12	0.19	0.12	0.75	0.15	0.49	0.1
		22.332	0.76	0.09	0.39	0.1	0.76	0.11	0.17	0.1	0.7	0.16	0.21	0.11	0.73	0.09	0.48	0.09
		22.353	0.78	0.09	0.4	0.11	0.77	0.11	0.18	0.1	0.75	0.14	0.17	0.14	0.75	0.09	0.47	0.1
		22.374	0.73	0.11	0.38	0.11	0.79	0.14	0.16	0.1	0.81	0.11	0.18	0.13	0.74	0.09	0.48	0.13
		22.4	0.77	0.09	0.4	0.1	0.8	0.14	0.15	0.1	0.76	0.16	0.18	0.09	0.74	0.11	0.47	0.09
		22.421	0.77	0.11	0.41	0.13	0.78	0.11	0.15	0.1	0.72	0.21	0.17	0.12	0.76	0.14	0.51	0.07
		22.441	0.75	0.07	0.41	0.12	0.77	0.1	0.14	0.1	0.74	0.13	0.15	0.11	0.77	0.08	0.5	0.12
		22.462	0.77	0.09	0.39	0.07	0.76	0.12	0.14	0.12	0.74	0.14	0.18	0.15	0.73	0.11	0.5	0.08
		22.483	0.76	0.11	0.41	0.09	0.75	0.14	0.15	0.11	0.69	0.22	0.19	0.14	0.78	0.12	0.51	0.07
		22.509	0.77	0.08	0.4	0.08	0.75	0.09	0.13	0.09	0.71	0.16	0.18	0.12	0.72	0.1	0.48	0.13
		22.53	0.75	0.09	0.41	0.09	0.78	0.12	0.16	0.08	0.69	0.2	0.18	0.12	0.74	0.08	0.48	0.13
		22.551	0.8	0.09	0.42	0.1	0.78	0.1	0.15	0.11	0.73	0.17	0.21	0.12	0.77	0.11	0.5	0.11
		22.587	0.79	0.08	0.4	0.12	0.76	0.13	0.16	0.07	0.71	0.13	0.17	0.13	0.75	0.1	0.49	0.1
		22.608	0.78	0.1	0.4	0.11	0.76	0.12	0.16	0.12	0.76	0.14	0.17	0.14	0.77	0.09	0.47	0.07
		22.629	0.78	0.1	0.37	0.1	0.79	0.12	0.14	0.1	0.76	0.15	0.19	0.14	0.76	0.09	0.49	0.09
		22.649	0.75	0.07	0.4	0.08	0.74	0.1	0.14	0.11	0.76	0.13	0.19	0.13	0.79	0.1	0.48	0.07
		22.67	0.77	0.09	0.4	0.11	0.71	0.11	0.15	0.1	0.76	0.12	0.17	0.14	0.79	0.1	0.49	0.12
		22.691	0.76	0.1	0.42	0.09	0.75	0.1	0.16	0.1	0.66	0.22	0.19	0.09	0.76	0.11	0.46	0.08
		22.711	0.78	0.1	0.42	0.1	0.81	0.1	0.14	0.08	0.81	0.15	0.2	0.12	0.73	0.08	0.48	0.09
		22.732	0.74	0.1	0.41	0.08	0.78	0.12	0.17	0.09	0.76	0.25	0.19	0.12	0.76	0.08	0.5	0.11
		22.753	0.76	0.1	0.39	0.12	0.75	0.13	0.16	0.11	0.71	0.19	0.18	0.12	0.75	0.1	0.51	0.1
		22.775	0.76	0.08	0.42	0.1	0.8	0.09	0.18	0.07	0.75	0.14	0.14	0.12	0.75	0.11	0.49	0.1
		22.796	0.77	0.1	0.42	0.09	0.77	0.12	0.14	0.09	0.75	0.11	0.19	0.12	0.77	0.1	0.48	0.09
		22.816	0.75	0.12	0.4	0.1	0.8	0.12	0.17	0.08	0.72	0.15	0.17	0.11	0.75	0.11	0.47	0.1
		22.855	0.76	0.08	0.41	0.1	0.79	0.12	0.16	0.11	0.72	0.2	0.2	0.11	0.74	0.09	0.5	0.12
		22.876	0.78	0.11	0.41	0.09	0.79	0.14	0.15	0.07	0.78	0.14	0.18	0.11	0.77	0.09	0.54	0.11
		22.896	0.78	0.09	0.45	0.13	0.73	0.13	0.18	0.1	0.68	0.21	0.17	0.15	0.76	0.1	0.51	0.11
		22.917	0.76	0.08	0.41	0.1	0.72	0.12	0.16	0.09	0.74	0.16	0.2	0.13	0.72	0.12	0.52	0.1
		22.938	0.75	0.08	0.41	0.09	0.76	0.09	0.17	0.12	0.8	0.15	0.18	0.13	0.77	0.11	0.52	0.09
		22.959	0.76	0.07	0.36	0.12	0.78	0.13	0.16	0.11	0.77	0.16	0.18	0.14	0.77	0.09	0.48	0.12
		22.979	0.75	0.1	0.37	0.09	0.77	0.11	0.17	0.1	0.7	0.17	0.18	0.09	0.76	0.1	0.5	0.1
		23	0.79	0.08	0.36	0.11	0.78	0.09	0.16	0.06	0.75	0.15	0.19	0.11	0.78	0.08	0.52	0.09
		23.021	0.76	0.09	0.41	0.07	0.75	0.13	0.18	0.1	0.71	0.16	0.18	0.15	0.75	0.09	0.5	0.09
		23.041	0.74	0.06	0.45	0.09	0.7	0.12	0.17	0.08	0.75	0.14	0.2	0.14	0.73	0.12	0.51	0.09
		23.062	0.77	0.13	0.42	0.12	0.78	0.11	0.18	0.1	0.74	0.18	0.19	0.12	0.78	0.1	0.48	0.1
		23.083	0.77	0.08	0.43	0.07	0.74	0.1	0.17	0.12	0.73	0.12	0.16	0.12	0.74	0.1	0.51	0.1
		23.104	0.78	0.11	0.4	0.09	0.77	0.13	0.15	0.1	0.75	0.17	0.18	0.11	0.8	0.09	0.48	0.11
		23.124	0.76	0.1	0.39	0.09	0.76	0.11	0.17	0.09	0.74	0.16	0.19	0.13	0.76	0.1	0.47	0.09
		23.145	0.76	0.1	0.43	0.12	0.77	0.09	0.16	0.09	0.75	0.13	0.2	0.1	0.77	0.11	0.48	0.09
		23.166	0.76	0.12	0.42	0.11	0.78	0.11	0.15	0.12	0.73	0.19	0.19	0.09	0.78	0.1	0.47	0.12
		23.192	0.74	0.09	0.38	0.06	0.77	0.12	0.16	0.11	0.73	0.2	0.24	0.1	0.76	0.08	0.49	0.09
		23.213	0.76	0.11	0.42	0.1	0.75	0.09	0.15	0.07	0.81	0.15	0.18	0.1	0.74	0.09	0.5	0.09
		23.234	0.76	0.09	0.41	0.1	0.79	0.15	0.18	0.08	0.77	0.13	0.16	0.12	0.74	0.1	0.5	0.09
		23.254	0.78	0.1	0.41	0.1	0.77	0.12	0.14	0.13	0.74	0.14	0.17	0.12	0.74	0.1	0.49	0.08
		23.275	0.78	0.13	0.43	0.1	0.76	0.15	0.15	0.07	0.78	0.15	0.19	0.11	0.74	0.11	0.46	0.08
		23.301	0.77	0.11	0.42	0.09	0.76	0.13	0.17	0.08	0.73	0.15	0.17	0.13	0.76	0.11	0.49	0.09
		23.322	0.76	0.1	0.42	0.09	0.77	0.12	0.12	0.11	0.75	0.15	0.17	0.11	0.78	0.11	0.49	0.07
		23.343	0.75	0.1	0.4	0.12	0.77	0.13	0.15	0.1	0.8	0.14	0.2	0.11	0.75	0.1	0.49	0.11
		23.364	0.79	0.09	0.42	0.11	0.8	0.11	0.15	0.08	0.73	0.12	0.18	0.13	0.75	0.1	0.5	0.1
		23.384	0.75	0.09	0.42	0.1	0.76	0.09	0.16	0.1	0.76	0.14	0.18	0.11	0.75	0.1	0.48	0.11
		23.411	0.76	0.1	0.4	0.07	0.8	0.13	0.15	0.09	0.68	0.2	0.19	0.13	0.75	0.1	0.52	0.07
		23.431	0.75	0.1	0.45	0.11	0.74	0.14	0.18	0.08	0.79	0.16	0.18	0.13	0.77	0.1	0.52	0.09
		23.452	0.77	0.1	0.4	0.11	0.79	0.11	0.15	0.09	0.79	0.13	0.2	0.11	0.78	0.11	0.46	0.09
		23.473	0.78	0.08	0.42	0.1	0.78	0.1	0.13	0.09	0.74	0.14	0.18	0.15	0.74	0.11	0.51	0.12
		23.494	0.76	0.1	0.4	0.14	0.77	0.13	0.18	0.09	0.71	0.21	0.16	0.11	0.77	0.12	0.49	0.08
		23.52	0.75	0.11	0.44	0.12	0.75	0.13	0.15	0.11	0.73	0.19	0.19	0.14	0.74	0.13	0.5	0.09
		23.541	0.73	0.08	0.38	0.08	0.8	0.1	0.15	0.09	0.77	0.15	0.19	0.09	0.77	0.09	0.47	0.08
		23.567	0.79	0.11	0.4	0.11	0.78	0.11	0.16	0.09	0.73	0.11	0.19	0.12	0.73	0.09	0.5	0.08
		23.588	0.77	0.11	0.41	0.11	0.78	0.11	0.16	0.09	0.76	0.15	0.17	0.12	0.75	0.09	0.51	0.07
		23.609	0.76	0.1	0.41	0.1	0.77	0.12	0.14	0.11	0.78	0.14	0.17	0.12	0.73	0.13	0.51	0.11
		23.629	0.79	0.12	0.41	0.1	0.74	0.11	0.17	0.09	0.75	0.17	0.18	0.11	0.78	0.1	0.51	0.1
		23.65	0.74	0.1	0.44	0.1	0.75	0.11	0.17	0.09	0.84	0.16	0.2	0.11	0.75	0.08	0.53	0.1
		23.676	0.76	0.09	0.4	0.1	0.76	0.1	0.15	0.09	0.78	0.19	0.18	0.15	0.75	0.07	0.51	0.09
		23.697	0.76	0.08	0.4	0.11	0.79	0.11	0.16	0.1	0.76	0.22	0.2	0.11	0.75	0.08	0.49	0.1
		23.718	0.75	0.09	0.39	0.1	0.83	0.13	0.17	0.08	0.8	0.2	0.22	0.1	0.78	0.1	0.49	0.1
		23.739	0.74	0.12	0.39	0.07	0.78	0.15	0.13	0.1	0.73	0.2	0.19	0.11	0.79	0.09	0.52	0.09
		23.759	0.78	0.08	0.4	0.08	0.78	0.12	0.17	0.09	0.69	0.24	0.19	0.09	0.73	0.08	0.48	0.09
		23.786	0.76	0.1	0.42	0.11	0.75	0.11	0.18	0.07	0.74	0.16	0.22	0.1	0.74	0.09	0.52	0.1
		23.806	0.76	0.1	0.42	0.09	0.75	0.1	0.16	0.12	0.74	0.15	0.19	0.12	0.74	0.11	0.51	0.1
		23.827	0.77	0.11	0.42	0.12	0.76	0.14	0.16	0.11	0.74	0.14	0.23	0.12	0.77	0.11	0.51	0.09
		23.848	0.74	0.1	0.4	0.1	0.78	0.14	0.16	0.1	0.79	0.17	0.2	0.11	0.77	0.11	0.51	0.09
		23.873	0.78	0.1	0.39	0.11	0.77	0.1	0.13	0.09	0.74	0.17	0.18	0.12	0.75	0.1	0.48	0.1
		23.894	0.77	0.09	0.41	0.1	0.78	0.11	0.16	0.12	0.75	0.16	0.21	0.11	0.75	0.1	0.49	0.09
		23.914	0.77	0.1	0.39	0.12	0.76	0.13	0.15	0.09	0.74	0.16	0.16	0.12	0.72	0.11	0.48	0.09
		23.951	0.75	0.09	0.4	0.12	0.76	0.12	0.14	0.08	0.72	0.13	0.17	0.14	0.74	0.11	0.52	0.11
		23.972	0.75	0.08	0.37	0.09	0.77	0.09	0.15	0.08	0.74	0.17	0.2	0.11	0.8	0.11	0.52	0.1
		23.993	0.76	0.11	0.42	0.13	0.75	0.11	0.15	0.07	0.69	0.2	0.2	0.12	0.76	0.09	0.5	0.1
		24.014	0.75	0.1	0.42	0.1	0.77	0.14	0.15	0.14	0.8	0.13	0.2	0.11	0.75	0.1	0.53	0.11
		24.034	0.76	0.09	0.42	0.14	0.78	0.13	0.17	0.12	0.8	0.19	0.18	0.15	0.76	0.12	0.51	0.1
		24.055	0.74	0.1	0.4	0.13	0.73	0.11	0.18	0.08	0.78	0.13	0.18	0.13	0.77	0.12	0.47	0.1
		24.076	0.74	0.1	0.4	0.11	0.76	0.12	0.16	0.09	0.76	0.17	0.16	0.13	0.78	0.12	0.49	0.08
		24.096	0.78	0.09	0.4	0.08	0.78	0.12	0.14	0.08	0.79	0.15	0.22	0.13	0.77	0.1	0.5	0.09
		24.117	0.79	0.09	0.4	0.1	0.74	0.13	0.16	0.1	0.76	0.14	0.2	0.11	0.75	0.11	0.52	0.1
		24.139	0.74	0.09	0.43	0.11	0.75	0.1	0.13	0.09	0.76	0.19	0.19	0.15	0.77	0.1	0.48	0.08
		24.159	0.77	0.11	0.42	0.11	0.77	0.09	0.14	0.11	0.71	0.22	0.16	0.11	0.76	0.09	0.48	0.09
		24.18	0.77	0.09	0.42	0.12	0.73	0.14	0.17	0.11	0.74	0.18	0.2	0.12	0.75	0.09	0.48	0.11
		24.217	0.75	0.09	0.39	0.08	0.79	0.12	0.17	0.12	0.75	0.14	0.2	0.13	0.75	0.1	0.54	0.09
		24.238	0.76	0.11	0.4	0.13	0.78	0.12	0.16	0.11	0.76	0.15	0.18	0.11	0.74	0.1	0.51	0.12
		24.259	0.79	0.09	0.42	0.12	0.81	0.15	0.13	0.12	0.72	0.15	0.18	0.1	0.77	0.09	0.49	0.08
		24.279	0.74	0.1	0.4	0.11	0.77	0.1	0.15	0.1	0.77	0.13	0.18	0.14	0.74	0.1	0.49	0.1
		24.3	0.78	0.11	0.38	0.1	0.77	0.09	0.18	0.1	0.75	0.18	0.17	0.12	0.73	0.13	0.5	0.11
		24.321	0.74	0.11	0.41	0.1	0.72	0.09	0.16	0.09	0.76	0.13	0.21	0.12	0.78	0.13	0.51	0.08
		24.341	0.74	0.08	0.41	0.08	0.76	0.11	0.19	0.09	0.79	0.15	0.21	0.12	0.75	0.1	0.5	0.08
		24.362	0.75	0.09	0.4	0.1	0.78	0.11	0.16	0.1	0.76	0.15	0.24	0.11	0.75	0.11	0.5	0.09
		24.383	0.79	0.1	0.4	0.08	0.77	0.1	0.15	0.1	0.78	0.17	0.21	0.12	0.77	0.09	0.5	0.09
		24.404	0.77	0.1	0.43	0.07	0.75	0.12	0.18	0.1	0.79	0.1	0.22	0.11	0.76	0.1	0.52	0.12
		24.424	0.76	0.09	0.41	0.12	0.76	0.1	0.19	0.08	0.82	0.22	0.21	0.13	0.77	0.08	0.49	0.09
		24.445	0.78	0.09	0.37	0.11	0.79	0.1	0.15	0.11	0.73	0.16	0.19	0.12	0.75	0.11	0.49	0.09
		24.483	0.79	0.11	0.4	0.09	0.73	0.11	0.15	0.1	0.8	0.19	0.17	0.13	0.79	0.08	0.51	0.11
		24.504	0.77	0.1	0.39	0.09	0.76	0.1	0.16	0.09	0.81	0.16	0.19	0.12	0.76	0.1	0.5	0.07
		24.524	0.76	0.09	0.41	0.09	0.79	0.12	0.15	0.1	0.81	0.16	0.16	0.11	0.74	0.09	0.52	0.11
		24.545	0.74	0.09	0.39	0.12	0.77	0.1	0.19	0.1	0.77	0.15	0.2	0.12	0.75	0.09	0.51	0.11
		24.566	0.8	0.08	0.4	0.08	0.77	0.13	0.14	0.12	0.76	0.18	0.18	0.1	0.75	0.1	0.5	0.1
		24.586	0.75	0.1	0.42	0.08	0.76	0.07	0.12	0.09	0.78	0.17	0.19	0.12	0.74	0.11	0.48	0.09
		24.607	0.75	0.13	0.41	0.08	0.76	0.11	0.15	0.1	0.81	0.18	0.19	0.14	0.74	0.09	0.48	0.08
		24.628	0.76	0.09	0.38	0.09	0.74	0.12	0.17	0.09	0.73	0.19	0.21	0.11	0.72	0.12	0.51	0.12
		24.649	0.75	0.1	0.4	0.09	0.77	0.12	0.17	0.1	0.74	0.14	0.2	0.13	0.74	0.1	0.52	0.11
		24.669	0.73	0.12	0.43	0.11	0.76	0.12	0.17	0.1	0.75	0.14	0.19	0.12	0.73	0.11	0.48	0.12
		24.69	0.77	0.09	0.41	0.1	0.78	0.14	0.16	0.08	0.74	0.19	0.17	0.13	0.75	0.11	0.53	0.13
		24.711	0.77	0.1	0.4	0.09	0.75	0.11	0.16	0.1	0.72	0.17	0.17	0.1	0.76	0.11	0.48	0.09
		24.732	0.77	0.1	0.41	0.1	0.75	0.1	0.18	0.1	0.7	0.17	0.19	0.09	0.75	0.09	0.5	0.07
		24.753	0.8	0.1	0.4	0.12	0.76	0.12	0.15	0.12	0.7	0.14	0.18	0.12	0.74	0.1	0.52	0.1
		24.774	0.73	0.09	0.42	0.09	0.77	0.1	0.14	0.1	0.76	0.13	0.23	0.1	0.76	0.09	0.46	0.12
		24.811	0.75	0.1	0.38	0.1	0.76	0.13	0.16	0.09	0.82	0.14	0.19	0.12	0.76	0.1	0.49	0.1
		24.831	0.75	0.1	0.43	0.1	0.77	0.13	0.16	0.11	0.74	0.23	0.2	0.14	0.73	0.1	0.48	0.12
		24.852	0.74	0.11	0.4	0.1	0.78	0.11	0.17	0.11	0.72	0.16	0.2	0.1	0.73	0.14	0.5	0.12
		24.873	0.77	0.09	0.41	0.1	0.72	0.09	0.14	0.12	0.72	0.15	0.18	0.13	0.74	0.11	0.5	0.11
		24.894	0.78	0.09	0.43	0.14	0.76	0.12	0.15	0.15	0.77	0.15	0.19	0.11	0.73	0.13	0.52	0.08
		24.914	0.76	0.07	0.44	0.1	0.78	0.12	0.18	0.07	0.77	0.15	0.18	0.14	0.76	0.11	0.53	0.11
		24.935	0.79	0.1	0.39	0.09	0.76	0.11	0.14	0.11	0.77	0.15	0.16	0.12	0.74	0.1	0.48	0.09
		24.956	0.76	0.09	0.41	0.09	0.77	0.13	0.18	0.09	0.74	0.17	0.18	0.11	0.72	0.1	0.51	0.08
		24.976	0.79	0.11	0.42	0.12	0.76	0.13	0.14	0.09	0.8	0.14	0.19	0.11	0.74	0.11	0.49	0.1
		24.997	0.75	0.08	0.4	0.11	0.76	0.11	0.14	0.08	0.79	0.16	0.19	0.12	0.75	0.09	0.49	0.09
		25.018	0.78	0.13	0.39	0.11	0.76	0.1	0.13	0.12	0.76	0.14	0.16	0.12	0.74	0.13	0.51	0.1
		25.039	0.76	0.09	0.38	0.1	0.75	0.11	0.19	0.1	0.76	0.12	0.19	0.12	0.76	0.1	0.5	0.11
		25.061	0.79	0.1	0.4	0.09	0.75	0.12	0.14	0.08	0.74	0.19	0.17	0.11	0.75	0.11	0.51	0.09
		25.082	0.75	0.08	0.44	0.09	0.78	0.16	0.18	0.08	0.82	0.16	0.21	0.1	0.74	0.1	0.48	0.1
		25.103	0.78	0.1	0.4	0.11	0.78	0.11	0.17	0.09	0.76	0.13	0.17	0.11	0.78	0.1	0.46	0.1
		25.14	0.77	0.1	0.39	0.11	0.78	0.12	0.18	0.1	0.75	0.18	0.18	0.11	0.73	0.11	0.5	0.11
		25.161	0.77	0.09	0.42	0.1	0.8	0.08	0.17	0.11	0.79	0.16	0.19	0.13	0.75	0.11	0.5	0.09
		25.181	0.75	0.1	0.42	0.09	0.75	0.13	0.14	0.1	0.75	0.15	0.17	0.12	0.76	0.1	0.53	0.1
		25.202	0.76	0.09	0.4	0.11	0.79	0.11	0.16	0.09	0.73	0.16	0.19	0.1	0.74	0.09	0.53	0.13
		25.223	0.79	0.08	0.38	0.09	0.77	0.12	0.16	0.09	0.79	0.13	0.18	0.09	0.75	0.09	0.5	0.08
		25.244	0.77	0.08	0.38	0.13	0.8	0.1	0.16	0.09	0.79	0.14	0.14	0.13	0.72	0.12	0.48	0.1
		25.264	0.74	0.11	0.41	0.12	0.78	0.08	0.18	0.09	0.8	0.14	0.17	0.15	0.73	0.1	0.49	0.11
		25.285	0.79	0.08	0.41	0.12	0.76	0.13	0.15	0.08	0.78	0.17	0.17	0.11	0.74	0.09	0.52	0.08
		25.306	0.76	0.12	0.41	0.1	0.77	0.09	0.13	0.1	0.8	0.17	0.16	0.13	0.74	0.11	0.5	0.09
		25.327	0.78	0.09	0.42	0.11	0.75	0.11	0.14	0.06	0.77	0.19	0.19	0.14	0.72	0.13	0.51	0.1
		25.348	0.75	0.09	0.41	0.08	0.76	0.13	0.16	0.11	0.77	0.18	0.18	0.12	0.74	0.12	0.47	0.1
		25.369	0.75	0.09	0.43	0.11	0.82	0.1	0.17	0.13	0.75	0.16	0.2	0.1	0.74	0.07	0.49	0.1
		25.406	0.76	0.11	0.4	0.09	0.77	0.1	0.12	0.08	0.78	0.13	0.19	0.14	0.76	0.1	0.52	0.09
		25.426	0.76	0.11	0.42	0.09	0.81	0.1	0.18	0.09	0.8	0.13	0.19	0.12	0.77	0.1	0.51	0.08
		25.447	0.77	0.1	0.39	0.1	0.74	0.13	0.14	0.11	0.68	0.19	0.19	0.13	0.74	0.1	0.49	0.12
		25.468	0.76	0.12	0.42	0.1	0.77	0.1	0.16	0.1	0.78	0.21	0.18	0.09	0.75	0.11	0.49	0.08
		25.489	0.74	0.11	0.4	0.11	0.81	0.11	0.16	0.09	0.71	0.16	0.17	0.12	0.76	0.1	0.51	0.1
		25.509	0.74	0.09	0.43	0.09	0.78	0.11	0.16	0.11	0.77	0.13	0.21	0.09	0.77	0.09	0.5	0.09
		25.53	0.75	0.11	0.41	0.1	0.77	0.11	0.14	0.08	0.75	0.18	0.17	0.11	0.75	0.09	0.5	0.1
		25.551	0.76	0.08	0.4	0.12	0.78	0.12	0.16	0.12	0.71	0.17	0.19	0.13	0.75	0.12	0.5	0.1
		25.571	0.73	0.1	0.43	0.09	0.8	0.14	0.16	0.1	0.77	0.19	0.19	0.1	0.73	0.1	0.51	0.12
		25.592	0.75	0.1	0.46	0.09	0.77	0.07	0.14	0.1	0.77	0.16	0.19	0.13	0.74	0.09	0.51	0.09
		25.613	0.76	0.12	0.41	0.1	0.75	0.09	0.16	0.09	0.78	0.15	0.19	0.13	0.75	0.08	0.51	0.1
		25.634	0.75	0.11	0.41	0.1	0.76	0.09	0.13	0.09	0.73	0.2	0.19	0.12	0.75	0.13	0.5	0.1
		25.654	0.77	0.08	0.39	0.09	0.78	0.12	0.19	0.09	0.75	0.1	0.22	0.12	0.76	0.14	0.52	0.1
		25.675	0.77	0.09	0.4	0.1	0.78	0.11	0.16	0.1	0.73	0.16	0.18	0.14	0.75	0.11	0.52	0.09
		25.7	0.75	0.09	0.42	0.12	0.77	0.13	0.15	0.11	0.76	0.12	0.2	0.1	0.75	0.1	0.48	0.1
		25.721	0.76	0.09	0.41	0.1	0.76	0.13	0.15	0.09	0.72	0.14	0.17	0.13	0.75	0.12	0.49	0.09
		25.741	0.76	0.07	0.44	0.1	0.75	0.12	0.16	0.11	0.79	0.14	0.18	0.13	0.75	0.11	0.49	0.11
		25.762	0.75	0.11	0.41	0.09	0.76	0.11	0.17	0.11	0.71	0.18	0.17	0.11	0.73	0.09	0.5	0.1
		25.783	0.77	0.1	0.42	0.09	0.78	0.13	0.17	0.07	0.78	0.16	0.18	0.1	0.74	0.07	0.52	0.13
		25.804	0.76	0.1	0.4	0.11	0.77	0.11	0.17	0.08	0.78	0.17	0.18	0.12	0.72	0.1	0.51	0.11
		25.824	0.79	0.1	0.43	0.12	0.77	0.11	0.16	0.11	0.74	0.21	0.18	0.11	0.75	0.11	0.5	0.09
		25.871	0.76	0.11	0.41	0.11	0.76	0.12	0.16	0.09	0.8	0.13	0.18	0.13	0.78	0.11	0.52	0.11
		25.891	0.77	0.09	0.39	0.11	0.79	0.14	0.15	0.09	0.76	0.18	0.18	0.11	0.76	0.09	0.52	0.09
		25.912	0.76	0.09	0.39	0.11	0.79	0.12	0.13	0.11	0.72	0.14	0.2	0.09	0.75	0.1	0.5	0.07
		25.933	0.78	0.09	0.41	0.1	0.81	0.12	0.16	0.11	0.77	0.14	0.19	0.11	0.75	0.11	0.51	0.1
		25.954	0.77	0.1	0.41	0.11	0.78	0.1	0.17	0.09	0.72	0.13	0.2	0.13	0.76	0.09	0.49	0.11
		25.974	0.77	0.08	0.42	0.08	0.79	0.13	0.16	0.1	0.82	0.13	0.17	0.14	0.74	0.09	0.52	0.1
		25.995	0.79	0.11	0.42	0.09	0.78	0.14	0.16	0.11	0.74	0.2	0.18	0.15	0.79	0.1	0.52	0.12
		26.016	0.76	0.1	0.41	0.11	0.76	0.12	0.18	0.1	0.82	0.17	0.19	0.12	0.73	0.09	0.52	0.12
		26.036	0.78	0.11	0.41	0.1	0.79	0.13	0.15	0.11	0.76	0.11	0.2	0.09	0.75	0.11	0.52	0.13
		26.057	0.78	0.09	0.45	0.09	0.78	0.1	0.18	0.09	0.74	0.21	0.19	0.08	0.78	0.1	0.5	0.09
		26.078	0.74	0.11	0.38	0.09	0.77	0.12	0.15	0.1	0.77	0.14	0.18	0.12	0.74	0.1	0.49	0.13
		26.099	0.77	0.1	0.4	0.11	0.8	0.11	0.17	0.1	0.7	0.18	0.19	0.11	0.74	0.12	0.52	0.11
		26.119	0.76	0.08	0.41	0.08	0.76	0.1	0.15	0.08	0.72	0.17	0.15	0.11	0.73	0.08	0.5	0.11
		26.14	0.75	0.12	0.41	0.08	0.78	0.12	0.17	0.09	0.8	0.13	0.18	0.11	0.76	0.1	0.52	0.11
		26.161	0.77	0.1	0.4	0.12	0.76	0.13	0.17	0.11	0.78	0.13	0.19	0.13	0.73	0.1	0.52	0.13
		26.199	0.72	0.08	0.41	0.1	0.79	0.1	0.17	0.09	0.7	0.14	0.19	0.12	0.74	0.12	0.5	0.1
		26.219	0.76	0.11	0.43	0.1	0.78	0.11	0.17	0.11	0.82	0.16	0.2	0.14	0.73	0.12	0.46	0.1
		26.24	0.77	0.1	0.41	0.14	0.79	0.11	0.17	0.08	0.7	0.19	0.16	0.13	0.73	0.1	0.5	0.11
		26.261	0.77	0.09	0.4	0.1	0.78	0.12	0.16	0.08	0.75	0.16	0.18	0.09	0.75	0.11	0.51	0.06
		26.281	0.74	0.11	0.4	0.09	0.81	0.13	0.18	0.11	0.8	0.1	0.18	0.09	0.75	0.1	0.51	0.09
		26.302	0.76	0.1	0.4	0.1	0.75	0.09	0.13	0.11	0.74	0.2	0.17	0.11	0.75	0.11	0.49	0.11
		26.323	0.75	0.1	0.41	0.09	0.78	0.1	0.14	0.14	0.74	0.14	0.19	0.12	0.75	0.11	0.5	0.1
		26.344	0.74	0.09	0.4	0.07	0.75	0.12	0.14	0.12	0.72	0.18	0.16	0.11	0.76	0.11	0.5	0.07
		26.364	0.75	0.1	0.42	0.11	0.8	0.13	0.17	0.09	0.76	0.15	0.18	0.11	0.73	0.11	0.51	0.07
		26.385	0.77	0.08	0.39	0.1	0.77	0.15	0.16	0.09	0.8	0.16	0.14	0.16	0.75	0.13	0.48	0.08
		26.406	0.79	0.11	0.4	0.1	0.82	0.09	0.14	0.1	0.77	0.1	0.18	0.16	0.75	0.09	0.5	0.08
		26.426	0.77	0.12	0.42	0.08	0.8	0.09	0.15	0.08	0.82	0.18	0.21	0.12	0.75	0.11	0.47	0.08
		26.447	0.74	0.1	0.43	0.08	0.79	0.1	0.18	0.09	0.73	0.11	0.18	0.12	0.77	0.11	0.52	0.1
		26.468	0.75	0.1	0.4	0.09	0.79	0.1	0.14	0.1	0.78	0.12	0.19	0.11	0.74	0.1	0.5	0.1
		26.505	0.76	0.09	0.39	0.11	0.76	0.1	0.16	0.09	0.7	0.17	0.19	0.13	0.77	0.14	0.52	0.14
		26.526	0.76	0.11	0.39	0.1	0.76	0.09	0.17	0.09	0.77	0.1	0.16	0.12	0.77	0.11	0.52	0.11
		26.546	0.76	0.1	0.4	0.1	0.76	0.08	0.17	0.09	0.78	0.13	0.15	0.17	0.74	0.13	0.48	0.1
		26.567	0.77	0.09	0.41	0.08	0.76	0.09	0.16	0.09	0.76	0.17	0.22	0.11	0.74	0.11	0.52	0.11
		26.588	0.78	0.1	0.42	0.12	0.76	0.1	0.18	0.1	0.78	0.23	0.18	0.11	0.76	0.1	0.5	0.1
		26.609	0.77	0.08	0.38	0.11	0.77	0.11	0.17	0.1	0.75	0.13	0.21	0.1	0.74	0.1	0.52	0.11
		26.629	0.79	0.1	0.4	0.1	0.76	0.1	0.16	0.09	0.77	0.15	0.19	0.12	0.74	0.12	0.51	0.12
		26.65	0.78	0.1	0.41	0.09	0.78	0.13	0.18	0.12	0.76	0.21	0.21	0.11	0.75	0.1	0.51	0.08
		26.671	0.76	0.07	0.41	0.11	0.79	0.11	0.18	0.1	0.72	0.19	0.19	0.13	0.75	0.11	0.52	0.13
		26.691	0.74	0.12	0.38	0.12	0.75	0.1	0.16	0.1	0.76	0.14	0.17	0.1	0.73	0.09	0.52	0.1
		26.712	0.76	0.11	0.41	0.1	0.75	0.09	0.18	0.09	0.67	0.18	0.15	0.12	0.75	0.08	0.5	0.11
		26.733	0.73	0.11	0.41	0.11	0.8	0.12	0.17	0.1	0.74	0.17	0.18	0.11	0.75	0.13	0.5	0.1
		26.771	0.76	0.12	0.4	0.09	0.77	0.11	0.17	0.09	0.81	0.11	0.19	0.09	0.72	0.11	0.48	0.08
		26.791	0.76	0.07	0.4	0.09	0.77	0.1	0.14	0.11	0.73	0.22	0.17	0.09	0.73	0.1	0.5	0.09
		26.812	0.76	0.11	0.44	0.12	0.77	0.11	0.17	0.08	0.78	0.17	0.21	0.13	0.75	0.1	0.49	0.09
		26.833	0.72	0.11	0.41	0.1	0.79	0.11	0.15	0.1	0.74	0.17	0.21	0.1	0.75	0.1	0.52	0.13
		26.854	0.75	0.11	0.41	0.09	0.8	0.09	0.16	0.1	0.73	0.18	0.18	0.11	0.75	0.1	0.53	0.11
		26.874	0.76	0.11	0.39	0.09	0.79	0.14	0.17	0.1	0.78	0.16	0.19	0.14	0.73	0.1	0.52	0.13
		26.896	0.75	0.12	0.4	0.09	0.74	0.12	0.17	0.12	0.74	0.11	0.17	0.15	0.73	0.1	0.49	0.1
		26.916	0.76	0.1	0.4	0.13	0.77	0.11	0.18	0.08	0.72	0.19	0.21	0.1	0.76	0.08	0.49	0.09
		26.938	0.77	0.1	0.41	0.09	0.77	0.1	0.16	0.12	0.73	0.26	0.2	0.14	0.76	0.09	0.48	0.12
		26.959	0.75	0.1	0.43	0.1	0.75	0.11	0.17	0.09	0.75	0.19	0.16	0.1	0.73	0.09	0.53	0.13
		26.979	0.77	0.12	0.4	0.12	0.75	0.1	0.15	0.09	0.8	0.15	0.17	0.12	0.75	0.1	0.49	0.1
		27	0.74	0.09	0.4	0.07	0.74	0.12	0.17	0.11	0.77	0.14	0.2	0.11	0.76	0.1	0.51	0.09
		27.021	0.77	0.1	0.39	0.11	0.73	0.12	0.15	0.11	0.75	0.18	0.19	0.11	0.73	0.11	0.5	0.12
		27.041	0.78	0.09	0.39	0.12	0.79	0.12	0.17	0.1	0.72	0.15	0.22	0.13	0.76	0.1	0.52	0.1
		27.062	0.73	0.1	0.43	0.12	0.77	0.11	0.15	0.13	0.78	0.16	0.19	0.12	0.76	0.11	0.5	0.12
		27.083	0.76	0.1	0.43	0.08	0.77	0.11	0.19	0.1	0.82	0.15	0.19	0.12	0.75	0.08	0.52	0.09
		27.104	0.78	0.1	0.43	0.08	0.78	0.11	0.15	0.11	0.76	0.11	0.18	0.12	0.75	0.11	0.51	0.09
		27.129	0.74	0.08	0.42	0.12	0.77	0.1	0.17	0.1	0.77	0.11	0.19	0.14	0.75	0.09	0.5	0.14
		27.15	0.74	0.1	0.41	0.08	0.79	0.09	0.16	0.09	0.77	0.12	0.2	0.12	0.71	0.12	0.52	0.09
		27.171	0.78	0.1	0.42	0.09	0.75	0.15	0.16	0.08	0.72	0.18	0.19	0.09	0.76	0.1	0.5	0.09
		27.191	0.77	0.1	0.41	0.1	0.79	0.12	0.18	0.1	0.75	0.2	0.19	0.15	0.74	0.1	0.49	0.1
		27.212	0.76	0.1	0.41	0.09	0.78	0.12	0.18	0.08	0.77	0.13	0.18	0.13	0.75	0.11	0.5	0.1
		27.239	0.74	0.13	0.43	0.11	0.78	0.15	0.17	0.12	0.72	0.18	0.19	0.14	0.73	0.09	0.53	0.1
		27.259	0.77	0.09	0.42	0.1	0.75	0.11	0.15	0.1	0.75	0.16	0.15	0.09	0.74	0.1	0.49	0.1
		27.286	0.74	0.1	0.4	0.07	0.8	0.14	0.14	0.11	0.75	0.13	0.2	0.1	0.74	0.08	0.5	0.12
		27.307	0.76	0.09	0.41	0.09	0.8	0.12	0.18	0.1	0.75	0.19	0.17	0.14	0.72	0.09	0.48	0.11
		27.328	0.75	0.09	0.42	0.1	0.8	0.13	0.17	0.09	0.77	0.15	0.18	0.15	0.71	0.09	0.49	0.12
		27.349	0.77	0.1	0.44	0.08	0.79	0.1	0.17	0.12	0.76	0.19	0.17	0.14	0.73	0.09	0.5	0.12
		27.387	0.75	0.08	0.41	0.09	0.77	0.15	0.14	0.09	0.78	0.17	0.22	0.13	0.74	0.12	0.51	0.11
		27.408	0.73	0.08	0.42	0.09	0.77	0.12	0.17	0.09	0.75	0.14	0.2	0.11	0.75	0.09	0.48	0.08
		27.429	0.76	0.1	0.39	0.1	0.77	0.12	0.16	0.11	0.71	0.28	0.21	0.13	0.75	0.08	0.53	0.11
		27.449	0.74	0.11	0.42	0.07	0.75	0.11	0.15	0.08	0.75	0.14	0.18	0.12	0.74	0.1	0.52	0.07
		27.47	0.79	0.12	0.42	0.1	0.78	0.14	0.14	0.1	0.75	0.19	0.19	0.12	0.73	0.1	0.52	0.09
		27.491	0.76	0.1	0.42	0.08	0.8	0.12	0.18	0.09	0.79	0.14	0.15	0.14	0.73	0.1	0.52	0.13
		27.511	0.75	0.1	0.4	0.1	0.8	0.13	0.15	0.11	0.76	0.15	0.19	0.11	0.77	0.11	0.52	0.11
		27.532	0.77	0.09	0.42	0.08	0.77	0.12	0.18	0.11	0.75	0.22	0.18	0.12	0.74	0.09	0.53	0.11
		27.553	0.76	0.1	0.4	0.12	0.78	0.12	0.17	0.11	0.76	0.13	0.19	0.12	0.73	0.11	0.52	0.11
		27.574	0.79	0.11	0.41	0.12	0.78	0.1	0.13	0.1	0.78	0.14	0.19	0.11	0.75	0.12	0.51	0.12
		27.594	0.75	0.09	0.4	0.1	0.77	0.1	0.17	0.12	0.79	0.21	0.19	0.15	0.74	0.08	0.51	0.13
		27.615	0.76	0.09	0.41	0.12	0.79	0.09	0.17	0.07	0.73	0.16	0.16	0.12	0.73	0.1	0.47	0.11
		27.637	0.74	0.09	0.45	0.1	0.78	0.1	0.16	0.11	0.79	0.14	0.19	0.14	0.74	0.12	0.5	0.1
		27.658	0.72	0.11	0.41	0.09	0.75	0.08	0.14	0.08	0.76	0.14	0.23	0.13	0.76	0.11	0.51	0.13
		27.679	0.75	0.11	0.41	0.11	0.79	0.11	0.16	0.09	0.78	0.18	0.16	0.14	0.73	0.1	0.49	0.09
		27.699	0.77	0.08	0.43	0.08	0.77	0.1	0.17	0.1	0.72	0.26	0.18	0.13	0.74	0.11	0.52	0.09
		27.72	0.78	0.08	0.41	0.11	0.78	0.11	0.17	0.11	0.75	0.16	0.19	0.11	0.73	0.08	0.54	0.1
		27.746	0.75	0.1	0.41	0.08	0.75	0.11	0.17	0.11	0.75	0.17	0.2	0.08	0.74	0.12	0.48	0.12
		27.767	0.78	0.12	0.41	0.1	0.72	0.12	0.17	0.09	0.75	0.14	0.2	0.1	0.74	0.09	0.48	0.12
		27.788	0.77	0.1	0.41	0.1	0.74	0.11	0.14	0.1	0.71	0.15	0.19	0.11	0.76	0.09	0.48	0.08
		27.809	0.78	0.09	0.43	0.1	0.77	0.14	0.17	0.1	0.78	0.14	0.21	0.11	0.73	0.12	0.47	0.12
		27.829	0.75	0.09	0.4	0.09	0.79	0.12	0.18	0.11	0.78	0.18	0.2	0.1	0.75	0.1	0.51	0.09
		27.85	0.75	0.09	0.42	0.09	0.82	0.12	0.16	0.09	0.77	0.16	0.19	0.14	0.76	0.1	0.51	0.09
		27.879	0.76	0.12	0.41	0.09	0.74	0.12	0.18	0.1	0.82	0.15	0.19	0.13	0.77	0.11	0.5	0.12
		27.9	0.78	0.11	0.42	0.09	0.76	0.13	0.14	0.08	0.72	0.23	0.2	0.1	0.71	0.12	0.49	0.11
		27.921	0.76	0.09	0.41	0.08	0.79	0.11	0.14	0.11	0.77	0.1	0.19	0.11	0.73	0.11	0.54	0.1
		27.941	0.79	0.12	0.44	0.11	0.79	0.14	0.15	0.09	0.75	0.19	0.18	0.11	0.74	0.08	0.51	0.12
		27.962	0.79	0.13	0.42	0.09	0.78	0.1	0.17	0.09	0.76	0.19	0.17	0.12	0.76	0.1	0.49	0.09
		27.989	0.78	0.07	0.43	0.09	0.76	0.11	0.15	0.11	0.8	0.15	0.17	0.13	0.75	0.1	0.49	0.1
		28.009	0.74	0.07	0.39	0.13	0.75	0.1	0.14	0.12	0.79	0.19	0.16	0.11	0.73	0.09	0.49	0.11
		28.03	0.75	0.12	0.38	0.1	0.8	0.16	0.17	0.1	0.73	0.13	0.17	0.12	0.73	0.11	0.48	0.1
		28.051	0.76	0.11	0.44	0.1	0.8	0.1	0.15	0.12	0.76	0.15	0.19	0.12	0.77	0.09	0.51	0.08
		28.071	0.77	0.09	0.4	0.09	0.76	0.11	0.16	0.08	0.77	0.15	0.19	0.1	0.74	0.06	0.51	0.12
		28.092	0.79	0.1	0.4	0.1	0.81	0.1	0.17	0.1	0.82	0.12	0.2	0.14	0.74	0.12	0.52	0.12
		28.117	0.76	0.1	0.42	0.1	0.75	0.12	0.17	0.09	0.79	0.15	0.21	0.13	0.77	0.11	0.51	0.11
		28.141	0.76	0.1	0.41	0.11	0.76	0.11	0.14	0.11	0.8	0.14	0.16	0.14	0.73	0.1	0.53	0.1
		28.162	0.76	0.1	0.42	0.1	0.75	0.11	0.16	0.1	0.83	0.12	0.21	0.14	0.73	0.1	0.51	0.12
		28.183	0.76	0.1	0.42	0.07	0.76	0.09	0.15	0.1	0.72	0.21	0.22	0.11	0.73	0.12	0.52	0.09
		28.204	0.8	0.1	0.41	0.12	0.75	0.14	0.13	0.1	0.74	0.15	0.2	0.1	0.76	0.11	0.49	0.11
		28.224	0.77	0.1	0.4	0.09	0.74	0.1	0.15	0.11	0.78	0.13	0.2	0.09	0.73	0.09	0.48	0.09
		28.251	0.75	0.1	0.43	0.1	0.78	0.12	0.13	0.11	0.78	0.19	0.19	0.15	0.73	0.08	0.51	0.11
		28.271	0.77	0.11	0.42	0.07	0.77	0.1	0.15	0.11	0.72	0.12	0.18	0.16	0.76	0.09	0.51	0.12
		28.297	0.74	0.08	0.39	0.09	0.78	0.15	0.18	0.09	0.75	0.13	0.2	0.14	0.73	0.12	0.51	0.09
		28.318	0.8	0.08	0.41	0.11	0.77	0.1	0.16	0.1	0.79	0.11	0.15	0.12	0.77	0.09	0.49	0.1
		28.339	0.78	0.08	0.43	0.09	0.73	0.11	0.17	0.1	0.77	0.14	0.21	0.14	0.74	0.11	0.5	0.11
		28.376	0.78	0.07	0.39	0.08	0.8	0.12	0.16	0.08	0.79	0.13	0.18	0.13	0.74	0.11	0.52	0.09
		28.396	0.76	0.12	0.41	0.1	0.75	0.11	0.19	0.12	0.75	0.16	0.18	0.13	0.76	0.11	0.49	0.08
		28.417	0.77	0.12	0.4	0.06	0.77	0.12	0.18	0.11	0.76	0.15	0.19	0.16	0.75	0.1	0.52	0.13
		28.438	0.75	0.09	0.42	0.09	0.75	0.09	0.16	0.1	0.79	0.17	0.16	0.1	0.72	0.1	0.52	0.13
		28.459	0.75	0.12	0.43	0.11	0.78	0.1	0.16	0.08	0.74	0.2	0.21	0.12	0.75	0.12	0.53	0.09
		28.479	0.77	0.09	0.4	0.1	0.75	0.14	0.2	0.1	0.81	0.17	0.16	0.13	0.75	0.1	0.5	0.12
		28.5	0.77	0.1	0.41	0.08	0.76	0.1	0.15	0.1	0.73	0.17	0.19	0.11	0.72	0.1	0.51	0.09
		28.521	0.77	0.09	0.45	0.1	0.76	0.11	0.16	0.12	0.81	0.16	0.19	0.11	0.76	0.11	0.5	0.08
		28.541	0.75	0.11	0.42	0.11	0.77	0.12	0.17	0.13	0.76	0.15	0.18	0.12	0.76	0.11	0.51	0.11
		28.562	0.77	0.12	0.39	0.06	0.78	0.08	0.15	0.1	0.72	0.2	0.18	0.12	0.71	0.12	0.52	0.14
		28.583	0.76	0.08	0.39	0.09	0.74	0.1	0.16	0.1	0.8	0.12	0.2	0.13	0.77	0.1	0.5	0.12
		28.604	0.8	0.08	0.42	0.1	0.76	0.11	0.17	0.1	0.75	0.19	0.15	0.14	0.73	0.1	0.52	0.09
		28.624	0.79	0.11	0.39	0.08	0.75	0.1	0.14	0.09	0.78	0.14	0.18	0.11	0.74	0.12	0.51	0.12
		28.645	0.76	0.08	0.38	0.1	0.79	0.14	0.18	0.12	0.79	0.16	0.17	0.14	0.72	0.09	0.55	0.13
		28.666	0.76	0.11	0.4	0.11	0.77	0.11	0.15	0.08	0.76	0.16	0.16	0.12	0.73	0.1	0.49	0.11
		28.691	0.79	0.1	0.41	0.12	0.75	0.11	0.17	0.12	0.75	0.13	0.21	0.13	0.72	0.12	0.53	0.11
		28.711	0.74	0.1	0.43	0.1	0.78	0.13	0.17	0.1	0.74	0.21	0.17	0.1	0.72	0.11	0.54	0.08
		28.732	0.74	0.11	0.4	0.09	0.76	0.13	0.16	0.08	0.75	0.22	0.16	0.11	0.78	0.1	0.5	0.09
		28.769	0.77	0.09	0.39	0.09	0.76	0.11	0.16	0.11	0.73	0.16	0.16	0.14	0.72	0.13	0.53	0.13
		28.79	0.75	0.11	0.39	0.12	0.77	0.09	0.15	0.08	0.78	0.15	0.19	0.14	0.75	0.1	0.47	0.11
		28.811	0.79	0.09	0.39	0.11	0.79	0.12	0.18	0.1	0.71	0.26	0.17	0.14	0.72	0.09	0.51	0.1
		28.831	0.74	0.11	0.43	0.11	0.76	0.11	0.17	0.11	0.82	0.11	0.19	0.13	0.75	0.1	0.52	0.07
		28.852	0.77	0.11	0.38	0.09	0.76	0.12	0.15	0.1	0.77	0.14	0.2	0.13	0.74	0.09	0.53	0.12
		28.873	0.76	0.1	0.4	0.09	0.75	0.13	0.17	0.09	0.78	0.15	0.2	0.14	0.73	0.09	0.54	0.09
		28.894	0.76	0.08	0.44	0.1	0.77	0.09	0.17	0.1	0.82	0.19	0.18	0.11	0.75	0.13	0.5	0.12
		28.914	0.75	0.07	0.43	0.1	0.77	0.11	0.17	0.11	0.76	0.12	0.19	0.16	0.75	0.13	0.53	0.11
		28.935	0.75	0.11	0.41	0.12	0.76	0.12	0.15	0.12	0.8	0.16	0.19	0.11	0.7	0.08	0.52	0.08
		28.956	0.77	0.11	0.4	0.12	0.79	0.1	0.16	0.09	0.75	0.11	0.19	0.13	0.73	0.1	0.5	0.1
		28.977	0.76	0.09	0.42	0.1	0.75	0.11	0.18	0.08	0.75	0.13	0.18	0.12	0.72	0.1	0.5	0.08
		28.998	0.74	0.11	0.42	0.1	0.79	0.15	0.16	0.08	0.78	0.1	0.15	0.12	0.76	0.12	0.53	0.1
		29.035	0.78	0.11	0.41	0.1	0.76	0.12	0.16	0.1	0.75	0.11	0.14	0.1	0.75	0.08	0.51	0.08
		29.056	0.77	0.08	0.43	0.08	0.79	0.09	0.14	0.09	0.73	0.23	0.2	0.1	0.76	0.09	0.5	0.13
		29.076	0.78	0.1	0.41	0.11	0.81	0.1	0.15	0.1	0.79	0.15	0.18	0.12	0.77	0.08	0.51	0.09
		29.097	0.76	0.1	0.41	0.09	0.76	0.13	0.18	0.08	0.82	0.19	0.18	0.11	0.73	0.1	0.5	0.12
		29.118	0.77	0.08	0.41	0.08	0.76	0.1	0.14	0.13	0.81	0.15	0.18	0.14	0.74	0.11	0.51	0.1
		29.139	0.74	0.11	0.39	0.12	0.76	0.11	0.15	0.08	0.72	0.2	0.17	0.08	0.77	0.1	0.49	0.11
		29.159	0.76	0.1	0.39	0.1	0.78	0.1	0.16	0.09	0.79	0.12	0.18	0.13	0.74	0.09	0.53	0.09
		29.18	0.75	0.1	0.39	0.09	0.76	0.11	0.15	0.1	0.74	0.17	0.16	0.14	0.73	0.1	0.48	0.11
		29.201	0.77	0.08	0.42	0.09	0.75	0.12	0.17	0.09	0.77	0.18	0.17	0.11	0.72	0.1	0.51	0.14
		29.221	0.76	0.09	0.38	0.08	0.77	0.11	0.15	0.1	0.73	0.15	0.17	0.13	0.75	0.09	0.5	0.1
		29.242	0.78	0.11	0.41	0.1	0.76	0.13	0.16	0.09	0.72	0.14	0.18	0.12	0.74	0.14	0.51	0.11
		29.279	0.77	0.11	0.4	0.06	0.76	0.09	0.15	0.12	0.73	0.17	0.17	0.14	0.71	0.11	0.51	0.09
		29.3	0.76	0.1	0.42	0.09	0.76	0.09	0.14	0.1	0.72	0.15	0.17	0.11	0.74	0.11	0.52	0.09
		29.321	0.75	0.08	0.41	0.09	0.78	0.11	0.17	0.08	0.75	0.1	0.17	0.12	0.75	0.15	0.48	0.11
		29.341	0.78	0.09	0.43	0.1	0.76	0.12	0.15	0.1	0.76	0.21	0.18	0.12	0.74	0.09	0.5	0.12
		29.362	0.77	0.1	0.42	0.09	0.79	0.11	0.17	0.11	0.77	0.14	0.17	0.1	0.76	0.09	0.52	0.08
		29.383	0.74	0.09	0.38	0.08	0.74	0.11	0.16	0.11	0.72	0.22	0.15	0.1	0.73	0.11	0.52	0.09
		29.404	0.78	0.08	0.43	0.08	0.74	0.08	0.17	0.09	0.79	0.15	0.21	0.11	0.75	0.09	0.53	0.11
		29.424	0.74	0.09	0.41	0.08	0.77	0.1	0.15	0.11	0.77	0.18	0.21	0.1	0.74	0.09	0.49	0.12
		29.445	0.78	0.09	0.44	0.1	0.77	0.13	0.18	0.11	0.78	0.13	0.2	0.12	0.72	0.1	0.5	0.09
		29.466	0.76	0.08	0.42	0.08	0.74	0.11	0.16	0.11	0.74	0.13	0.18	0.15	0.74	0.12	0.53	0.09
		29.486	0.75	0.1	0.4	0.1	0.78	0.11	0.18	0.11	0.71	0.16	0.18	0.12	0.73	0.1	0.54	0.08
		29.507	0.76	0.07	0.39	0.12	0.78	0.12	0.18	0.1	0.77	0.11	0.21	0.1	0.74	0.08	0.52	0.11
		29.529	0.76	0.09	0.4	0.09	0.76	0.12	0.16	0.1	0.73	0.19	0.18	0.11	0.73	0.11	0.5	0.09
		29.55	0.75	0.1	0.43	0.12	0.77	0.14	0.15	0.09	0.76	0.18	0.15	0.13	0.72	0.09	0.55	0.09
		29.571	0.77	0.11	0.42	0.11	0.79	0.13	0.15	0.11	0.75	0.19	0.2	0.1	0.74	0.11	0.52	0.09
		29.607	0.78	0.1	0.43	0.1	0.78	0.15	0.16	0.11	0.75	0.13	0.18	0.13	0.74	0.09	0.5	0.12
		29.628	0.78	0.09	0.39	0.12	0.81	0.12	0.17	0.09	0.8	0.13	0.15	0.12	0.74	0.09	0.49	0.1
		29.649	0.74	0.1	0.41	0.07	0.81	0.11	0.17	0.08	0.77	0.14	0.19	0.13	0.71	0.12	0.51	0.09
		29.669	0.76	0.09	0.41	0.12	0.76	0.07	0.15	0.12	0.76	0.15	0.2	0.12	0.72	0.11	0.52	0.11
		29.69	0.74	0.1	0.39	0.09	0.75	0.13	0.18	0.09	0.79	0.14	0.22	0.11	0.74	0.11	0.55	0.09
		29.711	0.77	0.1	0.42	0.08	0.78	0.13	0.17	0.08	0.71	0.15	0.22	0.15	0.74	0.13	0.51	0.11
		29.731	0.79	0.09	0.4	0.1	0.79	0.12	0.16	0.08	0.74	0.18	0.2	0.14	0.76	0.11	0.51	0.12
		29.752	0.77	0.09	0.42	0.08	0.75	0.1	0.16	0.1	0.8	0.19	0.18	0.11	0.73	0.09	0.49	0.1
		29.773	0.79	0.11	0.4	0.1	0.77	0.13	0.15	0.12	0.76	0.15	0.2	0.11	0.75	0.11	0.53	0.11
		29.794	0.75	0.11	0.39	0.09	0.76	0.1	0.18	0.08	0.79	0.15	0.18	0.13	0.76	0.1	0.53	0.08
		29.814	0.75	0.08	0.4	0.1	0.75	0.14	0.17	0.12	0.74	0.18	0.21	0.11	0.78	0.1	0.51	0.08
		29.835	0.76	0.07	0.41	0.12	0.79	0.12	0.13	0.1	0.81	0.13	0.17	0.12	0.73	0.09	0.51	0.09
		29.856	0.77	0.08	0.41	0.11	0.75	0.11	0.17	0.08	0.79	0.16	0.19	0.12	0.75	0.1	0.51	0.14
		29.876	0.76	0.12	0.43	0.1	0.76	0.11	0.19	0.1	0.77	0.14	0.2	0.14	0.74	0.09	0.47	0.09
		29.901	0.77	0.1	0.39	0.09	0.8	0.11	0.15	0.09	0.77	0.14	0.18	0.12	0.74	0.11	0.51	0.08
		29.922	0.76	0.08	0.41	0.09	0.8	0.11	0.16	0.08	0.75	0.15	0.19	0.11	0.76	0.1	0.51	0.1
		29.943	0.76	0.11	0.4	0.08	0.77	0.12	0.15	0.11	0.77	0.13	0.21	0.1	0.76	0.11	0.49	0.12
		29.964	0.77	0.1	0.4	0.08	0.77	0.09	0.19	0.08	0.77	0.15	0.19	0.12	0.74	0.11	0.49	0.09
		29.984	0.77	0.11	0.41	0.12	0.78	0.15	0.15	0.08	0.78	0.14	0.19	0.13	0.71	0.12	0.53	0.09
		30.005	0.75	0.13	0.42	0.09	0.74	0.08	0.16	0.1	0.77	0.16	0.18	0.14	0.72	0.1	0.52	0.09
		30.032	0.75	0.08	0.41	0.11	0.74	0.11	0.15	0.09	0.78	0.15	0.21	0.12	0.75	0.11	0.53	0.1
		30.053	0.73	0.1	0.44	0.09	0.77	0.1	0.17	0.1	0.8	0.19	0.18	0.14	0.75	0.09	0.52	0.12
		30.074	0.78	0.09	0.4	0.08	0.78	0.11	0.15	0.11	0.73	0.14	0.21	0.12	0.73	0.1	0.52	0.1
		30.094	0.77	0.08	0.42	0.11	0.78	0.11	0.16	0.08	0.81	0.17	0.19	0.11	0.75	0.09	0.52	0.12
		30.133	0.74	0.09	0.39	0.1	0.76	0.07	0.15	0.11	0.8	0.17	0.18	0.13	0.78	0.11	0.52	0.1
		30.154	0.77	0.07	0.41	0.12	0.78	0.08	0.15	0.1	0.78	0.12	0.17	0.15	0.74	0.12	0.53	0.1
		30.174	0.78	0.08	0.41	0.08	0.76	0.11	0.18	0.11	0.82	0.2	0.17	0.15	0.74	0.11	0.49	0.1
		30.195	0.78	0.08	0.43	0.11	0.76	0.1	0.14	0.09	0.78	0.16	0.19	0.1	0.7	0.09	0.54	0.1
		30.216	0.78	0.12	0.41	0.1	0.78	0.1	0.16	0.08	0.77	0.21	0.18	0.1	0.76	0.11	0.51	0.08
		30.236	0.79	0.06	0.42	0.1	0.8	0.11	0.16	0.1	0.75	0.09	0.19	0.12	0.76	0.1	0.54	0.09
		30.257	0.77	0.1	0.4	0.09	0.76	0.09	0.17	0.12	0.82	0.14	0.2	0.12	0.72	0.09	0.51	0.1
		30.278	0.77	0.07	0.42	0.14	0.79	0.11	0.16	0.11	0.75	0.16	0.21	0.08	0.75	0.1	0.48	0.09
		30.299	0.78	0.1	0.41	0.09	0.79	0.09	0.16	0.08	0.79	0.16	0.18	0.12	0.74	0.12	0.51	0.1
		30.319	0.75	0.11	0.42	0.1	0.77	0.11	0.18	0.08	0.76	0.13	0.2	0.14	0.76	0.1	0.52	0.12
		30.34	0.77	0.08	0.38	0.12	0.75	0.1	0.15	0.09	0.76	0.18	0.19	0.14	0.76	0.1	0.5	0.09
		30.364	0.75	0.09	0.44	0.1	0.8	0.1	0.15	0.11	0.78	0.15	0.2	0.11	0.73	0.09	0.48	0.09
		30.384	0.77	0.08	0.43	0.09	0.78	0.1	0.15	0.09	0.75	0.16	0.18	0.12	0.72	0.11	0.52	0.08
		30.405	0.76	0.12	0.43	0.09	0.77	0.14	0.15	0.1	0.79	0.11	0.19	0.15	0.73	0.1	0.55	0.09
		30.442	0.73	0.08	0.4	0.1	0.77	0.11	0.15	0.1	0.73	0.19	0.19	0.13	0.71	0.13	0.52	0.07
		30.463	0.75	0.11	0.4	0.11	0.77	0.13	0.16	0.09	0.79	0.13	0.19	0.12	0.74	0.1	0.5	0.1
		30.484	0.77	0.09	0.42	0.1	0.77	0.09	0.15	0.09	0.78	0.15	0.2	0.12	0.76	0.09	0.53	0.11
		30.504	0.75	0.08	0.4	0.12	0.77	0.1	0.18	0.1	0.79	0.18	0.18	0.14	0.76	0.1	0.48	0.11
		30.525	0.76	0.12	0.4	0.09	0.75	0.13	0.16	0.07	0.83	0.18	0.18	0.13	0.75	0.12	0.5	0.1
		30.546	0.78	0.1	0.41	0.09	0.8	0.12	0.16	0.11	0.8	0.18	0.2	0.11	0.73	0.11	0.54	0.11
		30.566	0.76	0.1	0.42	0.1	0.79	0.11	0.13	0.11	0.75	0.24	0.19	0.14	0.71	0.08	0.51	0.1
		30.587	0.77	0.11	0.43	0.09	0.77	0.09	0.15	0.1	0.77	0.09	0.2	0.11	0.74	0.11	0.52	0.11
		30.608	0.76	0.11	0.38	0.11	0.79	0.12	0.14	0.09	0.7	0.13	0.19	0.11	0.73	0.11	0.49	0.11
		30.629	0.77	0.09	0.42	0.1	0.79	0.12	0.16	0.11	0.78	0.14	0.22	0.13	0.76	0.11	0.48	0.11
		30.649	0.77	0.07	0.43	0.12	0.74	0.12	0.14	0.11	0.8	0.14	0.17	0.14	0.77	0.15	0.48	0.1
		30.67	0.77	0.08	0.4	0.12	0.74	0.11	0.15	0.11	0.8	0.18	0.18	0.09	0.73	0.11	0.53	0.08
		30.694	0.77	0.09	0.4	0.1	0.77	0.11	0.14	0.1	0.79	0.11	0.21	0.09	0.73	0.12	0.52	0.09
		30.715	0.75	0.12	0.44	0.1	0.77	0.09	0.13	0.1	0.76	0.18	0.19	0.15	0.75	0.11	0.52	0.1
		30.736	0.76	0.08	0.4	0.1	0.79	0.13	0.15	0.09	0.81	0.14	0.22	0.14	0.74	0.1	0.49	0.1
		30.756	0.77	0.09	0.43	0.11	0.77	0.1	0.15	0.1	0.83	0.21	0.15	0.17	0.78	0.1	0.49	0.07
		30.781	0.78	0.1	0.39	0.1	0.78	0.12	0.15	0.08	0.73	0.14	0.2	0.1	0.75	0.09	0.51	0.11
		30.802	0.78	0.09	0.44	0.09	0.77	0.1	0.17	0.11	0.81	0.15	0.17	0.12	0.75	0.09	0.51	0.09
		30.823	0.74	0.08	0.42	0.11	0.8	0.09	0.15	0.11	0.77	0.17	0.18	0.11	0.74	0.12	0.53	0.09
		30.872	0.79	0.11	0.39	0.09	0.75	0.11	0.15	0.09	0.74	0.17	0.18	0.15	0.73	0.11	0.53	0.09
		30.893	0.76	0.09	0.44	0.13	0.79	0.13	0.17	0.09	0.74	0.17	0.18	0.14	0.75	0.13	0.5	0.09
		30.914	0.74	0.1	0.39	0.09	0.76	0.13	0.13	0.1	0.73	0.12	0.2	0.09	0.75	0.09	0.53	0.08
		30.934	0.76	0.1	0.38	0.1	0.8	0.12	0.16	0.12	0.83	0.12	0.19	0.1	0.76	0.13	0.48	0.09
		30.955	0.76	0.11	0.42	0.09	0.74	0.12	0.14	0.08	0.73	0.19	0.2	0.13	0.71	0.11	0.52	0.1
		30.976	0.78	0.07	0.42	0.12	0.78	0.12	0.18	0.08	0.79	0.14	0.21	0.1	0.74	0.09	0.52	0.12
		30.996	0.75	0.09	0.42	0.09	0.78	0.14	0.18	0.1	0.78	0.13	0.19	0.11	0.75	0.1	0.51	0.12
		31.017	0.77	0.08	0.4	0.1	0.75	0.11	0.19	0.12	0.73	0.23	0.2	0.12	0.74	0.12	0.53	0.1
		31.038	0.74	0.09	0.41	0.08	0.78	0.13	0.16	0.07	0.78	0.11	0.17	0.11	0.76	0.11	0.54	0.11
		31.059	0.79	0.1	0.4	0.1	0.79	0.11	0.15	0.1	0.75	0.17	0.18	0.13	0.73	0.08	0.5	0.07
		31.079	0.76	0.1	0.4	0.07	0.77	0.09	0.12	0.11	0.75	0.2	0.17	0.16	0.73	0.12	0.5	0.1
		31.1	0.77	0.09	0.4	0.1	0.78	0.11	0.13	0.1	0.76	0.15	0.21	0.12	0.75	0.13	0.54	0.07
		31.121	0.76	0.1	0.38	0.12	0.79	0.16	0.15	0.09	0.76	0.12	0.19	0.11	0.74	0.08	0.54	0.09
		31.141	0.76	0.1	0.42	0.13	0.79	0.1	0.17	0.1	0.78	0.12	0.2	0.14	0.74	0.11	0.5	0.09
		31.162	0.77	0.1	0.38	0.09	0.75	0.11	0.15	0.1	0.76	0.16	0.2	0.1	0.79	0.1	0.52	0.1
		31.183	0.78	0.1	0.43	0.1	0.77	0.09	0.18	0.09	0.79	0.19	0.2	0.14	0.74	0.11	0.49	0.08
		31.204	0.75	0.1	0.4	0.1	0.77	0.12	0.14	0.1	0.79	0.11	0.22	0.11	0.73	0.1	0.49	0.1
		31.224	0.78	0.11	0.4	0.1	0.77	0.1	0.16	0.11	0.78	0.17	0.18	0.14	0.73	0.13	0.54	0.08
		31.245	0.75	0.12	0.4	0.1	0.77	0.12	0.15	0.09	0.76	0.17	0.19	0.12	0.72	0.12	0.48	0.1
		31.266	0.77	0.1	0.45	0.1	0.77	0.11	0.17	0.12	0.72	0.15	0.2	0.14	0.74	0.13	0.51	0.09
		31.286	0.79	0.09	0.4	0.1	0.75	0.1	0.16	0.08	0.75	0.15	0.19	0.09	0.75	0.09	0.5	0.1
		31.309	0.77	0.08	0.4	0.08	0.77	0.1	0.16	0.12	0.78	0.18	0.19	0.14	0.75	0.1	0.5	0.09
		31.33	0.75	0.1	0.42	0.11	0.77	0.11	0.16	0.1	0.78	0.16	0.21	0.12	0.76	0.1	0.52	0.11
		31.351	0.74	0.09	0.4	0.13	0.76	0.09	0.17	0.11	0.73	0.21	0.22	0.13	0.75	0.1	0.5	0.09
		31.388	0.76	0.09	0.42	0.11	0.82	0.1	0.18	0.09	0.79	0.21	0.21	0.12	0.76	0.1	0.52	0.08
		31.409	0.79	0.1	0.42	0.08	0.76	0.09	0.15	0.11	0.73	0.16	0.22	0.13	0.76	0.1	0.53	0.1
		31.429	0.71	0.08	0.41	0.08	0.77	0.14	0.17	0.08	0.75	0.15	0.18	0.14	0.73	0.12	0.53	0.1
		31.45	0.73	0.13	0.4	0.08	0.78	0.12	0.16	0.09	0.73	0.21	0.17	0.11	0.73	0.11	0.52	0.07
		31.471	0.77	0.1	0.42	0.11	0.77	0.16	0.17	0.09	0.74	0.17	0.21	0.12	0.75	0.11	0.51	0.12
		31.491	0.75	0.15	0.44	0.11	0.77	0.13	0.15	0.1	0.74	0.18	0.21	0.11	0.76	0.1	0.52	0.09
		31.512	0.76	0.13	0.45	0.11	0.77	0.12	0.15	0.11	0.77	0.12	0.17	0.13	0.75	0.13	0.51	0.1
		31.533	0.77	0.1	0.44	0.08	0.78	0.11	0.18	0.11	0.76	0.13	0.21	0.11	0.71	0.13	0.49	0.11
		31.554	0.76	0.1	0.39	0.1	0.72	0.12	0.17	0.09	0.78	0.18	0.2	0.13	0.75	0.1	0.5	0.08
		31.574	0.77	0.1	0.42	0.1	0.77	0.1	0.16	0.1	0.81	0.12	0.18	0.1	0.75	0.11	0.5	0.09
		31.595	0.78	0.1	0.41	0.1	0.76	0.1	0.17	0.1	0.75	0.17	0.16	0.12	0.75	0.09	0.5	0.1
		31.616	0.75	0.09	0.4	0.1	0.78	0.12	0.18	0.12	0.8	0.16	0.21	0.09	0.72	0.1	0.53	0.11
		31.654	0.75	0.1	0.39	0.13	0.75	0.11	0.14	0.07	0.78	0.16	0.17	0.11	0.75	0.13	0.54	0.14
		31.674	0.73	0.08	0.4	0.09	0.77	0.1	0.17	0.07	0.78	0.16	0.18	0.16	0.74	0.09	0.53	0.1
		31.695	0.77	0.11	0.43	0.11	0.74	0.13	0.16	0.08	0.79	0.15	0.22	0.14	0.76	0.11	0.5	0.11
		31.716	0.76	0.09	0.44	0.11	0.77	0.14	0.17	0.08	0.77	0.13	0.14	0.16	0.74	0.11	0.49	0.1
		31.736	0.77	0.1	0.39	0.11	0.8	0.13	0.17	0.09	0.78	0.13	0.18	0.14	0.74	0.11	0.51	0.1
		31.757	0.78	0.11	0.42	0.11	0.8	0.12	0.17	0.1	0.79	0.22	0.19	0.11	0.74	0.11	0.53	0.1
		31.778	0.76	0.1	0.43	0.13	0.79	0.12	0.16	0.07	0.78	0.14	0.17	0.12	0.74	0.1	0.51	0.12
		31.799	0.77	0.09	0.39	0.09	0.77	0.13	0.16	0.07	0.76	0.19	0.21	0.14	0.74	0.08	0.52	0.11
		31.819	0.77	0.1	0.42	0.11	0.78	0.12	0.16	0.08	0.74	0.21	0.18	0.14	0.75	0.11	0.52	0.1
		31.84	0.77	0.1	0.4	0.13	0.77	0.12	0.16	0.12	0.77	0.17	0.19	0.12	0.74	0.11	0.51	0.1
		31.861	0.76	0.1	0.41	0.11	0.75	0.1	0.14	0.09	0.75	0.14	0.21	0.13	0.74	0.1	0.5	0.08
		31.881	0.79	0.09	0.44	0.08	0.79	0.11	0.15	0.11	0.75	0.2	0.19	0.12	0.74	0.11	0.49	0.11
		31.904	0.78	0.08	0.44	0.09	0.78	0.1	0.16	0.09	0.74	0.19	0.21	0.13	0.74	0.12	0.49	0.1
		31.924	0.77	0.1	0.41	0.07	0.78	0.12	0.18	0.07	0.79	0.15	0.2	0.12	0.73	0.11	0.53	0.12
		31.945	0.74	0.11	0.41	0.09	0.77	0.13	0.17	0.1	0.73	0.2	0.19	0.11	0.74	0.09	0.51	0.08
		31.982	0.77	0.09	0.42	0.11	0.79	0.14	0.18	0.12	0.81	0.19	0.2	0.16	0.76	0.1	0.47	0.1
		32.003	0.74	0.1	0.43	0.1	0.79	0.12	0.17	0.09	0.8	0.19	0.21	0.13	0.73	0.1	0.54	0.09
		32.024	0.76	0.09	0.4	0.09	0.79	0.08	0.16	0.1	0.75	0.2	0.17	0.12	0.73	0.09	0.52	0.11
		32.044	0.76	0.11	0.41	0.11	0.81	0.1	0.18	0.1	0.72	0.17	0.17	0.12	0.75	0.12	0.52	0.09
		32.065	0.76	0.1	0.44	0.07	0.78	0.14	0.15	0.12	0.79	0.14	0.18	0.12	0.73	0.12	0.49	0.05
		32.086	0.77	0.09	0.43	0.11	0.75	0.13	0.16	0.12	0.77	0.15	0.17	0.14	0.69	0.12	0.53	0.09
		32.106	0.75	0.09	0.42	0.08	0.76	0.1	0.17	0.11	0.79	0.14	0.14	0.12	0.71	0.14	0.51	0.09
		32.127	0.78	0.08	0.41	0.1	0.77	0.11	0.13	0.13	0.77	0.13	0.22	0.12	0.75	0.09	0.51	0.09
		32.148	0.75	0.11	0.42	0.1	0.8	0.1	0.17	0.08	0.72	0.14	0.19	0.12	0.7	0.09	0.51	0.1
		32.169	0.81	0.11	0.4	0.12	0.8	0.12	0.16	0.1	0.72	0.16	0.21	0.09	0.75	0.1	0.5	0.1
		32.19	0.76	0.09	0.43	0.1	0.77	0.12	0.18	0.1	0.75	0.13	0.18	0.12	0.75	0.09	0.53	0.11
		32.211	0.74	0.11	0.4	0.09	0.75	0.11	0.17	0.11	0.74	0.13	0.21	0.11	0.74	0.11	0.54	0.08
		32.231	0.76	0.1	0.4	0.08	0.8	0.1	0.19	0.12	0.75	0.12	0.2	0.11	0.72	0.11	0.52	0.07
		32.252	0.77	0.09	0.39	0.1	0.8	0.12	0.14	0.1	0.76	0.13	0.23	0.13	0.77	0.08	0.52	0.12
		32.276	0.76	0.13	0.4	0.11	0.79	0.09	0.16	0.11	0.83	0.14	0.21	0.14	0.73	0.1	0.49	0.07
		32.297	0.75	0.14	0.4	0.06	0.79	0.08	0.16	0.11	0.75	0.16	0.23	0.13	0.74	0.11	0.55	0.08
		32.323	0.77	0.09	0.4	0.1	0.78	0.09	0.17	0.11	0.76	0.16	0.24	0.12	0.74	0.13	0.51	0.09
		32.344	0.77	0.07	0.42	0.1	0.76	0.15	0.19	0.09	0.8	0.15	0.17	0.09	0.73	0.11	0.52	0.07
		32.364	0.76	0.12	0.43	0.12	0.76	0.09	0.17	0.12	0.76	0.17	0.2	0.11	0.77	0.1	0.54	0.1
		32.401	0.76	0.09	0.41	0.11	0.75	0.1	0.14	0.11	0.77	0.15	0.19	0.11	0.73	0.09	0.52	0.1
		32.422	0.8	0.1	0.45	0.11	0.77	0.13	0.16	0.11	0.8	0.13	0.19	0.12	0.72	0.1	0.53	0.11
		32.443	0.78	0.09	0.41	0.11	0.8	0.11	0.16	0.09	0.75	0.14	0.22	0.1	0.72	0.1	0.55	0.1
		32.464	0.77	0.1	0.43	0.11	0.77	0.11	0.16	0.12	0.81	0.14	0.18	0.16	0.74	0.1	0.53	0.13
		32.484	0.75	0.09	0.4	0.11	0.78	0.12	0.17	0.08	0.78	0.22	0.22	0.1	0.74	0.1	0.54	0.1
		32.505	0.75	0.11	0.42	0.1	0.77	0.11	0.16	0.08	0.78	0.13	0.23	0.12	0.74	0.11	0.53	0.11
		32.526	0.79	0.07	0.42	0.1	0.8	0.13	0.15	0.1	0.74	0.17	0.2	0.12	0.76	0.11	0.55	0.09
		32.546	0.76	0.1	0.41	0.07	0.8	0.1	0.14	0.12	0.77	0.16	0.2	0.11	0.77	0.13	0.53	0.07
		32.567	0.78	0.09	0.4	0.12	0.75	0.11	0.17	0.09	0.79	0.18	0.19	0.11	0.74	0.07	0.54	0.09
		32.588	0.77	0.1	0.43	0.11	0.78	0.11	0.14	0.12	0.8	0.13	0.17	0.13	0.71	0.11	0.51	0.08
		32.609	0.78	0.08	0.41	0.09	0.77	0.11	0.14	0.11	0.76	0.19	0.22	0.14	0.76	0.1	0.51	0.1
		32.629	0.76	0.1	0.42	0.12	0.78	0.14	0.17	0.11	0.8	0.14	0.19	0.13	0.76	0.11	0.52	0.1
		32.65	0.76	0.08	0.41	0.09	0.78	0.09	0.14	0.11	0.8	0.13	0.22	0.13	0.73	0.09	0.52	0.09
		32.676	0.75	0.11	0.42	0.1	0.74	0.12	0.15	0.09	0.79	0.18	0.21	0.12	0.74	0.08	0.54	0.11
		32.696	0.76	0.08	0.44	0.12	0.78	0.11	0.17	0.1	0.82	0.15	0.19	0.12	0.72	0.12	0.52	0.09
		32.717	0.76	0.1	0.4	0.11	0.76	0.13	0.19	0.11	0.73	0.2	0.19	0.14	0.75	0.1	0.51	0.1
		32.738	0.76	0.11	0.4	0.09	0.75	0.12	0.16	0.11	0.71	0.2	0.21	0.12	0.77	0.1	0.53	0.1
		32.759	0.77	0.09	0.43	0.08	0.79	0.11	0.16	0.09	0.75	0.13	0.22	0.12	0.74	0.11	0.54	0.12
		32.785	0.77	0.09	0.43	0.11	0.76	0.11	0.15	0.1	0.77	0.16	0.18	0.14	0.73	0.08	0.52	0.07
		32.806	0.76	0.09	0.41	0.1	0.77	0.1	0.19	0.1	0.79	0.17	0.2	0.13	0.75	0.1	0.53	0.11
		32.826	0.77	0.09	0.41	0.11	0.78	0.09	0.17	0.07	0.8	0.13	0.19	0.13	0.72	0.1	0.51	0.11
		32.847	0.77	0.1	0.41	0.1	0.78	0.1	0.18	0.1	0.78	0.11	0.2	0.13	0.75	0.11	0.54	0.1
		32.868	0.74	0.09	0.41	0.12	0.76	0.12	0.15	0.1	0.78	0.13	0.19	0.12	0.75	0.12	0.53	0.08
		32.889	0.77	0.11	0.4	0.1	0.78	0.11	0.15	0.11	0.82	0.11	0.2	0.12	0.75	0.09	0.52	0.09
		32.929	0.77	0.12	0.42	0.08	0.79	0.11	0.17	0.1	0.77	0.21	0.21	0.15	0.76	0.08	0.53	0.12
		32.949	0.75	0.08	0.4	0.09	0.74	0.12	0.14	0.1	0.76	0.21	0.18	0.12	0.75	0.11	0.51	0.11
		32.97	0.78	0.11	0.42	0.1	0.77	0.13	0.15	0.11	0.79	0.13	0.21	0.12	0.76	0.11	0.52	0.09
		32.991	0.78	0.09	0.41	0.09	0.75	0.12	0.18	0.09	0.73	0.19	0.21	0.15	0.73	0.13	0.49	0.11
		33.011	0.74	0.09	0.38	0.11	0.79	0.12	0.17	0.08	0.72	0.14	0.24	0.13	0.75	0.15	0.51	0.11
		33.032	0.74	0.1	0.42	0.11	0.79	0.13	0.16	0.1	0.75	0.15	0.18	0.15	0.74	0.09	0.51	0.1
		33.053	0.77	0.09	0.42	0.11	0.79	0.12	0.16	0.09	0.76	0.11	0.21	0.12	0.7	0.12	0.51	0.08
		33.074	0.78	0.11	0.4	0.08	0.78	0.1	0.17	0.08	0.78	0.14	0.24	0.13	0.76	0.12	0.53	0.09
		33.094	0.75	0.11	0.41	0.08	0.74	0.13	0.16	0.12	0.81	0.12	0.2	0.11	0.74	0.13	0.49	0.09
		33.115	0.75	0.07	0.42	0.13	0.75	0.1	0.18	0.09	0.73	0.15	0.21	0.13	0.74	0.12	0.52	0.07
		33.136	0.77	0.07	0.42	0.1	0.76	0.11	0.15	0.11	0.73	0.25	0.21	0.14	0.72	0.13	0.52	0.11
		33.156	0.78	0.09	0.41	0.09	0.76	0.12	0.16	0.1	0.76	0.21	0.2	0.11	0.76	0.1	0.52	0.09
		33.177	0.77	0.12	0.45	0.07	0.76	0.12	0.16	0.09	0.76	0.09	0.19	0.11	0.75	0.09	0.53	0.1
		33.198	0.75	0.1	0.39	0.09	0.77	0.12	0.18	0.12	0.8	0.11	0.18	0.1	0.79	0.12	0.52	0.09
		33.226	0.76	0.07	0.43	0.1	0.74	0.1	0.17	0.1	0.72	0.21	0.17	0.11	0.74	0.12	0.49	0.1
		33.246	0.76	0.1	0.41	0.1	0.75	0.13	0.16	0.09	0.73	0.14	0.18	0.11	0.74	0.11	0.5	0.11
		33.267	0.75	0.08	0.38	0.09	0.81	0.12	0.17	0.11	0.76	0.11	0.19	0.1	0.75	0.11	0.5	0.12
		33.288	0.78	0.11	0.38	0.08	0.77	0.1	0.15	0.09	0.8	0.2	0.21	0.12	0.75	0.11	0.52	0.09
		33.309	0.76	0.09	0.43	0.13	0.81	0.12	0.16	0.1	0.77	0.15	0.18	0.12	0.74	0.13	0.53	0.07
		33.334	0.76	0.09	0.41	0.1	0.76	0.14	0.16	0.09	0.71	0.12	0.16	0.14	0.74	0.1	0.52	0.11
		33.355	0.75	0.11	0.41	0.13	0.76	0.11	0.16	0.07	0.77	0.15	0.21	0.11	0.74	0.12	0.5	0.1
		33.379	0.76	0.12	0.39	0.11	0.76	0.1	0.16	0.11	0.75	0.14	0.17	0.1	0.72	0.11	0.55	0.09
		33.4	0.75	0.08	0.43	0.09	0.8	0.08	0.16	0.09	0.73	0.15	0.17	0.13	0.74	0.12	0.5	0.09
		33.421	0.76	0.1	0.42	0.1	0.77	0.12	0.16	0.11	0.75	0.18	0.16	0.1	0.75	0.11	0.51	0.1
		33.441	0.75	0.1	0.41	0.08	0.75	0.1	0.17	0.1	0.77	0.18	0.21	0.13	0.78	0.11	0.51	0.1
		33.462	0.76	0.09	0.42	0.09	0.78	0.1	0.16	0.09	0.71	0.15	0.19	0.09	0.75	0.09	0.55	0.1
		33.489	0.74	0.08	0.41	0.11	0.79	0.12	0.16	0.09	0.8	0.16	0.18	0.14	0.73	0.09	0.52	0.09
		33.509	0.79	0.08	0.44	0.08	0.77	0.11	0.16	0.08	0.71	0.21	0.18	0.11	0.77	0.11	0.52	0.09
		33.53	0.77	0.07	0.41	0.13	0.77	0.1	0.17	0.09	0.7	0.16	0.23	0.12	0.73	0.12	0.52	0.08
		33.551	0.76	0.1	0.42	0.09	0.77	0.1	0.19	0.09	0.76	0.13	0.23	0.09	0.75	0.11	0.52	0.09
		33.571	0.76	0.1	0.41	0.08	0.77	0.09	0.18	0.1	0.8	0.11	0.18	0.15	0.74	0.09	0.51	0.09
		33.598	0.76	0.09	0.42	0.09	0.73	0.11	0.17	0.09	0.79	0.09	0.23	0.14	0.73	0.1	0.53	0.1
		33.619	0.75	0.11	0.42	0.11	0.78	0.1	0.18	0.09	0.79	0.19	0.2	0.12	0.75	0.1	0.52	0.12
		33.639	0.76	0.08	0.4	0.12	0.75	0.13	0.16	0.1	0.71	0.15	0.22	0.14	0.74	0.1	0.5	0.1
		33.676	0.75	0.12	0.41	0.11	0.77	0.11	0.15	0.11	0.78	0.19	0.18	0.1	0.74	0.11	0.53	0.11
		33.696	0.76	0.12	0.38	0.08	0.78	0.12	0.16	0.1	0.72	0.2	0.2	0.1	0.75	0.11	0.5	0.09
		33.717	0.74	0.1	0.41	0.09	0.74	0.13	0.17	0.1	0.78	0.15	0.23	0.13	0.77	0.12	0.54	0.08
		33.738	0.78	0.09	0.4	0.09	0.76	0.1	0.18	0.13	0.75	0.15	0.18	0.11	0.76	0.12	0.5	0.12
		33.759	0.79	0.1	0.4	0.09	0.81	0.14	0.18	0.08	0.78	0.18	0.19	0.13	0.74	0.11	0.52	0.09
		33.779	0.77	0.08	0.42	0.09	0.73	0.12	0.18	0.13	0.75	0.16	0.23	0.12	0.74	0.13	0.53	0.09
		33.8	0.77	0.07	0.42	0.08	0.73	0.14	0.16	0.11	0.81	0.17	0.2	0.11	0.76	0.15	0.53	0.1
		33.821	0.78	0.12	0.43	0.1	0.79	0.1	0.17	0.08	0.72	0.21	0.18	0.1	0.75	0.12	0.51	0.1
		33.841	0.74	0.11	0.44	0.1	0.8	0.08	0.15	0.08	0.8	0.13	0.21	0.12	0.77	0.11	0.53	0.07
		33.864	0.78	0.09	0.4	0.1	0.77	0.13	0.18	0.09	0.82	0.17	0.17	0.13	0.75	0.11	0.52	0.12
		33.884	0.77	0.1	0.38	0.1	0.77	0.1	0.17	0.1	0.79	0.15	0.22	0.1	0.74	0.12	0.52	0.09
		33.905	0.76	0.1	0.41	0.1	0.76	0.1	0.15	0.12	0.74	0.25	0.18	0.1	0.73	0.08	0.51	0.09
		33.926	0.74	0.13	0.39	0.06	0.74	0.11	0.15	0.1	0.78	0.2	0.22	0.12	0.75	0.09	0.54	0.09
		33.946	0.77	0.1	0.4	0.1	0.76	0.12	0.18	0.1	0.74	0.16	0.19	0.12	0.76	0.11	0.5	0.11
		33.973	0.77	0.1	0.43	0.07	0.79	0.12	0.16	0.11	0.75	0.18	0.17	0.12	0.75	0.12	0.52	0.1
		33.994	0.76	0.1	0.44	0.09	0.78	0.13	0.16	0.09	0.8	0.16	0.22	0.09	0.75	0.1	0.52	0.14
		34.014	0.77	0.09	0.42	0.08	0.76	0.12	0.17	0.12	0.83	0.18	0.22	0.11	0.78	0.11	0.55	0.08
		34.051	0.75	0.1	0.43	0.12	0.75	0.1	0.17	0.11	0.78	0.16	0.19	0.13	0.74	0.11	0.54	0.1
		34.071	0.78	0.08	0.44	0.1	0.77	0.1	0.18	0.11	0.79	0.15	0.18	0.14	0.74	0.1	0.51	0.12
		34.092	0.76	0.1	0.41	0.08	0.76	0.09	0.15	0.11	0.73	0.15	0.22	0.13	0.75	0.09	0.51	0.1
		34.113	0.76	0.09	0.38	0.09	0.78	0.13	0.16	0.1	0.78	0.12	0.22	0.12	0.75	0.09	0.53	0.11
		34.134	0.74	0.1	0.43	0.1	0.73	0.13	0.17	0.1	0.74	0.22	0.21	0.14	0.71	0.11	0.53	0.08
		34.154	0.75	0.07	0.41	0.1	0.77	0.12	0.17	0.09	0.77	0.13	0.19	0.14	0.75	0.11	0.5	0.09
		34.175	0.77	0.08	0.44	0.09	0.76	0.13	0.18	0.09	0.75	0.16	0.22	0.12	0.75	0.1	0.51	0.1
		34.196	0.76	0.1	0.41	0.08	0.77	0.11	0.18	0.11	0.78	0.15	0.19	0.13	0.74	0.11	0.52	0.1
		34.216	0.75	0.1	0.43	0.09	0.77	0.09	0.17	0.1	0.8	0.14	0.18	0.13	0.73	0.11	0.54	0.1
		34.237	0.74	0.11	0.43	0.1	0.77	0.12	0.17	0.08	0.77	0.2	0.2	0.12	0.73	0.12	0.48	0.11
		34.258	0.79	0.12	0.37	0.12	0.74	0.1	0.18	0.11	0.78	0.14	0.21	0.13	0.77	0.09	0.52	0.1
		34.279	0.75	0.08	0.42	0.09	0.77	0.1	0.16	0.09	0.76	0.13	0.22	0.12	0.75	0.09	0.53	0.11
		34.316	0.75	0.07	0.43	0.11	0.78	0.12	0.18	0.08	0.78	0.15	0.22	0.13	0.73	0.1	0.52	0.09
		34.337	0.77	0.1	0.41	0.1	0.79	0.1	0.15	0.12	0.74	0.16	0.21	0.12	0.75	0.13	0.51	0.09
		34.358	0.75	0.09	0.41	0.09	0.78	0.14	0.17	0.09	0.76	0.13	0.15	0.13	0.77	0.11	0.53	0.1
		34.379	0.76	0.09	0.42	0.13	0.73	0.11	0.14	0.09	0.73	0.21	0.2	0.1	0.75	0.1	0.54	0.08
		34.399	0.77	0.1	0.42	0.1	0.77	0.11	0.15	0.09	0.77	0.21	0.2	0.09	0.75	0.1	0.47	0.08
		34.42	0.79	0.11	0.43	0.09	0.75	0.1	0.18	0.11	0.73	0.22	0.19	0.12	0.75	0.1	0.52	0.11
		34.441	0.76	0.1	0.42	0.11	0.76	0.12	0.17	0.09	0.78	0.11	0.21	0.08	0.77	0.1	0.51	0.11
		34.461	0.78	0.09	0.42	0.11	0.74	0.12	0.16	0.11	0.74	0.17	0.17	0.11	0.75	0.1	0.52	0.1
		34.482	0.79	0.1	0.43	0.14	0.75	0.13	0.15	0.11	0.74	0.14	0.21	0.11	0.72	0.12	0.51	0.09
		34.503	0.78	0.13	0.43	0.13	0.73	0.14	0.16	0.1	0.8	0.18	0.23	0.12	0.71	0.1	0.52	0.08
		34.524	0.78	0.1	0.43	0.07	0.78	0.12	0.16	0.07	0.77	0.25	0.2	0.12	0.72	0.09	0.51	0.12
		34.544	0.75	0.12	0.45	0.08	0.79	0.11	0.18	0.1	0.79	0.12	0.2	0.14	0.73	0.09	0.5	0.1
		34.566	0.76	0.09	0.43	0.09	0.79	0.12	0.17	0.09	0.85	0.1	0.19	0.14	0.74	0.13	0.53	0.1
		34.587	0.77	0.1	0.46	0.12	0.77	0.12	0.14	0.1	0.76	0.14	0.2	0.14	0.71	0.12	0.51	0.09
		34.608	0.77	0.1	0.44	0.09	0.77	0.11	0.19	0.1	0.81	0.18	0.2	0.1	0.74	0.13	0.53	0.09
		34.645	0.73	0.14	0.41	0.1	0.78	0.16	0.18	0.09	0.75	0.17	0.2	0.15	0.77	0.1	0.52	0.1
		34.666	0.75	0.12	0.42	0.09	0.8	0.09	0.16	0.09	0.79	0.12	0.17	0.12	0.76	0.1	0.54	0.1
		34.686	0.77	0.12	0.41	0.1	0.73	0.11	0.2	0.11	0.77	0.13	0.23	0.13	0.75	0.1	0.53	0.09
		34.707	0.75	0.1	0.4	0.1	0.75	0.11	0.17	0.1	0.8	0.16	0.21	0.13	0.76	0.11	0.51	0.08
		34.728	0.76	0.1	0.41	0.09	0.74	0.14	0.17	0.1	0.73	0.2	0.22	0.09	0.71	0.12	0.54	0.1
		34.749	0.77	0.09	0.41	0.1	0.79	0.12	0.16	0.1	0.81	0.2	0.2	0.15	0.73	0.1	0.51	0.1
		34.769	0.74	0.08	0.42	0.09	0.78	0.13	0.16	0.08	0.73	0.19	0.23	0.11	0.74	0.09	0.54	0.08
		34.79	0.77	0.08	0.39	0.08	0.77	0.1	0.19	0.09	0.72	0.25	0.19	0.12	0.71	0.11	0.48	0.11
		34.811	0.74	0.11	0.4	0.11	0.76	0.09	0.17	0.1	0.8	0.14	0.18	0.09	0.72	0.1	0.49	0.12
		34.831	0.74	0.08	0.4	0.1	0.77	0.12	0.18	0.11	0.74	0.17	0.19	0.12	0.75	0.1	0.53	0.11
		34.852	0.77	0.08	0.39	0.1	0.75	0.1	0.17	0.09	0.73	0.16	0.15	0.12	0.75	0.12	0.51	0.09
		34.873	0.77	0.09	0.41	0.11	0.79	0.11	0.2	0.11	0.75	0.13	0.21	0.15	0.73	0.1	0.52	0.09
		34.911	0.74	0.08	0.41	0.09	0.77	0.1	0.16	0.1	0.7	0.25	0.2	0.12	0.74	0.11	0.53	0.1
		34.931	0.71	0.11	0.4	0.09	0.77	0.09	0.16	0.12	0.75	0.16	0.21	0.11	0.71	0.1	0.52	0.11
		34.952	0.76	0.09	0.43	0.09	0.74	0.15	0.14	0.11	0.78	0.21	0.19	0.12	0.77	0.13	0.53	0.07
		34.973	0.75	0.09	0.39	0.09	0.77	0.1	0.17	0.09	0.77	0.14	0.2	0.11	0.77	0.12	0.52	0.09
		34.994	0.72	0.11	0.4	0.1	0.76	0.12	0.16	0.12	0.77	0.17	0.22	0.12	0.77	0.12	0.52	0.09
		35.014	0.76	0.06	0.41	0.1	0.76	0.09	0.14	0.08	0.78	0.16	0.21	0.11	0.73	0.11	0.52	0.08
		35.035	0.75	0.11	0.4	0.11	0.81	0.12	0.18	0.1	0.77	0.16	0.17	0.12	0.74	0.11	0.5	0.1
		35.056	0.74	0.11	0.42	0.09	0.79	0.12	0.16	0.1	0.75	0.15	0.23	0.1	0.72	0.09	0.5	0.08
		35.076	0.75	0.11	0.42	0.12	0.75	0.1	0.16	0.09	0.74	0.16	0.18	0.14	0.75	0.16	0.52	0.09
		35.097	0.75	0.11	0.42	0.12	0.78	0.12	0.17	0.1	0.82	0.15	0.21	0.1	0.76	0.1	0.54	0.09
		35.118	0.76	0.1	0.42	0.09	0.78	0.12	0.15	0.09	0.8	0.16	0.2	0.13	0.72	0.1	0.53	0.11
		35.139	0.76	0.08	0.4	0.09	0.77	0.11	0.16	0.1	0.75	0.15	0.19	0.13	0.73	0.1	0.53	0.1
		35.176	0.76	0.09	0.4	0.12	0.78	0.09	0.17	0.09	0.77	0.13	0.2	0.16	0.78	0.11	0.52	0.1
		35.196	0.74	0.11	0.39	0.11	0.75	0.11	0.15	0.09	0.79	0.16	0.21	0.11	0.75	0.09	0.5	0.08
		35.217	0.78	0.09	0.39	0.09	0.76	0.11	0.16	0.08	0.73	0.19	0.16	0.12	0.72	0.11	0.52	0.1
		35.238	0.75	0.08	0.42	0.09	0.82	0.1	0.14	0.07	0.84	0.16	0.17	0.14	0.73	0.12	0.5	0.08
		35.259	0.77	0.09	0.39	0.1	0.77	0.11	0.18	0.11	0.73	0.18	0.21	0.12	0.71	0.09	0.52	0.08
		35.279	0.77	0.08	0.41	0.1	0.78	0.11	0.18	0.09	0.73	0.24	0.2	0.13	0.75	0.09	0.49	0.11
		35.3	0.75	0.07	0.41	0.11	0.78	0.11	0.16	0.1	0.73	0.15	0.18	0.13	0.73	0.1	0.55	0.08
		35.321	0.76	0.12	0.4	0.11	0.75	0.12	0.17	0.11	0.74	0.15	0.24	0.13	0.75	0.12	0.52	0.09
		35.341	0.78	0.1	0.41	0.1	0.78	0.11	0.18	0.09	0.77	0.15	0.2	0.08	0.75	0.1	0.52	0.08
		35.362	0.78	0.09	0.41	0.06	0.74	0.09	0.14	0.06	0.82	0.16	0.2	0.1	0.76	0.11	0.54	0.08
		35.383	0.75	0.1	0.42	0.08	0.79	0.1	0.16	0.08	0.78	0.19	0.2	0.12	0.75	0.12	0.52	0.09
		35.404	0.74	0.09	0.42	0.1	0.76	0.11	0.14	0.09	0.81	0.15	0.21	0.11	0.74	0.1	0.51	0.13
		35.424	0.75	0.09	0.42	0.11	0.79	0.11	0.17	0.08	0.77	0.14	0.23	0.13	0.76	0.1	0.53	0.09
		35.445	0.79	0.09	0.42	0.09	0.76	0.09	0.17	0.11	0.76	0.21	0.21	0.12	0.73	0.11	0.53	0.09
		35.468	0.74	0.09	0.42	0.09	0.74	0.15	0.17	0.1	0.83	0.16	0.21	0.1	0.76	0.08	0.51	0.08
		35.489	0.74	0.13	0.42	0.11	0.75	0.11	0.16	0.08	0.75	0.19	0.2	0.12	0.71	0.08	0.52	0.08
		35.509	0.73	0.09	0.43	0.13	0.79	0.12	0.16	0.09	0.79	0.14	0.2	0.09	0.72	0.12	0.52	0.11
		35.53	0.73	0.1	0.42	0.1	0.78	0.1	0.19	0.1	0.77	0.16	0.19	0.11	0.75	0.1	0.52	0.09
		35.569	0.77	0.11	0.4	0.1	0.77	0.12	0.18	0.1	0.78	0.13	0.2	0.12	0.74	0.1	0.51	0.1
		35.589	0.76	0.09	0.4	0.08	0.79	0.14	0.17	0.1	0.79	0.1	0.21	0.12	0.73	0.09	0.56	0.12
		35.61	0.78	0.07	0.41	0.11	0.78	0.14	0.13	0.09	0.75	0.16	0.21	0.1	0.76	0.09	0.5	0.1
		35.631	0.79	0.08	0.4	0.09	0.81	0.12	0.18	0.05	0.75	0.21	0.19	0.13	0.73	0.11	0.53	0.09
		35.651	0.79	0.12	0.39	0.1	0.76	0.11	0.16	0.09	0.72	0.24	0.2	0.13	0.75	0.08	0.51	0.11
		35.672	0.75	0.07	0.39	0.13	0.76	0.1	0.17	0.11	0.83	0.14	0.23	0.1	0.77	0.08	0.48	0.09
		35.693	0.77	0.08	0.41	0.11	0.71	0.1	0.17	0.1	0.8	0.14	0.19	0.1	0.74	0.08	0.53	0.09
		35.714	0.75	0.1	0.41	0.08	0.79	0.1	0.18	0.11	0.74	0.13	0.19	0.11	0.72	0.1	0.53	0.1
		35.734	0.77	0.09	0.46	0.11	0.77	0.11	0.17	0.1	0.79	0.21	0.19	0.15	0.73	0.07	0.54	0.1
		35.755	0.75	0.11	0.44	0.07	0.79	0.11	0.19	0.08	0.79	0.09	0.2	0.12	0.73	0.09	0.5	0.08
		35.776	0.74	0.13	0.41	0.11	0.79	0.12	0.17	0.1	0.76	0.13	0.22	0.13	0.74	0.11	0.54	0.12
		35.796	0.75	0.12	0.42	0.11	0.75	0.09	0.15	0.09	0.77	0.13	0.23	0.11	0.73	0.12	0.51	0.08
		35.817	0.76	0.1	0.41	0.09	0.77	0.13	0.19	0.12	0.77	0.14	0.19	0.12	0.74	0.1	0.52	0.08
		35.841	0.76	0.09	0.45	0.11	0.74	0.11	0.17	0.09	0.81	0.14	0.21	0.12	0.74	0.1	0.55	0.08
		35.862	0.76	0.12	0.41	0.08	0.77	0.11	0.16	0.1	0.83	0.16	0.17	0.13	0.72	0.12	0.49	0.08
		35.883	0.75	0.12	0.43	0.08	0.8	0.11	0.17	0.09	0.78	0.17	0.18	0.11	0.72	0.12	0.53	0.08
		35.904	0.77	0.1	0.42	0.1	0.71	0.11	0.18	0.1	0.8	0.16	0.22	0.12	0.73	0.11	0.52	0.1
		35.924	0.76	0.11	0.39	0.07	0.76	0.12	0.15	0.08	0.78	0.17	0.21	0.14	0.75	0.08	0.53	0.1
		35.951	0.76	0.12	0.41	0.11	0.75	0.11	0.17	0.13	0.72	0.19	0.2	0.1	0.74	0.09	0.54	0.09
		35.971	0.75	0.12	0.41	0.07	0.78	0.14	0.15	0.1	0.79	0.12	0.19	0.12	0.72	0.12	0.52	0.09
		35.997	0.77	0.1	0.42	0.09	0.77	0.11	0.18	0.13	0.75	0.15	0.19	0.11	0.73	0.11	0.54	0.14
		36.018	0.77	0.11	0.41	0.09	0.77	0.13	0.16	0.1	0.75	0.15	0.17	0.13	0.73	0.11	0.54	0.09
		36.039	0.74	0.13	0.43	0.08	0.76	0.1	0.14	0.1	0.76	0.19	0.22	0.13	0.76	0.12	0.51	0.12
		36.076	0.75	0.09	0.4	0.11	0.76	0.09	0.15	0.1	0.73	0.18	0.17	0.12	0.73	0.13	0.51	0.12
		36.096	0.77	0.09	0.46	0.09	0.78	0.14	0.15	0.1	0.81	0.14	0.21	0.13	0.75	0.13	0.54	0.09
		36.117	0.74	0.09	0.4	0.09	0.79	0.08	0.19	0.09	0.78	0.15	0.21	0.11	0.75	0.09	0.51	0.08
		36.138	0.75	0.11	0.42	0.1	0.79	0.14	0.16	0.1	0.78	0.2	0.23	0.11	0.74	0.12	0.51	0.09
		36.159	0.78	0.13	0.41	0.09	0.78	0.12	0.16	0.1	0.78	0.15	0.19	0.13	0.77	0.09	0.5	0.11
		36.179	0.78	0.09	0.39	0.1	0.77	0.12	0.17	0.11	0.77	0.18	0.18	0.12	0.73	0.11	0.53	0.09
		36.2	0.76	0.11	0.43	0.1	0.79	0.12	0.18	0.1	0.75	0.19	0.22	0.11	0.76	0.13	0.51	0.11
		36.221	0.74	0.11	0.41	0.09	0.78	0.12	0.17	0.12	0.77	0.11	0.18	0.13	0.75	0.08	0.53	0.11
		36.241	0.77	0.09	0.41	0.09	0.76	0.11	0.14	0.11	0.8	0.15	0.19	0.13	0.75	0.1	0.53	0.1
		36.262	0.76	0.11	0.42	0.11	0.78	0.09	0.17	0.1	0.76	0.13	0.24	0.13	0.72	0.08	0.51	0.13
		36.283	0.75	0.08	0.42	0.07	0.75	0.12	0.14	0.09	0.76	0.15	0.23	0.14	0.7	0.09	0.54	0.08
		36.304	0.76	0.11	0.42	0.07	0.79	0.12	0.16	0.09	0.85	0.1	0.21	0.12	0.74	0.09	0.5	0.08
		36.341	0.75	0.12	0.43	0.08	0.75	0.1	0.18	0.07	0.75	0.2	0.25	0.13	0.75	0.08	0.51	0.08
		36.362	0.76	0.08	0.4	0.09	0.77	0.13	0.16	0.08	0.78	0.17	0.19	0.13	0.75	0.08	0.55	0.08
		36.383	0.75	0.11	0.4	0.09	0.74	0.1	0.15	0.12	0.79	0.11	0.2	0.12	0.75	0.11	0.51	0.09
		36.404	0.74	0.1	0.42	0.09	0.76	0.1	0.17	0.08	0.78	0.12	0.21	0.15	0.7	0.09	0.53	0.11
		36.424	0.74	0.1	0.42	0.1	0.77	0.11	0.19	0.09	0.78	0.15	0.22	0.12	0.73	0.1	0.53	0.12
		36.445	0.75	0.11	0.38	0.1	0.75	0.12	0.17	0.09	0.73	0.2	0.19	0.09	0.73	0.13	0.52	0.13
		36.466	0.77	0.11	0.43	0.1	0.8	0.14	0.17	0.08	0.76	0.2	0.17	0.12	0.74	0.1	0.51	0.1
		36.486	0.78	0.08	0.44	0.09	0.77	0.11	0.15	0.09	0.8	0.12	0.21	0.11	0.74	0.1	0.51	0.1
		36.507	0.77	0.11	0.41	0.1	0.75	0.11	0.17	0.1	0.78	0.19	0.2	0.13	0.76	0.11	0.54	0.1
		36.528	0.78	0.11	0.43	0.1	0.77	0.15	0.16	0.08	0.79	0.2	0.18	0.11	0.74	0.1	0.55	0.1
		36.549	0.75	0.12	0.43	0.11	0.75	0.1	0.18	0.09	0.77	0.13	0.24	0.13	0.73	0.11	0.51	0.09
		36.569	0.76	0.07	0.41	0.13	0.77	0.13	0.16	0.11	0.79	0.15	0.2	0.12	0.75	0.14	0.55	0.08
		36.591	0.77	0.1	0.42	0.12	0.74	0.16	0.17	0.1	0.74	0.19	0.16	0.14	0.74	0.1	0.53	0.07
		36.612	0.77	0.12	0.4	0.09	0.75	0.1	0.18	0.11	0.74	0.19	0.2	0.12	0.72	0.11	0.52	0.12
		36.633	0.78	0.11	0.43	0.09	0.79	0.1	0.16	0.11	0.77	0.15	0.17	0.12	0.73	0.11	0.54	0.1
		36.654	0.78	0.08	0.4	0.08	0.77	0.1	0.17	0.08	0.79	0.22	0.22	0.11	0.72	0.12	0.55	0.12
		36.674	0.77	0.09	0.39	0.08	0.77	0.1	0.17	0.11	0.73	0.2	0.2	0.12	0.72	0.09	0.54	0.08
		36.701	0.76	0.09	0.43	0.08	0.78	0.12	0.15	0.09	0.74	0.17	0.18	0.12	0.71	0.11	0.54	0.1
		36.721	0.76	0.08	0.41	0.07	0.77	0.14	0.17	0.11	0.77	0.11	0.2	0.12	0.73	0.12	0.53	0.11
		36.742	0.79	0.12	0.4	0.09	0.78	0.16	0.18	0.09	0.72	0.19	0.23	0.11	0.75	0.1	0.52	0.08
		36.779	0.77	0.1	0.44	0.1	0.75	0.12	0.17	0.09	0.69	0.24	0.18	0.14	0.75	0.13	0.53	0.11
		36.799	0.76	0.11	0.42	0.1	0.75	0.14	0.16	0.1	0.77	0.15	0.2	0.1	0.77	0.1	0.5	0.06
		36.82	0.73	0.11	0.43	0.07	0.75	0.09	0.17	0.09	0.82	0.15	0.2	0.12	0.74	0.09	0.51	0.1
		36.841	0.75	0.11	0.43	0.09	0.78	0.13	0.18	0.08	0.76	0.19	0.2	0.13	0.74	0.11	0.54	0.11
		36.861	0.79	0.11	0.46	0.1	0.77	0.11	0.18	0.1	0.76	0.16	0.23	0.11	0.75	0.11	0.54	0.12
		36.882	0.73	0.11	0.42	0.1	0.77	0.14	0.17	0.11	0.67	0.21	0.22	0.11	0.75	0.12	0.51	0.09
		36.903	0.77	0.12	0.42	0.09	0.77	0.09	0.14	0.11	0.77	0.19	0.19	0.13	0.75	0.14	0.52	0.11
		36.924	0.74	0.1	0.42	0.1	0.77	0.11	0.16	0.09	0.78	0.14	0.21	0.1	0.76	0.09	0.5	0.12
		36.944	0.74	0.11	0.4	0.09	0.79	0.14	0.19	0.11	0.77	0.14	0.2	0.11	0.72	0.12	0.57	0.1
		36.965	0.79	0.13	0.43	0.07	0.74	0.16	0.18	0.09	0.79	0.16	0.18	0.09	0.75	0.1	0.55	0.12
		36.986	0.75	0.1	0.39	0.08	0.79	0.12	0.18	0.08	0.71	0.22	0.22	0.14	0.75	0.11	0.5	0.08
		37.006	0.75	0.09	0.43	0.1	0.77	0.12	0.15	0.09	0.77	0.14	0.2	0.12	0.71	0.1	0.51	0.12
		37.044	0.78	0.1	0.39	0.1	0.8	0.13	0.18	0.12	0.72	0.16	0.22	0.12	0.72	0.1	0.55	0.08
		37.065	0.77	0.11	0.42	0.08	0.76	0.1	0.18	0.1	0.73	0.2	0.2	0.1	0.75	0.12	0.53	0.12
		37.086	0.76	0.1	0.41	0.09	0.75	0.09	0.14	0.09	0.76	0.15	0.2	0.1	0.73	0.1	0.54	0.08
		37.106	0.77	0.1	0.43	0.08	0.77	0.11	0.19	0.08	0.79	0.26	0.16	0.13	0.75	0.1	0.54	0.07
		37.127	0.76	0.08	0.44	0.06	0.78	0.14	0.16	0.1	0.76	0.16	0.21	0.12	0.72	0.1	0.55	0.1
		37.148	0.76	0.09	0.42	0.1	0.75	0.11	0.18	0.09	0.82	0.15	0.21	0.13	0.76	0.12	0.56	0.1
		37.169	0.77	0.1	0.44	0.08	0.77	0.1	0.17	0.1	0.77	0.2	0.2	0.14	0.72	0.13	0.51	0.08
		37.189	0.76	0.09	0.42	0.09	0.79	0.1	0.18	0.08	0.74	0.14	0.22	0.09	0.76	0.09	0.49	0.09
		37.21	0.76	0.1	0.41	0.1	0.76	0.14	0.16	0.1	0.75	0.17	0.21	0.09	0.73	0.09	0.55	0.08
		37.231	0.77	0.12	0.41	0.09	0.76	0.09	0.16	0.1	0.75	0.19	0.21	0.16	0.72	0.11	0.52	0.11
		37.251	0.78	0.11	0.43	0.11	0.73	0.11	0.16	0.11	0.76	0.14	0.19	0.12	0.72	0.08	0.51	0.09
		37.272	0.73	0.11	0.41	0.1	0.78	0.09	0.15	0.08	0.74	0.18	0.23	0.12	0.74	0.11	0.54	0.12
		37.294	0.78	0.1	0.41	0.1	0.76	0.11	0.16	0.1	0.77	0.17	0.21	0.13	0.71	0.12	0.55	0.07
		37.315	0.78	0.09	0.4	0.11	0.74	0.1	0.17	0.08	0.8	0.14	0.22	0.13	0.74	0.12	0.53	0.09
		37.336	0.77	0.08	0.44	0.07	0.75	0.11	0.18	0.1	0.74	0.13	0.18	0.13	0.71	0.09	0.51	0.11
		37.372	0.76	0.07	0.39	0.1	0.74	0.12	0.18	0.09	0.73	0.14	0.21	0.13	0.75	0.11	0.54	0.1
		37.393	0.72	0.11	0.42	0.09	0.75	0.1	0.14	0.08	0.76	0.15	0.19	0.1	0.74	0.14	0.51	0.09
		37.414	0.76	0.09	0.41	0.11	0.77	0.13	0.18	0.08	0.8	0.21	0.18	0.11	0.74	0.11	0.53	0.09
		37.434	0.77	0.07	0.46	0.1	0.79	0.08	0.18	0.08	0.73	0.19	0.23	0.12	0.74	0.12	0.49	0.08
		37.455	0.75	0.09	0.43	0.08	0.78	0.12	0.16	0.1	0.76	0.17	0.2	0.13	0.74	0.1	0.5	0.12
		37.476	0.75	0.1	0.4	0.11	0.78	0.13	0.17	0.09	0.78	0.14	0.17	0.12	0.75	0.11	0.55	0.11
		37.496	0.76	0.1	0.41	0.09	0.78	0.09	0.17	0.09	0.78	0.24	0.19	0.1	0.74	0.13	0.52	0.09
		37.517	0.78	0.1	0.41	0.09	0.76	0.11	0.18	0.11	0.72	0.16	0.19	0.11	0.76	0.09	0.53	0.1
		37.538	0.77	0.11	0.44	0.11	0.76	0.11	0.18	0.1	0.76	0.11	0.19	0.12	0.75	0.11	0.55	0.11
		37.56	0.73	0.09	0.43	0.11	0.81	0.1	0.19	0.12	0.79	0.15	0.18	0.11	0.76	0.11	0.55	0.09
		37.581	0.72	0.1	0.44	0.08	0.75	0.1	0.16	0.09	0.77	0.17	0.17	0.12	0.75	0.12	0.5	0.08
		37.601	0.73	0.12	0.45	0.09	0.74	0.09	0.18	0.11	0.79	0.15	0.17	0.11	0.73	0.1	0.53	0.08
		37.638	0.78	0.09	0.4	0.1	0.73	0.1	0.15	0.1	0.75	0.16	0.24	0.1	0.75	0.13	0.51	0.09
		37.659	0.74	0.1	0.39	0.13	0.77	0.11	0.18	0.08	0.84	0.12	0.18	0.09	0.7	0.09	0.53	0.11
		37.679	0.75	0.12	0.43	0.12	0.76	0.1	0.17	0.1	0.79	0.17	0.2	0.12	0.75	0.13	0.56	0.09
		37.7	0.74	0.12	0.42	0.09	0.76	0.09	0.17	0.11	0.78	0.19	0.22	0.13	0.74	0.1	0.49	0.1
		37.721	0.75	0.1	0.4	0.09	0.74	0.11	0.16	0.09	0.76	0.13	0.19	0.1	0.74	0.09	0.55	0.09
		37.741	0.73	0.12	0.42	0.09	0.74	0.08	0.14	0.08	0.78	0.12	0.19	0.15	0.73	0.09	0.53	0.09
		37.762	0.77	0.09	0.42	0.09	0.75	0.12	0.16	0.09	0.8	0.15	0.2	0.13	0.72	0.1	0.55	0.08
		37.783	0.75	0.09	0.41	0.11	0.76	0.13	0.19	0.1	0.72	0.16	0.19	0.11	0.72	0.13	0.51	0.11

## Sheet: Figure 1C
Immobile fractions GFP-XPB			siCTRL 0J/m2	siCTRL 10J/m2	siCTRL 10J/m2_3h	siXPA 0J/m2	siXPA 10 J/m2	siXPA 10 J/m2_3h	siXPF 0 J/m2	siXPF 10 J/m2	siXPF 10 J/m2_3h	siXPG 0 J/m2	siXPG 10 J/m2	siXPG 10J/m2_3h
			10.887	45.14	14.738	-1.72724	27.9228	19.4791	2.96725	60.4072	85.8725	-3.08524	62.8151	95.8365
			1.48169	47.2538	2.3897	5.978	37.6465	23.0049	3.51885	81.0455	90.8611	-2.34763	72.2802	61.6313
			8.08549	54.0808	3.00829	-1.34062	45.742	37.217	2.61486	83.5256	84.021	6.97218	73.9341	104.048
			10.09	47.3445	14.0374	-2.77745	32.6767	10.2596	-9.74738	89.4627	71.0365	0.991168	85.9597	73.104
			18.0985	63.0911	11.3828	8.90712	38.8718	22.2885	4.4955	80.4346	80.222	10.2191	82.2794	87.7551
			-2.20366	56.9867	10.7034	3.87392	41.7053	21.7801	-0.25316	90.8679	86.7633	4.60684	84.3349	84.4448
			3.13299	46.5609	-3.7426	-8.80667	32.4116	7.65682	2.97314	70.8412	83.4472	8.38701	84.568	83.0957
			0.320573	30.0379	12.6964	-6.76373	32.7321	19.9838	-3.42492	80.5365	67.7241	-6.22432	73.9651	70.0163
			-5.28988	55.898	2.37957	3.1337	21.2547	11.4213	11.0333	79.0002	90.4921	-6.94521	86.0672	95.3728
			1.02272	37.2231	6.98289	9.98779	31.2721	11.5235	-0.96414	83.7762	93.3651	-4.63897	80.4683	73.3865
			-0.81127	45.9967	18.2465	-3.25625	28.9318	9.59756	0.577906	81.8135	88.0568	11.2066	66.7678	69.3481
			1.68501	44.4554	18.2465	-1.89196	25.9012	5.46062	-4.03733	91.1252	78.1201	-2.35445	74.1094	68.2892
			10.2542	44.7691	25.2039	6.31208	42.1171	15.3543	8.35027	61.6541	83.03	4.75085	59.2555	75.7097
			-7.48636	42.4602	10.9313	-1.42376	42.4777	10.5899	0.642983	83.973	65.1821	-8.00264	78.4226	83.1513
			3.56543	46.1785	10.6876	6.02487	35.2707	7.64428	-1.2565	84.6401	71.3162	-3.26939	64.0585	77.5029
			-3.51736	45.6008	-2.96726	8.16546	30.8334	12.5247	-5.17773	76.5516	82.8912	8.24027	88.2282	71.0147
			-9.43339	51.0887	16.3865	-8.14095	30.1929	7.85897	0.003363	81.9538	64.0259	-0.53001	76.1981	83.4538
			-4.18505	43.6165	44.0721	-9.29086	31.382	16.7284	10.6197	82.9855	85.5115	-3.8083	74.8911	79.7605
			6.01352	60.9699	38.7867	2.97833	41.8754	-0.89411	10.1885	69.4385	75.1375	-2.65832	72.2625	60.3514
			-0.16329	47.5803	25.7236	4.35211	31.0985		16.1189	78.2468	73.989	-11.0964	76.7335	55.2987
			-2.96826	33.9299	42.8187	-2.47608	31.8836		-1.19635	78.1966	70.3944	4.78124	75.9	82.7101
			5.14916	64.1987	26.1558	6.74064	39.7826		-0.6755	74.7293	82.715	-5.19436	71.7329	70.9158
			-9.52195		45.3912	2.38915			-7.71688		51.4539		67.1684	92.9139
			-10.0023		24.1625	-8.24498			-0.57641				86.3425	75.501
			-8.60744		39.7574	-9.48921			-14.7606					74.1332
			-6.41711		40.3351	-0.19132			-7.67871					57.3915
			-4.86443			-2.50778			3.45264					77.2519
			1.06307			-0.84135			-9.2417
			-5.37758			3.0388			-4.14766
						-2.71176			-6.70221

## Sheet: Figure 1D, E
GFP-XPB FRAPS		Time (s)	WT												XPA KO
			siCTRL 0J/m2		siCTRL 10J/m2		siCTRL 10J/m2_3h		siXPF 0 J/m2		siXPF 10 J/m2		siXPF 10 J/m2_3h		siCTRL 0J/m2		siCTRL 10J/m2		siCTRL 10J/m2_3h		siXPF 0 J/m2		siXPF 10 J/m2		siXPF 10 J/m2_3h
			Mean	SEM	Mean	SEM	Mean	SEM	Mean	SEM	Mean	SEM	Mean	SEM	Mean	SEM	Mean	SEM	Mean	SEM	Mean	SEM	Mean	SEM	Mean	SEM
		0	1.23	0.16	1.21	0.15	1.28	0.17	1.25	0.19	1.22	0.09	1.2	0.15	1.22	0.13	1.22	0.15	1.22	0.14	1.18	0.14	1.23	0.16	1.22	0.14
		0.021	1.17	0.13	1.21	0.17	1.18	0.17	1.21	0.22	1.23	0.12	1.19	0.11	1.19	0.13	1.2	0.17	1.2	0.15	1.17	0.11	1.14	0.12	1.22	0.16
		0.046	1.16	0.1	1.17	0.17	1.12	0.1	1.19	0.15	1.16	0.15	1.15	0.1	1.13	0.13	1.17	0.19	1.17	0.11	1.16	0.19	1.17	0.13	1.17	0.12
		0.066	1.14	0.18	1.12	0.12	1.1	0.12	1.13	0.17	1.08	0.16	1.13	0.1	1.14	0.12	1.19	0.19	1.2	0.15	1.14	0.14	1.17	0.1	1.17	0.14
		0.087	1.14	0.1	1.15	0.15	1.1	0.16	1.18	0.21	1.13	0.19	1.12	0.13	1.1	0.12	1.14	0.16	1.16	0.13	1.12	0.13	1.13	0.11	1.04	0.13
		0.108	1.11	0.22	1.17	0.14	1.13	0.17	1.11	0.16	1.13	0.13	1.11	0.11	1.11	0.1	1.16	0.17	1.15	0.14	1.17	0.14	1.11	0.11	1.1	0.16
		0.129	1.09	0.1	1.12	0.16	1.08	0.1	1.14	0.14	1.11	0.15	1.12	0.14	1.13	0.11	1.13	0.15	1.1	0.14	1.14	0.13	1.11	0.12	1.13	0.15
		0.149	1.15	0.12	1.12	0.17	1.1	0.18	1.07	0.16	1.11	0.1	1.14	0.16	1.11	0.15	1.09	0.16	1.11	0.11	1.12	0.17	1.1	0.09	1.09	0.12
		0.17	1.11	0.18	1.1	0.18	1.09	0.16	1.11	0.2	1.11	0.14	1.07	0.1	1.08	0.09	1.1	0.16	1.07	0.11	1.08	0.16	1.12	0.12	1.1	0.17
		0.191	1.11	0.14	1.14	0.17	1.01	0.14	1.06	0.23	1.07	0.14	1.06	0.13	1.13	0.13	1.09	0.14	1.05	0.16	1.08	0.14	1.1	0.12	1.07	0.15
		0.211	1.1	0.1	1.13	0.16	1.06	0.15	1.08	0.14	1.08	0.11	1.08	0.13	1.1	0.12	1.12	0.16	1.08	0.14	1.08	0.08	1.14	0.13	1.02	0.16
		0.232	1.05	0.13	1.07	0.16	1.05	0.15	1.08	0.25	1.03	0.15	1.07	0.14	1.11	0.14	1.07	0.15	1.07	0.14	1.06	0.12	1.08	0.11	1.07	0.13
		0.253	1.09	0.1	1.05	0.19	1.01	0.14	1.11	0.17	1.03	0.11	1.08	0.12	1.09	0.1	1.05	0.19	1.05	0.13	1.09	0.12	1.05	0.15	1.05	0.14
		0.274	1.1	0.14	1.09	0.17	1.05	0.13	1.1	0.2	1.08	0.11	1.09	0.16	1.09	0.12	1.04	0.16	1.02	0.15	1.1	0.13	1.06	0.1	1.08	0.14
		0.306	1.06	0.09	1.06	0.16	1.11	0.09	1.05	0.16	1.07	0.12	1.05	0.14	1.07	0.11	1.06	0.15	1.05	0.12	1.05	0.09	1.08	0.09	1.06	0.11
		0.327	1.05	0.12	1.11	0.17	1.07	0.1	1.1	0.19	1.1	0.12	1.04	0.14	1.07	0.14	1.03	0.17	1.09	0.12	1.07	0.11	1.11	0.11	1.05	0.14
		0.348	1.03	0.11	1.12	0.16	1.02	0.19	1.1	0.16	1.06	0.15	1.08	0.13	1.08	0.11	0.99	0.11	1.04	0.17	1.08	0.15	1.05	0.11	1.04	0.13
		0.386	1.09	0.12	1.07	0.2	1.06	0.16	1.04	0.17	1.06	0.16	1	0.16	1.07	0.13	1.04	0.13	1.07	0.11	1.08	0.15	1.08	0.09	1.01	0.2
		0.406	1.09	0.12	1.07	0.16	1.04	0.15	1	0.16	1.06	0.15	1.09	0.18	1.07	0.11	1.1	0.14	1.05	0.15	1.11	0.16	1.05	0.13	1.04	0.16
		0.427	1.06	0.11	1.07	0.14	1.07	0.16	1.05	0.18	1.1	0.1	0.98	0.14	1.07	0.13	0.99	0.17	1.08	0.16	1.09	0.12	1.05	0.15	1.04	0.17
		0.448	1.04	0.12	1.03	0.16	1.04	0.14	1.08	0.13	0.99	0.23	0.99	0.13	1.05	0.12	1.04	0.23	1.07	0.12	1.04	0.14	1.06	0.12	1.06	0.15
		0.469	1.05	0.13	1.05	0.17	1.08	0.18	1.04	0.16	1.04	0.13	1.04	0.12	1.03	0.15	1.01	0.21	1.07	0.14	1.01	0.14	1.04	0.11	1.03	0.11
		0.489	1.07	0.13	1.02	0.2	1.03	0.12	1.05	0.17	1.05	0.09	1.04	0.14	1.07	0.1	1	0.2	1.01	0.12	1.05	0.13	1.05	0.06	1.05	0.14
		0.51	1.06	0.08	1.03	0.17	1	0.11	1.09	0.22	1	0.13	1.06	0.13	1.03	0.12	1.06	0.16	1.04	0.14	1.07	0.16	1.06	0.11	1.07	0.12
		0.531	1.02	0.11	1.03	0.15	1.05	0.17	1.02	0.13	1.06	0.06	1.02	0.14	1.04	0.11	1.07	0.15	1.03	0.17	1.04	0.13	1.05	0.11	1.05	0.12
		0.551	1.1	0.17	1.09	0.17	1	0.14	1.05	0.17	1.04	0.11	1	0.12	1.05	0.11	1.03	0.16	1.04	0.15	1.06	0.17	1.05	0.08	1.06	0.16
		0.589	1.08	0.12	1.07	0.19	0.97	0.18	1.09	0.23	1.04	0.11	1	0.12	1.04	0.11	0.99	0.15	1.07	0.11	1.02	0.12	1.04	0.11	1.03	0.12
		0.609	1	0.14	1.01	0.15	0.99	0.15	1.03	0.17	1.02	0.15	1.03	0.11	1.02	0.09	1.06	0.21	1.04	0.13	1.04	0.13	1.06	0.11	1.03	0.17
		0.63	1.01	0.12	1.04	0.25	1.01	0.12	1.02	0.14	0.99	0.19	1.04	0.13	1.03	0.12	1	0.11	1.04	0.14	1.04	0.09	1.04	0.12	1.05	0.15
		0.651	1.04	0.14	1.06	0.11	1	0.14	1.07	0.23	1.01	0.15	1.03	0.13	1.05	0.13	1.07	0.13	0.99	0.14	1.06	0.13	1.01	0.1	1.05	0.13
		0.671	1.06	0.12	1.02	0.15	1.01	0.15	1.06	0.17	1.03	0.14	1.04	0.11	1.04	0.11	1.01	0.14	1.01	0.18	1.01	0.15	1.04	0.11	1.01	0.12
		0.692	1.05	0.14	1.1	0.18	1.02	0.13	1.01	0.16	1.02	0.18	1.01	0.1	1.03	0.12	1.01	0.21	1.05	0.12	1.01	0.12	1.02	0.12	1.04	0.11
		0.713	0.98	0.09	1.07	0.17	1.06	0.15	1.05	0.18	1.04	0.12	1.03	0.12	1.03	0.13	1.04	0.19	1.06	0.12	1.07	0.12	1.01	0.09	1.04	0.13
		0.734	1.02	0.12	1.06	0.23	1.03	0.15	1.07	0.14	1	0.15	0.97	0.1	1.04	0.12	1.03	0.18	0.98	0.16	1.04	0.12	1.03	0.12	1.04	0.14
		0.754	1	0.12	0.99	0.19	0.98	0.15	1.06	0.16	1.05	0.16	1.02	0.14	1.06	0.1	1.06	0.14	1.03	0.13	1.05	0.11	1.06	0.12	1.03	0.1
		0.775	1.02	0.14	1.04	0.15	1.01	0.13	0.98	0.26	1.02	0.19	1.01	0.12	1.05	0.1	1.03	0.2	1.05	0.14	1.09	0.12	1.05	0.12	1.04	0.12
		0.796	1.01	0.1	1.06	0.18	0.98	0.15	1.05	0.22	1.06	0.17	1.03	0.09	1.02	0.13	1.02	0.13	1.06	0.16	1.06	0.11	1.06	0.12	1.05	0.13
		0.816	1.02	0.15	1.06	0.18	1.02	0.17	0.98	0.15	1.03	0.11	0.96	0.13	1.05	0.11	1	0.21	1.02	0.16	1.02	0.13	1.08	0.11	1.05	0.14
		0.837	1.05	0.16	1.02	0.15	1.03	0.14	1.09	0.15	1.03	0.14	1.08	0.1	1.03	0.1	1.01	0.16	1.03	0.14	1.04	0.12	1.05	0.14	1.04	0.15
		0.86	1.04	0.14	1.05	0.16	0.99	0.14	0.98	0.16	1.02	0.12	1.03	0.1	1.06	0.16	0.98	0.16	1.02	0.12	1.04	0.18	1.09	0.12	1.02	0.12
		0.881	1.01	0.1	1.09	0.17	1.02	0.18	1.02	0.17	1.01	0.1	0.99	0.11	1.02	0.14	1.13	0.16	1.05	0.12	1.06	0.16	1.02	0.1	1.03	0.15
		0.901	1.02	0.15	1.04	0.17	0.98	0.11	1	0.13	1.02	0.18	1.07	0.1	1.04	0.09	1.04	0.15	1.04	0.16	1.02	0.15	1.04	0.14	1.07	0.14
		0.922	1.01	0.17	1.02	0.18	1.03	0.16	0.98	0.12	1.07	0.1	1.02	0.14	1.07	0.09	1.1	0.15	1.04	0.14	1.02	0.19	1	0.1	1.03	0.15
		0.943	0.97	0.11	1.09	0.15	1	0.12	1.07	0.16	1.04	0.1	1.02	0.13	1.03	0.13	1.04	0.16	1.02	0.14	1.03	0.18	1.03	0.12	1.04	0.14
		0.969	1.07	0.14	1.06	0.17	1.07	0.18	1.02	0.13	1.04	0.14	1.01	0.15	1.08	0.14	1.03	0.17	1.06	0.15	1.03	0.1	1.04	0.1	1.04	0.16
		0.99	1.03	0.15	0.99	0.2	1.08	0.17	0.97	0.13	1.01	0.14	1.01	0.15	1.03	0.1	1.02	0.16	1.04	0.11	1.07	0.14	1.04	0.11	1.05	0.14
		1.011	1.04	0.11	0.99	0.15	0.98	0.14	1.04	0.12	1.05	0.13	1.01	0.12	1.04	0.11	1.03	0.17	0.99	0.11	1.05	0.13	1.06	0.1	1.02	0.16
		1.031	1.05	0.12	1.01	0.21	1.05	0.21	1.02	0.21	1.03	0.12	1.01	0.11	1.03	0.1	1.04	0.16	1.03	0.15	1.02	0.11	1.06	0.12	1.05	0.12
		1.056	1.05	0.14	1.07	0.18	1	0.1	1.03	0.13	1	0.18	1	0.11	1.03	0.13	1.01	0.15	1.03	0.14	1.03	0.13	1.04	0.1	1.04	0.14
		1.077	1.06	0.11	1.03	0.15	1.06	0.14	0.96	0.19	1.01	0.14	1.01	0.13	1.04	0.12	1.03	0.13	1.04	0.16	0.99	0.14	1.04	0.11	0.99	0.14
		1.103	1.03	0.15	1.04	0.18	1	0.17	1	0.18	1.04	0.13	1.01	0.12	1.06	0.12	1.04	0.17	1.03	0.11	1.07	0.17	1.05	0.1	1.04	0.15
		1.124	1.06	0.14	1.02	0.22	1.02	0.17	0.96	0.13	1.02	0.11	1.02	0.09	1.02	0.13	1.05	0.15	1.01	0.15	1.03	0.13	1.06	0.08	1.01	0.13
		1.144	1.03	0.12	1.07	0.18	0.98	0.18	1.03	0.22	0.97	0.22	1	0.14	1.06	0.09	1.02	0.17	1.03	0.16	1	0.15	1.01	0.09	1.06	0.12
		1.165	1.04	0.14	1.03	0.16	1.04	0.17	0.98	0.16	1.05	0.11	1.03	0.14	1.05	0.11	0.99	0.15	0.97	0.12	1.04	0.2	1	0.1	0.99	0.14
		1.191	1.07	0.14	1.02	0.17	1.04	0.17	1.08	0.19	1.04	0.09	1.02	0.1	1.04	0.14	1	0.15	1.05	0.13	1.04	0.12	1.04	0.12	1.03	0.14
		1.212	1.01	0.13	1.02	0.16	1.09	0.17	1.05	0.21	1	0.14	1.06	0.11	1.04	0.12	1.01	0.17	1.01	0.12	1.06	0.15	0.99	0.11	0.99	0.13
		1.233	1.03	0.13	1.01	0.19	0.99	0.16	1.02	0.19	1.02	0.16	0.98	0.11	1.04	0.11	1.01	0.17	1.04	0.11	1.07	0.11	1.02	0.1	1.04	0.13
		1.257	1.04	0.15	1.08	0.13	1.06	0.13	1.01	0.14	1.05	0.12	1	0.13	0.99	0.11	0.97	0.17	0.98	0.13	1.04	0.11	1.04	0.1	1.04	0.15
		1.278	1.02	0.09	1.04	0.19	1.03	0.18	0.97	0.16	1.07	0.11	1.04	0.1	1.05	0.11	1.01	0.18	0.98	0.11	1.05	0.17	1.03	0.11	1.03	0.14
		1.299	1.03	0.16	1.04	0.16	1.01	0.2	1.03	0.18	1.01	0.1	0.99	0.17	1.02	0.09	1.05	0.2	0.98	0.13	0.96	0.13	1.04	0.11	1.04	0.11
		1.335	0.99	0.15	1.03	0.17	1.04	0.17	1.04	0.15	1	0.09	1.06	0.13	1.06	0.1	1.04	0.18	1.01	0.12	1.04	0.16	1.05	0.12	0.98	0.15
		1.356	1.08	0.14	1.02	0.16	0.98	0.14	0.95	0.21	1.04	0.11	1.03	0.12	1.02	0.12	0.99	0.17	1	0.14	1.07	0.13	1.03	0.11	1.02	0.14
		1.376	1.05	0.09	1.04	0.13	1.01	0.12	1.06	0.17	1.04	0.08	1.02	0.09	0.99	0.12	1.04	0.17	1.02	0.12	1.01	0.12	1.02	0.12	1	0.15
		1.397	1.01	0.1	1.06	0.15	0.99	0.11	1.04	0.21	1.04	0.07	1.01	0.13	1	0.1	1	0.14	1.05	0.11	0.97	0.12	1.06	0.09	1.05	0.17
		1.418	1.01	0.11	1.03	0.18	1.04	0.14	0.95	0.19	0.96	0.22	1	0.13	1.05	0.12	1.03	0.16	0.99	0.13	1.02	0.12	1.03	0.12	0.99	0.12
		1.439	0.99	0.11	1.05	0.15	0.99	0.19	1.07	0.13	1.02	0.16	1.04	0.12	1.03	0.11	1.05	0.14	1.01	0.13	1.03	0.1	1.04	0.12	1.01	0.12
		1.459	1.06	0.09	1.05	0.15	1.03	0.14	1.04	0.16	1.05	0.14	1.02	0.07	1	0.12	1	0.18	1.03	0.11	1.01	0.1	1.04	0.09	0.99	0.14
		1.48	1.02	0.13	1.07	0.16	1.03	0.19	1.05	0.15	1.04	0.13	1.01	0.14	1.02	0.07	1.02	0.19	1.01	0.1	1.01	0.11	1.05	0.11	1.01	0.14
		1.501	1.03	0.13	1.04	0.15	1.04	0.2	0.98	0.2	0.97	0.15	1.02	0.1	1.08	0.14	0.98	0.15	0.99	0.1	1.02	0.12	1.06	0.12	0.99	0.14
		1.521	1.02	0.09	1.05	0.11	1.02	0.15	1.03	0.15	0.97	0.16	1.03	0.13	1.02	0.12	1.03	0.19	0.98	0.16	1.04	0.11	1.03	0.11	1.01	0.14
		1.542	0.98	0.14	1.05	0.16	1.04	0.17	1	0.25	1.03	0.11	0.96	0.09	1.04	0.13	0.99	0.16	0.98	0.13	1.05	0.16	1.05	0.09	1.02	0.14
		1.563	0.98	0.09	1	0.17	1	0.17	0.93	0.18	1.06	0.1	1.02	0.11	1.02	0.1	1.02	0.16	1.07	0.15	0.99	0.14	1.06	0.11	1.06	0.1
		1.586	1	0.08	1.07	0.19	1.09	0.13	1.06	0.12	0.99	0.1	1.02	0.11	1.03	0.1	1	0.15	1.01	0.11	1.04	0.16	1.03	0.11	1.02	0.14
		1.607	1.02	0.09	1.05	0.21	1.03	0.15	1	0.26	1.03	0.15	1.06	0.13	1.01	0.15	1	0.16	1.02	0.13	0.99	0.09	0.98	0.1	1.02	0.11
		1.628	1.03	0.13	1.06	0.17	1.01	0.14	1.05	0.23	0.99	0.15	1.06	0.11	1.01	0.1	1.01	0.15	1.03	0.11	1.05	0.11	1.03	0.09	1.04	0.14
		1.649	1.02	0.09	1.05	0.12	0.99	0.13	0.95	0.19	1.01	0.26	1.01	0.13	1.03	0.1	0.99	0.11	1.05	0.11	1.04	0.14	1.01	0.1	0.98	0.14
		1.669	1	0.09	1.04	0.12	1.05	0.16	0.94	0.16	1.02	0.16	1.04	0.12	0.99	0.1	1	0.15	0.99	0.14	1.04	0.15	1.03	0.13	1.04	0.15
		1.694	1.02	0.11	1.07	0.17	0.99	0.15	1.01	0.19	0.99	0.19	1.02	0.11	1.01	0.1	1.02	0.16	1.04	0.13	1.04	0.13	1.01	0.09	1.04	0.13
		1.715	1	0.13	1.02	0.17	1.04	0.14	0.96	0.15	1.02	0.18	1.02	0.17	1.04	0.08	1.03	0.17	1.02	0.16	1.03	0.12	1.05	0.12	1	0.12
		1.741	1.07	0.13	1.09	0.17	0.99	0.12	0.99	0.12	0.97	0.14	0.98	0.13	1.01	0.12	1.03	0.15	1.02	0.16	1.03	0.13	1.02	0.11	1	0.17
		1.761	1.01	0.14	1.01	0.17	1.01	0.15	0.97	0.17	1.05	0.1	1.03	0.12	1.01	0.12	0.99	0.14	1.03	0.14	1.03	0.12	1.05	0.11	1.01	0.13
		1.782	1.01	0.11	1	0.1	1.11	0.12	1.01	0.1	1.03	0.12	1.03	0.12	1.01	0.08	1.05	0.15	0.99	0.12	1.03	0.14	1.03	0.11	0.99	0.14
		1.819	1.03	0.16	1.07	0.2	1.03	0.15	0.98	0.2	1.05	0.1	1.04	0.11	0.98	0.11	1.04	0.17	1.04	0.13	1.06	0.13	1.01	0.14	1.03	0.14
		1.84	1.04	0.14	1.1	0.19	0.98	0.16	0.98	0.16	1.02	0.22	1.02	0.11	1.01	0.12	0.98	0.13	1.01	0.16	1.03	0.1	1	0.11	1	0.13
		1.861	1.01	0.11	0.97	0.2	1.05	0.17	0.99	0.21	1.03	0.13	1.02	0.12	1.04	0.11	1.01	0.14	1.03	0.15	1.01	0.16	1.02	0.13	1	0.11
		1.881	0.99	0.15	1	0.15	0.97	0.19	1.02	0.14	1.02	0.13	1.07	0.11	1.01	0.11	1	0.15	1	0.12	0.98	0.15	1.01	0.11	1.01	0.12
		1.902	1.01	0.14	1.02	0.14	1.03	0.13	1.01	0.14	1.04	0.1	1.01	0.11	1.02	0.13	1.02	0.15	1.02	0.12	1	0.11	1.04	0.11	1.02	0.13
		1.923	1.01	0.1	0.96	0.16	0.99	0.17	0.97	0.19	1.01	0.13	0.99	0.13	1.01	0.1	0.98	0.13	1.05	0.15	1.01	0.14	1.02	0.12	1.07	0.16
		1.944	1.01	0.12	1.01	0.15	1.02	0.16	1.06	0.2	1.07	0.14	0.97	0.12	1.03	0.13	1.01	0.21	1.02	0.12	1	0.16	1.06	0.11	1	0.16
		1.964	0.98	0.11	1.02	0.11	0.98	0.14	0.93	0.24	0.99	0.12	1.03	0.15	0.99	0.11	0.96	0.15	1.05	0.15	0.99	0.17	1.02	0.08	1.04	0.16
		1.985	1.01	0.15	1.04	0.18	1.02	0.15	1.01	0.19	1	0.12	0.98	0.09	1	0.09	1.03	0.16	1.03	0.16	1.01	0.17	1.03	0.12	1.03	0.12
		2.006	0.98	0.09	1.02	0.12	1.01	0.15	0.96	0.21	1.01	0.09	1	0.13	0.99	0.17	1.05	0.14	1.03	0.14	1.04	0.14	1.02	0.1	1.03	0.13
		2.026	1.01	0.14	1.01	0.15	1.04	0.14	0.98	0.22	1.04	0.13	1.03	0.15	1.02	0.11	1	0.17	0.98	0.14	1.05	0.12	1.03	0.1	1.05	0.12
		2.047	0.98	0.15	1.07	0.12	0.99	0.12	1.05	0.13	1.03	0.13	1.01	0.15	0.99	0.12	0.94	0.15	1.04	0.14	1.01	0.13	1.02	0.11	0.98	0.17
		2.085	1	0.08	1.01	0.24	1.03	0.16	0.96	0.18	0.97	0.17	0.97	0.13	1.03	0.1	1.01	0.17	1.03	0.14	1.03	0.1	0.98	0.16	1.01	0.12
		2.106	1.01	0.13	1.04	0.17	0.99	0.11	1.04	0.19	0.99	0.1	1.04	0.09	1	0.12	1.03	0.16	1.01	0.13	1.02	0.12	1.05	0.1	1.02	0.14
		2.126	0.98	0.13	1.04	0.15	0.97	0.14	1.02	0.17	1.04	0.12	1.03	0.1	0.99	0.1	1	0.15	1.02	0.12	1	0.13	1.02	0.09	1.01	0.13
		2.147	0.99	0.16	1.02	0.17	0.98	0.16	1.02	0.15	1.01	0.09	0.97	0.11	1.03	0.09	1.01	0.16	1.01	0.11	1.05	0.11	1.01	0.12	1.02	0.16
		2.168	0.99	0.12	1.01	0.17	1.07	0.12	1.04	0.19	1.02	0.15	1.03	0.18	1.04	0.09	0.93	0.15	0.99	0.12	1.06	0.16	1.01	0.1	1.04	0.13
		2.189	1.07	0.11	1	0.16	0.98	0.16	1.02	0.15	1.03	0.12	0.96	0.11	1.02	0.13	1.07	0.16	1.01	0.16	1.07	0.18	1	0.1	0.99	0.14
		2.209	1.05	0.15	1.04	0.21	1.04	0.15	0.98	0.19	0.98	0.14	1	0.08	1.06	0.13	1.03	0.15	1.01	0.13	1.05	0.11	0.99	0.11	1.01	0.16
		2.23	1.07	0.13	1.01	0.17	0.92	0.14	1	0.17	1.05	0.15	1	0.15	1.02	0.11	1.04	0.15	1.04	0.16	1.06	0.14	1.03	0.16	0.98	0.17
		2.251	1.01	0.11	0.98	0.17	1.02	0.12	0.99	0.16	1.06	0.12	0.98	0.1	1.02	0.11	1	0.18	1.01	0.12	1.02	0.17	0.99	0.09	1.01	0.12
		2.271	1.03	0.1	1.01	0.23	0.99	0.17	1	0.18	1.01	0.14	1	0.13	1.03	0.15	1.01	0.21	1.01	0.14	1.01	0.11	1	0.11	1.04	0.12
		2.292	0.99	0.08	0.98	0.21	1.05	0.17	0.96	0.19	1.04	0.09	0.99	0.13	1.05	0.12	1	0.17	0.99	0.14	1	0.16	1.02	0.11	0.98	0.16
		2.313	1.03	0.1	0.99	0.16	1.05	0.18	0.97	0.15	1.05	0.09	1.05	0.14	1	0.12	1.03	0.13	1.02	0.1	1.06	0.14	0.98	0.12	1	0.16
		2.334	0.98	0.15	1	0.11	1.04	0.14	0.98	0.2	1.06	0.15	0.98	0.12	1.05	0.12	1.03	0.14	1.01	0.18	1.05	0.11	1.03	0.09	1.06	0.15
		2.355	0.97	0.11	1.05	0.21	1.01	0.18	0.94	0.18	1.05	0.1	1.01	0.1	1.02	0.13	1	0.14	0.98	0.13	1.02	0.11	1.02	0.09	1.02	0.14
		2.376	1	0.11	1.01	0.17	1.01	0.11	0.99	0.15	1.03	0.09	0.98	0.11	1	0.11	1.01	0.2	0.97	0.15	0.96	0.18	0.96	0.12	0.98	0.11
		2.413	1.07	0.14	0.97	0.21	0.97	0.13	1.02	0.21	1.05	0.13	1.04	0.17	1.04	0.12	1.01	0.19	1.05	0.15	0.99	0.16	1.01	0.1	0.99	0.18
		2.434	1.01	0.1	1.04	0.16	0.97	0.15	1	0.2	1.02	0.14	0.98	0.11	0.99	0.12	1.06	0.15	0.96	0.1	1.07	0.12	1.04	0.11	1.03	0.13
		2.454	0.98	0.13	0.98	0.16	1.08	0.12	0.98	0.14	1.04	0.12	1.02	0.13	1.04	0.1	1.01	0.16	1	0.13	0.97	0.13	1.04	0.09	1.06	0.13
		2.475	1	0.12	1	0.16	1.08	0.17	1.01	0.16	0.99	0.1	0.95	0.14	1.03	0.13	0.97	0.15	1.07	0.12	1.02	0.11	0.99	0.11	1.05	0.12
		2.496	1.05	0.14	1	0.13	1.04	0.15	0.99	0.17	1.01	0.16	1.06	0.12	1.03	0.12	1	0.18	1.02	0.13	0.99	0.13	1.01	0.1	1.01	0.15
		2.516	1.02	0.13	1.05	0.2	1	0.14	1	0.17	1	0.11	0.99	0.13	0.98	0.1	1.03	0.22	0.97	0.13	1.05	0.21	1.02	0.1	1.05	0.15
		2.537	1.03	0.16	1	0.17	1.08	0.19	1.13	0.16	1.01	0.12	1.02	0.12	1	0.11	1.02	0.15	1.04	0.12	0.97	0.17	1.05	0.13	1.04	0.17
		2.558	1.05	0.13	1.01	0.18	1.04	0.16	0.94	0.13	1.03	0.15	1	0.13	1.03	0.12	0.97	0.15	1	0.1	1.04	0.15	1.02	0.13	0.99	0.1
		2.579	0.95	0.15	1.05	0.16	1.04	0.15	0.96	0.18	1.05	0.12	0.97	0.12	1.05	0.07	1	0.13	1.02	0.12	1.01	0.14	1.01	0.07	1.02	0.1
		2.599	1.03	0.14	1.03	0.18	1	0.13	1.05	0.14	1.02	0.09	1.01	0.1	1.03	0.11	0.99	0.13	1.02	0.13	1	0.11	1.03	0.1	1.03	0.17
		2.62	0.97	0.11	1.07	0.15	1.02	0.14	0.97	0.16	1.02	0.13	0.99	0.13	0.99	0.09	1.02	0.17	1.01	0.11	0.96	0.12	1	0.14	1.01	0.15
		2.641	1.01	0.12	0.99	0.13	1.05	0.14	1.03	0.18	1.02	0.11	0.98	0.11	1.05	0.12	0.98	0.16	0.99	0.16	1.01	0.13	1.07	0.15	0.96	0.1
		2.679	1.02	0.11	1.06	0.15	0.98	0.14	1.05	0.19	1.07	0.12	1.03	0.12	1.01	0.08	0.97	0.15	1.03	0.1	1.03	0.14	1.01	0.11	1.01	0.18
		2.699	1.04	0.15	1.06	0.16	1	0.17	1.01	0.16	1.02	0.06	0.99	0.09	1.03	0.09	1	0.14	1.01	0.14	1.04	0.12	1	0.11	0.97	0.13
		2.72	1.01	0.07	1.06	0.15	1.04	0.12	1.01	0.16	1.02	0.12	0.97	0.1	1.02	0.12	1.02	0.16	1.02	0.11	0.98	0.15	1.04	0.11	1.03	0.17
		2.741	1	0.13	0.99	0.14	1.03	0.14	0.98	0.16	1.03	0.14	0.99	0.13	1	0.1	1.04	0.15	1.01	0.13	1.01	0.15	1.03	0.12	1.01	0.13
		2.761	1.01	0.16	1.02	0.14	0.99	0.12	1	0.12	1.01	0.17	0.98	0.13	1	0.11	0.99	0.19	1	0.15	0.97	0.12	1.02	0.09	1.03	0.13
		2.782	1.07	0.1	1.01	0.12	1.01	0.14	1.04	0.23	0.96	0.16	1.02	0.12	1.01	0.14	0.99	0.14	1.02	0.15	1.03	0.13	0.99	0.11	1.03	0.14
		2.803	1.03	0.11	0.95	0.2	0.99	0.17	1.04	0.15	1.03	0.12	0.98	0.13	1.04	0.11	1.02	0.11	1	0.15	1.03	0.12	1.04	0.09	1	0.14
		2.824	1.01	0.13	1.05	0.16	1.01	0.18	0.91	0.22	0.99	0.13	1	0.14	1.03	0.09	0.97	0.15	1	0.16	1.03	0.13	1.04	0.1	0.99	0.15
		2.844	1.02	0.13	1.02	0.19	1.05	0.18	0.93	0.15	1.01	0.08	0.97	0.15	1.03	0.12	0.97	0.2	1	0.15	1.05	0.13	1.02	0.12	1.01	0.12
		2.865	0.99	0.15	1	0.17	0.99	0.16	0.96	0.15	0.99	0.13	1.04	0.1	1.01	0.11	0.95	0.16	0.96	0.12	1.03	0.2	1.01	0.1	1.01	0.13
		2.886	1.02	0.11	1.04	0.17	1.02	0.1	1.01	0.19	1.05	0.13	0.96	0.12	1.02	0.11	1.02	0.18	1.02	0.12	1.06	0.22	1.03	0.14	0.96	0.16
		2.906	1.03	0.1	1.04	0.17	0.99	0.11	1.03	0.17	1.05	0.12	1.06	0.19	1.02	0.12	0.93	0.18	1	0.13	1.01	0.14	0.99	0.08	1.03	0.12
		2.929	1	0.14	1.05	0.16	1.06	0.11	0.94	0.17	0.95	0.15	1.03	0.14	1.05	0.15	0.91	0.19	1	0.14	1.04	0.11	0.98	0.1	1.01	0.13
		2.949	1.05	0.14	1.07	0.17	1.05	0.13	1	0.23	0.97	0.1	1.03	0.11	1.02	0.13	1	0.18	1	0.14	1.05	0.12	1.01	0.12	0.98	0.13
		2.97	1.04	0.08	1.07	0.14	0.98	0.13	0.99	0.12	1.02	0.19	0.97	0.11	0.99	0.12	1	0.15	1	0.15	1.03	0.18	1.01	0.11	1.03	0.14
		2.991	1.03	0.15	1	0.14	1.03	0.14	1.02	0.17	1.02	0.13	1.03	0.12	1.02	0.1	1.03	0.15	1.03	0.11	1	0.18	1.01	0.12	0.96	0.19
		3.011	1.02	0.12	0.99	0.17	1.01	0.19	1.01	0.11	0.99	0.13	0.97	0.12	0.99	0.11	1	0.14	1.02	0.1	1.03	0.15	0.98	0.11	1.06	0.16
		3.038	1.03	0.12	1.01	0.15	1.04	0.16	1.03	0.16	1.03	0.09	1.04	0.11	1.01	0.1	1.01	0.16	1.02	0.16	1.03	0.15	1.02	0.1	1	0.14
		3.059	1.01	0.15	1.01	0.16	1.05	0.11	0.99	0.17	1.03	0.13	1.02	0.13	1.01	0.1	0.98	0.17	1.01	0.16	1.05	0.14	1.02	0.1	1.06	0.13
		3.079	1	0.13	0.98	0.17	0.98	0.12	1.02	0.16	1.03	0.09	0.97	0.1	1.02	0.09	1	0.16	0.97	0.13	0.98	0.11	1	0.09	0.99	0.16
		3.116	1.05	0.12	1.04	0.13	1.04	0.11	1.01	0.23	1.03	0.12	1.03	0.13	1.01	0.1	1.03	0.15	1	0.13	1.01	0.15	1.03	0.1	0.99	0.13
		3.136	1.06	0.16	0.97	0.18	1	0.14	1.02	0.15	1.01	0.12	1	0.16	1.03	0.1	0.97	0.17	0.99	0.11	1.02	0.14	1	0.09	0.96	0.16
		3.157	1	0.1	0.99	0.14	1.02	0.14	0.98	0.14	0.99	0.13	0.98	0.11	1.02	0.09	1.01	0.18	1.02	0.14	1.01	0.11	0.99	0.09	0.99	0.16
		3.178	1.03	0.13	0.99	0.14	1.03	0.2	1.03	0.19	1.02	0.11	0.99	0.14	1.04	0.1	1.03	0.15	1.01	0.15	1.04	0.11	1.03	0.13	0.99	0.13
		3.199	0.98	0.14	1.03	0.16	1.02	0.15	1.02	0.12	1.07	0.13	1.01	0.14	0.98	0.1	1.02	0.19	1.03	0.16	1	0.12	1.06	0.09	1	0.15
		3.219	1.01	0.15	0.99	0.14	1.01	0.16	1	0.15	0.98	0.15	0.99	0.13	1.01	0.09	1.03	0.15	1.02	0.14	0.97	0.12	1	0.12	0.98	0.12
		3.24	1.04	0.12	1.04	0.15	1.04	0.14	1.02	0.14	0.98	0.16	0.98	0.11	1	0.12	0.99	0.16	0.94	0.13	0.98	0.13	1.02	0.11	1.03	0.14
		3.261	1.03	0.14	1.07	0.18	1.05	0.13	0.96	0.17	0.97	0.13	0.98	0.11	1.01	0.1	0.99	0.14	1.02	0.14	0.98	0.13	1	0.11	1	0.11
		3.281	1.05	0.12	1.03	0.13	1.01	0.1	0.97	0.23	1.01	0.08	0.99	0.14	0.99	0.11	1.01	0.18	1	0.11	0.99	0.11	1.02	0.12	0.99	0.14
		3.302	1.03	0.14	0.99	0.18	0.99	0.12	1.04	0.16	1.02	0.13	0.95	0.1	1.05	0.1	0.97	0.13	1.03	0.12	1.03	0.16	1	0.1	0.95	0.17
		3.323	1.02	0.12	1.01	0.13	1.02	0.14	0.98	0.11	1	0.13	1.02	0.13	1.02	0.13	1	0.15	1.05	0.16	1.01	0.14	1.02	0.1	1.02	0.14
		3.344	1.01	0.13	1.01	0.15	1.01	0.1	0.96	0.12	1	0.14	1.03	0.09	1.01	0.1	0.94	0.14	1	0.16	0.97	0.16	1.01	0.09	1.01	0.15
		3.364	0.98	0.1	1.01	0.15	1.04	0.12	1.02	0.17	1.05	0.11	1	0.11	0.99	0.09	1.04	0.13	1.04	0.14	1.05	0.13	1	0.08	1	0.13
		3.401	0.95	0.11	1.05	0.13	1.01	0.15	0.98	0.22	1.04	0.11	0.98	0.09	1.02	0.11	1.01	0.13	1	0.09	1.01	0.14	1.01	0.15	1.01	0.13
		3.422	0.96	0.15	1.02	0.11	1.05	0.15	0.98	0.2	1	0.12	1	0.1	1.05	0.11	1.02	0.15	0.99	0.14	1.05	0.11	1.03	0.13	1.01	0.1
		3.443	0.97	0.17	1.01	0.14	0.99	0.14	0.95	0.15	1.01	0.11	0.96	0.14	1.02	0.14	0.95	0.17	1.03	0.13	1.01	0.13	1.01	0.1	1	0.11
		3.464	0.98	0.09	1.03	0.19	1.06	0.17	0.97	0.18	1	0.18	1.04	0.11	0.99	0.08	1	0.16	1	0.14	0.95	0.15	1.01	0.1	0.96	0.13
		3.484	0.97	0.12	0.99	0.14	1.02	0.16	1	0.14	0.99	0.09	0.99	0.13	1.03	0.11	1.01	0.15	1.02	0.13	1.01	0.11	1.01	0.08	0.98	0.16
		3.505	1.01	0.11	0.99	0.15	1.02	0.11	1.07	0.14	0.99	0.13	1.02	0.12	1.01	0.12	0.98	0.14	0.95	0.14	1.01	0.12	1.01	0.11	1	0.16
		3.526	0.99	0.11	1.02	0.12	1	0.13	0.93	0.17	1.01	0.13	0.96	0.1	1.03	0.1	1.01	0.14	1.02	0.14	1.01	0.21	1.03	0.1	1	0.14
		3.546	1.03	0.15	0.99	0.11	0.97	0.14	1.01	0.18	1.03	0.06	1.02	0.14	0.99	0.1	1.03	0.16	1.02	0.12	1.01	0.14	0.97	0.13	0.97	0.12
		3.567	1.03	0.08	1.01	0.16	0.97	0.1	1.01	0.11	0.91	0.15	0.99	0.16	1.04	0.1	0.99	0.12	1.01	0.14	1.02	0.13	1.03	0.09	1.02	0.17
		3.588	1	0.11	0.97	0.15	1.04	0.12	1	0.22	1.04	0.1	0.97	0.17	1.02	0.13	1	0.17	0.99	0.17	1	0.11	0.99	0.09	1.02	0.14
		3.609	1.01	0.11	1.06	0.15	1.1	0.19	0.97	0.15	1.02	0.08	1.02	0.15	1	0.13	1.01	0.13	1.01	0.1	0.99	0.11	1.01	0.11	1	0.11
		3.634	0.97	0.11	1.04	0.17	1.03	0.09	0.97	0.18	0.99	0.14	1.07	0.16	1.02	0.1	0.98	0.15	0.99	0.14	0.98	0.12	1.03	0.09	1.01	0.15
		3.654	1.04	0.13	1.02	0.16	1.02	0.1	1.02	0.13	1.04	0.11	1.04	0.09	0.99	0.1	1.03	0.21	1.01	0.15	1.01	0.1	1.02	0.12	1.03	0.14
		3.675	0.98	0.15	0.95	0.16	1.03	0.15	1.01	0.16	0.95	0.19	0.98	0.14	1.01	0.1	1.01	0.14	0.99	0.13	0.95	0.1	1.02	0.11	1.03	0.13
		3.696	1	0.16	1.01	0.17	1.02	0.12	1.01	0.12	1	0.12	0.94	0.17	0.99	0.12	0.98	0.21	0.99	0.16	1.02	0.13	1	0.11	1	0.12
		3.716	1	0.08	1	0.11	1.04	0.13	0.96	0.16	0.98	0.09	1	0.13	1.04	0.11	1.04	0.15	1.01	0.13	1	0.13	0.98	0.11	1	0.13
		3.737	1.02	0.11	0.98	0.12	1.03	0.17	1.06	0.15	1.01	0.1	1.04	0.13	1.01	0.15	1.02	0.19	1	0.14	0.96	0.12	1.02	0.09	1	0.11
		3.764	1.06	0.13	1	0.19	1.03	0.15	0.98	0.16	0.98	0.1	1.01	0.13	1	0.12	1.05	0.14	0.97	0.16	1.02	0.15	1.02	0.1	1.01	0.1
		3.785	1.02	0.12	1.06	0.15	0.99	0.11	0.99	0.14	0.97	0.13	1.01	0.12	1	0.11	1.01	0.15	1.02	0.12	0.99	0.15	1	0.11	1	0.18
		3.806	0.95	0.13	1.01	0.15	1.02	0.11	0.98	0.2	1.02	0.11	1.03	0.13	1.04	0.13	1.04	0.15	0.98	0.15	0.98	0.14	0.99	0.13	0.96	0.11
		3.842	0.99	0.12	0.97	0.16	0.96	0.13	0.99	0.15	1.02	0.12	0.96	0.16	1.03	0.11	1.01	0.17	1.02	0.14	1	0.11	0.98	0.1	1.01	0.13
		3.863	1	0.08	0.99	0.12	1.04	0.16	0.98	0.16	0.98	0.12	0.98	0.09	1.01	0.12	1.04	0.15	0.99	0.15	1	0.12	1.01	0.1	1.02	0.13
		3.884	0.96	0.1	1	0.12	1	0.19	0.95	0.21	0.99	0.13	0.98	0.15	1.01	0.11	1.03	0.14	0.98	0.14	1.03	0.08	0.98	0.11	1.01	0.11
		3.904	0.98	0.1	0.96	0.18	0.94	0.13	1.05	0.19	0.99	0.13	0.97	0.13	0.95	0.11	1.05	0.16	0.97	0.11	1	0.09	1	0.1	0.98	0.11
		3.925	1.04	0.13	1	0.14	1.01	0.18	0.95	0.17	0.98	0.09	1.03	0.13	1.03	0.11	0.97	0.17	0.98	0.14	1.02	0.11	1.01	0.12	0.96	0.1
		3.946	1.04	0.11	1.03	0.14	1.08	0.12	1.05	0.21	0.98	0.14	1.01	0.14	0.99	0.1	1.02	0.12	1.01	0.16	0.96	0.1	1.01	0.11	0.98	0.13
		3.966	1.01	0.06	1	0.13	1.01	0.14	0.95	0.15	1.05	0.13	1.01	0.11	1.02	0.11	0.96	0.15	1.03	0.13	0.98	0.12	1.02	0.09	0.99	0.15
		3.987	1.01	0.07	0.94	0.16	1.01	0.16	0.94	0.14	1	0.1	1.05	0.1	0.99	0.1	0.94	0.15	1	0.13	1	0.14	1.01	0.1	1.02	0.11
		4.008	0.99	0.13	1	0.14	1.02	0.13	1	0.09	0.99	0.12	0.96	0.12	0.96	0.11	1.02	0.15	0.99	0.12	0.97	0.09	0.99	0.08	1.01	0.14
		4.029	1.02	0.08	0.99	0.12	1.04	0.09	1.01	0.15	1	0.11	1.02	0.13	0.98	0.11	1	0.16	1.01	0.13	1	0.13	0.96	0.13	0.99	0.12
		4.049	1.02	0.1	0.98	0.18	0.99	0.16	1.06	0.18	0.97	0.11	0.95	0.11	1.01	0.09	1	0.15	1.03	0.11	1.01	0.16	1.02	0.08	1.03	0.14
		4.07	1.03	0.08	1.06	0.14	0.93	0.14	0.98	0.18	1.02	0.13	1.01	0.11	1.01	0.08	1.01	0.16	1.03	0.16	1.03	0.1	0.98	0.1	0.98	0.15
		4.108	0.96	0.1	1.04	0.19	0.9	0.1	1	0.16	1.07	0.07	1.05	0.09	0.97	0.09	1	0.18	1	0.12	1.02	0.13	1	0.13	1.03	0.1
		4.129	1.03	0.09	1.06	0.15	0.99	0.14	1.07	0.17	0.99	0.1	1.02	0.12	0.98	0.09	1.01	0.14	0.98	0.15	1.03	0.11	1.02	0.11	1.03	0.12
		4.149	1.02	0.11	1.03	0.14	1.03	0.15	0.95	0.17	1.02	0.12	0.99	0.11	0.99	0.09	0.99	0.14	1.02	0.14	1	0.11	1	0.09	1.02	0.13
		4.17	0.94	0.15	0.99	0.12	1.01	0.14	1.04	0.19	1	0.12	0.99	0.11	1.03	0.11	1.04	0.16	1	0.11	0.98	0.16	1.01	0.08	0.97	0.14
		4.191	1	0.13	0.99	0.13	0.99	0.08	0.97	0.11	0.98	0.06	0.98	0.11	1.03	0.09	0.96	0.14	0.99	0.11	0.98	0.14	1.01	0.11	0.98	0.12
		4.211	1.01	0.08	1.05	0.13	1.02	0.14	1.02	0.16	1.02	0.1	0.99	0.14	1	0.12	1	0.16	0.99	0.14	1	0.14	1.01	0.09	1	0.15
		4.232	1.04	0.08	0.97	0.17	1.04	0.12	0.96	0.14	0.95	0.16	1	0.12	0.98	0.11	1	0.17	1	0.13	0.96	0.16	0.99	0.09	1.02	0.12
		4.253	1.01	0.17	1.01	0.13	0.98	0.1	1.09	0.19	0.98	0.11	1.02	0.11	1.05	0.13	1.02	0.14	1.03	0.12	1.02	0.11	0.99	0.09	0.98	0.11
		4.274	1.02	0.1	1	0.17	0.99	0.14	1.04	0.17	0.99	0.09	1.01	0.13	0.97	0.11	1	0.12	1.01	0.13	1.01	0.12	0.98	0.1	1.01	0.2
		4.294	1	0.11	0.94	0.16	0.99	0.18	0.99	0.19	0.98	0.08	0.98	0.14	0.98	0.11	0.99	0.15	0.99	0.13	1.03	0.13	1	0.08	1.03	0.11
		4.315	0.96	0.12	0.98	0.14	1.01	0.14	0.98	0.18	1.01	0.11	1.02	0.12	1	0.09	1	0.12	1	0.11	1	0.11	1.02	0.11	1	0.14
		4.336	1.02	0.14	0.99	0.13	1	0.12	1	0.13	1.04	0.14	1	0.11	1.01	0.09	1	0.14	0.95	0.13	1	0.15	1.02	0.1	1.01	0.13
		4.358	0.99	0.17	1	0.16	1	0.17	1	0.15	0.99	0.08	0.97	0.12	0.96	0.11	0.98	0.14	1	0.17	1	0.11	0.99	0.09	1.02	0.16
		4.379	0.97	0.11	1	0.22	1.02	0.17	0.99	0.12	0.95	0.09	0.99	0.12	1.01	0.15	0.96	0.21	0.99	0.12	0.98	0.1	1	0.1	0.94	0.13
		4.785	0	0	0	0	0	0	0	0	0	0	0	0	0	0	0	0	0	0	0	0	0	0	0	0
		4.818	0.03	0.18	-0.02	0.23	0.11	0.2	-0.1	0.25	-0.02	0.15	0.03	0.12	-0.01	0.15	0.02	0.17	0.05	0.12	-0.01	0.11	-0.01	0.14	0.01	0.17
		4.839	0.06	0.17	0.01	0.13	0.09	0.19	0.01	0.25	0.03	0.09	0.04	0.16	0.05	0.12	0.03	0.19	0.05	0.14	0.07	0.15	0.07	0.14	0.02	0.13
		4.859	0.09	0.17	0.02	0.19	0.06	0.19	0.06	0.19	0.01	0.17	0.03	0.18	0.06	0.15	-0.01	0.15	0.07	0.2	0.06	0.14	0.04	0.15	0.06	0.14
		4.88	0.05	0.24	-0.05	0.22	0.11	0.16	0.03	0.14	-0.03	0.27	0.04	0.13	0.1	0.09	0.04	0.2	0.07	0.13	0.05	0.15	0.06	0.14	0.06	0.18
		4.901	0.09	0.17	0	0.18	0.1	0.15	0.05	0.18	-0.01	0.23	0.05	0.13	0.11	0.13	0.04	0.14	0.08	0.14	0.09	0.18	0.06	0.14	0.04	0.16
		4.921	0.13	0.15	0.01	0.2	0.06	0.23	0	0.25	0.01	0.24	0.04	0.15	0.16	0.09	0.01	0.16	0.11	0.13	0.13	0.17	0.05	0.16	0.06	0.15
		4.942	0.12	0.18	0	0.2	0.16	0.13	0.1	0.17	0.03	0.11	0.04	0.14	0.12	0.12	0.1	0.16	0.1	0.15	0.16	0.13	0.07	0.13	0.05	0.15
		4.963	0.15	0.16	-0.01	0.21	0.2	0.17	0.02	0.2	0.01	0.16	0.04	0.18	0.13	0.14	0	0.15	0.08	0.15	0.11	0.15	0.06	0.14	0.08	0.14
		4.984	0.19	0.16	0.02	0.17	0.15	0.2	0.11	0.18	-0.01	0.15	0.05	0.16	0.19	0.13	0.06	0.2	0.18	0.14	0.12	0.22	0.06	0.12	0.12	0.15
		5.006	0.21	0.11	0.04	0.16	0.21	0.18	0.09	0.24	0.04	0.15	0.03	0.14	0.17	0.12	0.08	0.2	0.09	0.16	0.18	0.16	0.08	0.11	0.1	0.15
		5.027	0.2	0.16	0.04	0.18	0.19	0.23	0.11	0.18	0.03	0.17	0.05	0.11	0.2	0.12	0.1	0.12	0.13	0.12	0.19	0.14	0.1	0.15	0.09	0.15
		5.063	0.26	0.14	0.03	0.17	0.22	0.25	0.11	0.18	0.03	0.17	0.04	0.17	0.24	0.14	0.05	0.13	0.15	0.12	0.19	0.1	0.09	0.13	0.11	0.15
		5.084	0.2	0.24	0.05	0.23	0.18	0.18	0.14	0.15	-0.01	0.15	0.04	0.12	0.23	0.11	0.07	0.17	0.16	0.15	0.22	0.16	0.11	0.14	0.12	0.16
		5.104	0.23	0.21	0.05	0.19	0.21	0.16	0.14	0.2	0.03	0.12	0.04	0.13	0.24	0.11	0.07	0.21	0.15	0.13	0.18	0.22	0.12	0.12	0.1	0.17
		5.125	0.26	0.12	0.09	0.17	0.23	0.15	0.18	0.2	0.04	0.15	0.07	0.13	0.2	0.14	0.11	0.17	0.14	0.17	0.28	0.14	0.12	0.13	0.14	0.14
		5.146	0.29	0.12	0.05	0.21	0.21	0.15	0.12	0.17	0	0.2	0.09	0.13	0.22	0.11	0.14	0.17	0.16	0.11	0.23	0.16	0.12	0.13	0.1	0.17
		5.172	0.28	0.15	0.1	0.16	0.21	0.16	0.17	0.19	0.04	0.12	0.06	0.16	0.28	0.13	0.11	0.18	0.16	0.13	0.22	0.15	0.1	0.1	0.08	0.16
		5.193	0.3	0.17	0.03	0.19	0.25	0.18	0.23	0.19	0.07	0.17	0.08	0.14	0.25	0.13	0.13	0.16	0.2	0.14	0.27	0.15	0.16	0.1	0.11	0.2
		5.214	0.31	0.19	0.04	0.22	0.26	0.16	0.13	0.21	0.05	0.11	0.09	0.15	0.29	0.12	0.1	0.18	0.21	0.13	0.28	0.1	0.12	0.15	0.17	0.13
		5.234	0.28	0.11	0.05	0.17	0.23	0.15	0.19	0.22	0.04	0.1	0.06	0.15	0.29	0.13	0.18	0.12	0.19	0.19	0.29	0.18	0.16	0.09	0.09	0.16
		5.255	0.28	0.12	0.1	0.16	0.24	0.18	0.19	0.14	0.05	0.16	0.11	0.14	0.31	0.12	0.16	0.19	0.2	0.14	0.29	0.15	0.11	0.13	0.16	0.16
		5.281	0.32	0.21	0.09	0.15	0.28	0.15	0.23	0.2	0	0.21	0.11	0.12	0.32	0.13	0.13	0.17	0.2	0.13	0.25	0.14	0.13	0.14	0.12	0.12
		5.302	0.31	0.17	0.11	0.19	0.31	0.18	0.22	0.21	0.04	0.14	0.11	0.1	0.27	0.12	0.14	0.17	0.22	0.16	0.35	0.11	0.14	0.12	0.14	0.14
		5.328	0.32	0.15	0.08	0.2	0.28	0.18	0.26	0.18	-0.02	0.21	0.08	0.14	0.31	0.09	0.16	0.13	0.19	0.17	0.32	0.16	0.14	0.11	0.15	0.16
		5.349	0.36	0.07	0.1	0.22	0.33	0.14	0.23	0.13	0.03	0.17	0.12	0.15	0.3	0.13	0.13	0.15	0.2	0.15	0.31	0.18	0.16	0.1	0.15	0.19
		5.369	0.32	0.2	0.14	0.21	0.3	0.15	0.19	0.18	0.07	0.09	0.06	0.16	0.33	0.11	0.14	0.18	0.21	0.13	0.3	0.13	0.15	0.1	0.17	0.12
		5.406	0.34	0.12	0.1	0.21	0.34	0.18	0.28	0.19	0	0.24	0.1	0.11	0.37	0.12	0.17	0.18	0.19	0.16	0.31	0.13	0.14	0.12	0.13	0.16
		5.427	0.3	0.17	0.12	0.19	0.34	0.14	0.29	0.17	0.06	0.17	0.11	0.12	0.35	0.1	0.18	0.17	0.23	0.12	0.35	0.14	0.12	0.12	0.14	0.21
		5.448	0.38	0.14	0.07	0.19	0.34	0.23	0.24	0.18	0.01	0.18	0.15	0.14	0.34	0.1	0.19	0.19	0.21	0.15	0.35	0.15	0.17	0.13	0.19	0.16
		5.469	0.35	0.11	0.12	0.16	0.33	0.15	0.3	0.17	0.01	0.12	0.07	0.17	0.34	0.15	0.17	0.16	0.22	0.15	0.36	0.12	0.18	0.15	0.17	0.17
		5.489	0.41	0.1	0.14	0.19	0.34	0.18	0.25	0.28	0.06	0.14	0.1	0.16	0.38	0.11	0.16	0.14	0.26	0.14	0.33	0.18	0.14	0.15	0.15	0.13
		5.51	0.38	0.13	0.14	0.19	0.35	0.15	0.31	0.18	0.05	0.22	0.12	0.16	0.39	0.11	0.16	0.16	0.21	0.15	0.36	0.12	0.16	0.13	0.21	0.11
		5.531	0.4	0.11	0.15	0.18	0.36	0.15	0.17	0.28	0	0.17	0.1	0.14	0.38	0.09	0.18	0.16	0.27	0.14	0.35	0.15	0.17	0.12	0.19	0.13
		5.551	0.39	0.16	0.11	0.19	0.34	0.14	0.28	0.2	0.03	0.17	0.08	0.19	0.38	0.1	0.14	0.19	0.29	0.12	0.38	0.15	0.18	0.13	0.22	0.12
		5.572	0.38	0.12	0.08	0.19	0.33	0.18	0.26	0.22	0.03	0.14	0.09	0.19	0.4	0.13	0.2	0.16	0.22	0.16	0.43	0.14	0.18	0.17	0.14	0.16
		5.593	0.39	0.11	0.15	0.18	0.39	0.13	0.32	0.17	0.01	0.16	0.1	0.17	0.36	0.11	0.18	0.22	0.22	0.19	0.4	0.15	0.17	0.11	0.21	0.16
		5.614	0.47	0.12	0.16	0.15	0.37	0.16	0.29	0.15	0.02	0.17	0.12	0.12	0.37	0.09	0.18	0.17	0.21	0.18	0.38	0.16	0.17	0.12	0.2	0.14
		5.634	0.41	0.1	0.15	0.21	0.37	0.16	0.28	0.2	0.03	0.21	0.12	0.21	0.4	0.11	0.23	0.2	0.25	0.15	0.36	0.14	0.19	0.15	0.21	0.16
		5.672	0.43	0.14	0.13	0.2	0.36	0.14	0.29	0.21	0.03	0.15	0.12	0.22	0.41	0.1	0.16	0.18	0.27	0.13	0.4	0.17	0.18	0.12	0.2	0.13
		5.693	0.41	0.14	0.15	0.2	0.4	0.16	0.28	0.2	0.04	0.12	0.11	0.15	0.39	0.13	0.19	0.2	0.27	0.16	0.39	0.19	0.18	0.12	0.18	0.13
		5.714	0.42	0.15	0.16	0.2	0.41	0.19	0.32	0.19	0.02	0.17	0.12	0.16	0.4	0.13	0.19	0.17	0.25	0.16	0.44	0.16	0.2	0.12	0.19	0.14
		5.734	0.45	0.12	0.18	0.19	0.39	0.14	0.36	0.13	0.06	0.16	0.1	0.12	0.44	0.11	0.17	0.18	0.29	0.13	0.43	0.11	0.19	0.13	0.21	0.13
		5.755	0.46	0.17	0.12	0.21	0.38	0.11	0.37	0.21	0.01	0.16	0.1	0.15	0.4	0.12	0.21	0.2	0.26	0.15	0.39	0.11	0.2	0.12	0.18	0.2
		5.776	0.4	0.14	0.19	0.18	0.37	0.15	0.31	0.2	0.05	0.16	0.08	0.14	0.44	0.1	0.21	0.17	0.28	0.12	0.38	0.17	0.22	0.12	0.21	0.15
		5.796	0.39	0.11	0.11	0.2	0.33	0.2	0.35	0.15	0.08	0.18	0.11	0.14	0.45	0.11	0.22	0.15	0.26	0.17	0.42	0.18	0.23	0.12	0.21	0.13
		5.817	0.45	0.16	0.18	0.22	0.37	0.12	0.3	0.19	0.01	0.17	0.15	0.15	0.45	0.14	0.2	0.16	0.26	0.15	0.43	0.11	0.18	0.11	0.19	0.14
		5.838	0.46	0.16	0.19	0.2	0.39	0.12	0.36	0.2	0.09	0.1	0.12	0.18	0.44	0.12	0.21	0.17	0.28	0.14	0.42	0.15	0.21	0.14	0.23	0.12
		5.859	0.43	0.19	0.14	0.21	0.44	0.16	0.37	0.21	0.07	0.18	0.14	0.15	0.42	0.13	0.21	0.19	0.24	0.16	0.42	0.14	0.21	0.11	0.2	0.15
		5.879	0.45	0.12	0.15	0.19	0.39	0.16	0.3	0.21	0.06	0.12	0.11	0.12	0.4	0.15	0.27	0.15	0.28	0.14	0.44	0.16	0.22	0.15	0.19	0.12
		5.9	0.44	0.11	0.15	0.16	0.35	0.16	0.38	0.2	0.05	0.14	0.15	0.16	0.44	0.1	0.25	0.14	0.29	0.13	0.41	0.2	0.21	0.11	0.22	0.15
		5.922	0.47	0.14	0.19	0.2	0.4	0.14	0.32	0.22	0.05	0.21	0.13	0.2	0.45	0.13	0.25	0.16	0.28	0.15	0.44	0.14	0.21	0.13	0.23	0.13
		5.943	0.48	0.13	0.18	0.17	0.45	0.12	0.35	0.28	0.03	0.15	0.14	0.15	0.49	0.13	0.23	0.14	0.29	0.12	0.48	0.15	0.21	0.11	0.22	0.14
		5.964	0.49	0.11	0.13	0.19	0.41	0.14	0.38	0.16	0.08	0.11	0.11	0.13	0.48	0.11	0.19	0.15	0.28	0.18	0.47	0.15	0.23	0.1	0.23	0.19
		5.984	0.47	0.16	0.19	0.17	0.45	0.09	0.44	0.18	0.05	0.16	0.13	0.18	0.45	0.09	0.21	0.19	0.29	0.11	0.49	0.13	0.2	0.15	0.24	0.16
		6.005	0.5	0.15	0.13	0.22	0.41	0.13	0.38	0.2	0.06	0.16	0.13	0.14	0.48	0.11	0.23	0.15	0.28	0.15	0.46	0.16	0.22	0.12	0.22	0.17
		6.031	0.52	0.12	0.18	0.18	0.42	0.18	0.41	0.24	0.02	0.23	0.08	0.15	0.47	0.11	0.19	0.18	0.34	0.13	0.48	0.13	0.22	0.14	0.23	0.14
		6.052	0.52	0.12	0.16	0.22	0.42	0.16	0.38	0.17	0.05	0.18	0.09	0.21	0.5	0.06	0.18	0.18	0.3	0.13	0.49	0.13	0.21	0.13	0.2	0.17
		6.073	0.47	0.11	0.14	0.17	0.43	0.15	0.35	0.2	0.08	0.15	0.08	0.18	0.5	0.13	0.27	0.17	0.31	0.12	0.45	0.13	0.22	0.15	0.22	0.17
		6.094	0.52	0.14	0.18	0.22	0.39	0.19	0.38	0.18	0.06	0.16	0.14	0.18	0.52	0.15	0.24	0.14	0.31	0.13	0.46	0.14	0.2	0.11	0.25	0.13
		6.114	0.5	0.2	0.13	0.17	0.41	0.14	0.34	0.2	0.05	0.11	0.09	0.15	0.51	0.11	0.23	0.16	0.33	0.15	0.49	0.15	0.22	0.15	0.24	0.15
		6.141	0.48	0.16	0.2	0.16	0.43	0.14	0.33	0.24	0.04	0.18	0.12	0.17	0.49	0.11	0.29	0.15	0.28	0.16	0.46	0.15	0.22	0.14	0.2	0.2
		6.161	0.5	0.08	0.14	0.27	0.42	0.16	0.41	0.15	0.04	0.17	0.13	0.15	0.52	0.12	0.24	0.2	0.34	0.14	0.45	0.13	0.21	0.14	0.25	0.12
		6.182	0.49	0.13	0.17	0.19	0.46	0.16	0.4	0.22	0.07	0.17	0.14	0.16	0.51	0.1	0.22	0.18	0.3	0.14	0.53	0.16	0.21	0.11	0.24	0.17
		6.203	0.5	0.17	0.18	0.2	0.46	0.15	0.4	0.21	0.07	0.12	0.13	0.12	0.47	0.11	0.26	0.17	0.35	0.12	0.49	0.12	0.24	0.12	0.26	0.13
		6.224	0.48	0.18	0.2	0.18	0.43	0.14	0.41	0.15	0.05	0.2	0.14	0.15	0.52	0.09	0.24	0.13	0.34	0.13	0.48	0.12	0.21	0.13	0.23	0.12
		6.25	0.52	0.11	0.17	0.2	0.46	0.11	0.41	0.26	0.06	0.12	0.15	0.16	0.52	0.11	0.26	0.15	0.32	0.13	0.48	0.12	0.25	0.13	0.25	0.16
		6.271	0.5	0.14	0.17	0.22	0.46	0.11	0.49	0.15	0.05	0.22	0.14	0.13	0.51	0.11	0.25	0.17	0.32	0.15	0.45	0.17	0.21	0.13	0.24	0.12
		6.291	0.5	0.19	0.12	0.25	0.43	0.14	0.46	0.2	0.08	0.19	0.14	0.15	0.53	0.13	0.25	0.14	0.32	0.14	0.52	0.15	0.23	0.14	0.22	0.19
		6.328	0.5	0.15	0.18	0.21	0.44	0.2	0.43	0.21	0.03	0.2	0.11	0.2	0.53	0.12	0.24	0.17	0.3	0.15	0.48	0.13	0.24	0.13	0.21	0.14
		6.349	0.53	0.17	0.18	0.22	0.43	0.13	0.39	0.16	0.05	0.15	0.11	0.15	0.51	0.13	0.26	0.19	0.32	0.15	0.49	0.13	0.22	0.12	0.23	0.16
		6.369	0.5	0.12	0.17	0.18	0.45	0.14	0.45	0.24	0.04	0.18	0.15	0.13	0.54	0.1	0.26	0.14	0.35	0.13	0.52	0.1	0.25	0.11	0.26	0.15
		6.39	0.54	0.16	0.2	0.21	0.48	0.15	0.48	0.15	0.05	0.14	0.14	0.17	0.53	0.11	0.25	0.15	0.34	0.18	0.53	0.21	0.24	0.12	0.23	0.15
		6.411	0.5	0.1	0.16	0.23	0.43	0.16	0.42	0.2	0.06	0.15	0.13	0.14	0.52	0.1	0.25	0.17	0.32	0.13	0.54	0.13	0.25	0.12	0.22	0.16
		6.431	0.55	0.16	0.15	0.23	0.46	0.15	0.44	0.19	0.07	0.15	0.12	0.14	0.55	0.11	0.24	0.17	0.34	0.16	0.51	0.17	0.27	0.12	0.24	0.18
		6.452	0.54	0.1	0.19	0.19	0.45	0.22	0.41	0.14	0.05	0.16	0.12	0.19	0.5	0.11	0.27	0.16	0.33	0.11	0.51	0.13	0.25	0.11	0.23	0.17
		6.473	0.55	0.13	0.19	0.23	0.47	0.15	0.41	0.17	0.04	0.15	0.19	0.11	0.55	0.13	0.22	0.2	0.36	0.15	0.54	0.13	0.21	0.11	0.26	0.12
		6.494	0.55	0.15	0.18	0.18	0.46	0.17	0.39	0.19	0.06	0.16	0.12	0.2	0.54	0.11	0.22	0.18	0.35	0.16	0.5	0.13	0.23	0.11	0.28	0.18
		6.516	0.55	0.1	0.18	0.18	0.42	0.15	0.47	0.2	0.03	0.11	0.09	0.15	0.54	0.11	0.27	0.18	0.35	0.12	0.5	0.08	0.21	0.13	0.24	0.14
		6.536	0.51	0.14	0.18	0.24	0.5	0.16	0.46	0.25	0.03	0.25	0.15	0.16	0.54	0.11	0.28	0.14	0.32	0.16	0.55	0.14	0.23	0.16	0.28	0.13
		6.557	0.54	0.15	0.15	0.21	0.49	0.12	0.47	0.18	0.1	0.13	0.15	0.16	0.51	0.12	0.28	0.13	0.37	0.12	0.5	0.13	0.23	0.13	0.25	0.17
		6.594	0.53	0.12	0.19	0.18	0.47	0.15	0.46	0.21	0.06	0.18	0.12	0.17	0.55	0.11	0.27	0.16	0.34	0.14	0.56	0.13	0.26	0.14	0.24	0.17
		6.614	0.52	0.15	0.2	0.18	0.48	0.17	0.44	0.19	0.03	0.18	0.12	0.16	0.55	0.1	0.23	0.18	0.33	0.14	0.48	0.17	0.25	0.11	0.24	0.12
		6.635	0.58	0.12	0.17	0.2	0.51	0.17	0.46	0.15	-0.01	0.27	0.16	0.15	0.53	0.14	0.22	0.19	0.31	0.15	0.5	0.2	0.25	0.12	0.27	0.12
		6.656	0.54	0.13	0.17	0.2	0.44	0.16	0.45	0.2	0.07	0.11	0.12	0.17	0.57	0.15	0.24	0.2	0.32	0.16	0.53	0.12	0.22	0.12	0.25	0.15
		6.676	0.59	0.14	0.2	0.19	0.48	0.12	0.46	0.2	0.06	0.13	0.08	0.13	0.56	0.14	0.21	0.19	0.34	0.15	0.52	0.13	0.25	0.12	0.27	0.17
		6.697	0.56	0.14	0.19	0.21	0.46	0.17	0.48	0.17	0.08	0.18	0.14	0.15	0.55	0.1	0.3	0.17	0.32	0.1	0.53	0.15	0.27	0.13	0.26	0.13
		6.718	0.59	0.13	0.22	0.21	0.46	0.18	0.45	0.19	0.06	0.12	0.14	0.16	0.56	0.11	0.3	0.17	0.37	0.13	0.49	0.16	0.27	0.11	0.23	0.13
		6.739	0.54	0.16	0.25	0.18	0.5	0.14	0.45	0.19	0.06	0.18	0.1	0.19	0.54	0.13	0.26	0.16	0.34	0.16	0.55	0.13	0.24	0.13	0.24	0.15
		6.759	0.59	0.12	0.21	0.23	0.49	0.12	0.35	0.17	0.06	0.2	0.17	0.21	0.55	0.14	0.25	0.18	0.33	0.12	0.53	0.15	0.26	0.12	0.28	0.16
		6.78	0.54	0.14	0.23	0.15	0.56	0.21	0.48	0.16	0.06	0.2	0.12	0.18	0.58	0.12	0.28	0.15	0.34	0.14	0.57	0.1	0.23	0.11	0.29	0.16
		6.801	0.57	0.15	0.17	0.15	0.5	0.12	0.5	0.21	0.07	0.18	0.15	0.18	0.56	0.11	0.32	0.16	0.35	0.13	0.57	0.18	0.25	0.13	0.26	0.12
		6.821	0.59	0.14	0.23	0.2	0.48	0.14	0.46	0.15	0.08	0.2	0.06	0.21	0.59	0.12	0.3	0.14	0.33	0.14	0.58	0.17	0.27	0.1	0.23	0.22
		6.859	0.54	0.18	0.22	0.16	0.47	0.18	0.48	0.15	0.06	0.11	0.15	0.2	0.6	0.14	0.28	0.13	0.33	0.17	0.53	0.15	0.22	0.13	0.27	0.16
		6.88	0.54	0.1	0.18	0.16	0.5	0.12	0.54	0.18	0.08	0.15	0.12	0.21	0.55	0.11	0.26	0.15	0.37	0.16	0.56	0.17	0.27	0.13	0.28	0.13
		6.901	0.55	0.17	0.22	0.17	0.51	0.15	0.52	0.17	0.06	0.11	0.09	0.17	0.53	0.11	0.26	0.13	0.33	0.13	0.57	0.19	0.29	0.13	0.27	0.13
		6.921	0.57	0.13	0.2	0.16	0.5	0.18	0.46	0.19	0.09	0.18	0.16	0.15	0.59	0.11	0.26	0.13	0.35	0.16	0.58	0.13	0.29	0.15	0.25	0.14
		6.942	0.56	0.11	0.2	0.2	0.49	0.14	0.48	0.23	0.11	0.18	0.12	0.14	0.59	0.15	0.26	0.18	0.34	0.18	0.55	0.13	0.26	0.14	0.26	0.17
		6.963	0.59	0.1	0.23	0.17	0.52	0.16	0.51	0.16	0.04	0.12	0.14	0.12	0.52	0.1	0.26	0.17	0.34	0.15	0.61	0.15	0.3	0.13	0.28	0.14
		6.984	0.6	0.12	0.21	0.2	0.5	0.18	0.5	0.18	0.06	0.17	0.11	0.17	0.56	0.11	0.33	0.18	0.36	0.16	0.53	0.14	0.23	0.18	0.25	0.17
		7.004	0.59	0.12	0.25	0.19	0.56	0.14	0.5	0.17	0.11	0.13	0.12	0.15	0.61	0.11	0.22	0.16	0.37	0.09	0.55	0.16	0.27	0.12	0.27	0.18
		7.025	0.64	0.14	0.24	0.15	0.49	0.15	0.51	0.18	0.03	0.21	0.15	0.16	0.59	0.12	0.27	0.17	0.34	0.12	0.58	0.13	0.27	0.11	0.27	0.11
		7.046	0.58	0.16	0.19	0.16	0.5	0.18	0.53	0.15	0.09	0.14	0.13	0.17	0.6	0.11	0.26	0.16	0.36	0.15	0.55	0.19	0.25	0.13	0.25	0.17
		7.066	0.58	0.14	0.24	0.18	0.48	0.13	0.51	0.2	0.06	0.23	0.15	0.13	0.58	0.13	0.26	0.15	0.34	0.11	0.57	0.19	0.27	0.13	0.27	0.16
		7.087	0.58	0.12	0.25	0.23	0.48	0.12	0.46	0.28	0.03	0.2	0.14	0.18	0.56	0.08	0.29	0.2	0.37	0.14	0.58	0.14	0.29	0.12	0.29	0.19
		7.108	0.61	0.1	0.25	0.23	0.51	0.18	0.47	0.17	0.03	0.22	0.14	0.17	0.6	0.1	0.27	0.19	0.41	0.13	0.62	0.12	0.32	0.1	0.27	0.19
		7.129	0.58	0.12	0.22	0.22	0.45	0.12	0.52	0.22	0.06	0.19	0.15	0.17	0.62	0.12	0.25	0.12	0.35	0.12	0.62	0.17	0.28	0.14	0.28	0.18
		7.149	0.54	0.15	0.25	0.18	0.5	0.16	0.55	0.14	0.09	0.15	0.16	0.17	0.56	0.15	0.31	0.15	0.36	0.13	0.57	0.13	0.28	0.13	0.25	0.16
		7.17	0.6	0.12	0.19	0.23	0.57	0.15	0.47	0.21	0.07	0.17	0.17	0.15	0.61	0.1	0.3	0.18	0.37	0.13	0.59	0.16	0.25	0.15	0.29	0.16
		7.195	0.59	0.11	0.21	0.16	0.49	0.12	0.52	0.18	0.02	0.26	0.15	0.18	0.58	0.11	0.3	0.16	0.39	0.13	0.58	0.13	0.28	0.12	0.29	0.15
		7.216	0.66	0.13	0.26	0.19	0.48	0.21	0.55	0.2	0.06	0.09	0.07	0.14	0.62	0.11	0.28	0.17	0.38	0.13	0.57	0.12	0.26	0.11	0.22	0.17
		7.242	0.6	0.15	0.21	0.21	0.52	0.17	0.5	0.17	0.08	0.13	0.13	0.18	0.58	0.13	0.26	0.18	0.37	0.19	0.57	0.11	0.27	0.11	0.28	0.15
		7.263	0.54	0.17	0.23	0.19	0.5	0.13	0.48	0.21	0.08	0.13	0.11	0.14	0.6	0.11	0.34	0.15	0.38	0.14	0.58	0.11	0.29	0.14	0.28	0.13
		7.284	0.63	0.11	0.26	0.2	0.5	0.14	0.49	0.19	0.05	0.18	0.1	0.18	0.59	0.1	0.31	0.14	0.37	0.14	0.58	0.1	0.28	0.14	0.28	0.16
		7.32	0.62	0.12	0.21	0.22	0.5	0.13	0.58	0.2	0.08	0.18	0.12	0.17	0.62	0.1	0.32	0.15	0.34	0.16	0.61	0.11	0.28	0.14	0.27	0.14
		7.341	0.58	0.12	0.19	0.21	0.53	0.14	0.48	0.2	0.05	0.18	0.12	0.21	0.58	0.12	0.3	0.21	0.38	0.12	0.59	0.13	0.3	0.11	0.25	0.29
		7.361	0.63	0.13	0.24	0.18	0.5	0.15	0.41	0.21	0.05	0.16	0.18	0.21	0.58	0.13	0.28	0.15	0.38	0.13	0.56	0.12	0.3	0.12	0.27	0.13
		7.382	0.59	0.1	0.23	0.18	0.54	0.14	0.58	0.19	0.02	0.21	0.14	0.2	0.61	0.11	0.27	0.16	0.42	0.12	0.62	0.17	0.29	0.15	0.3	0.13
		7.403	0.62	0.13	0.23	0.18	0.53	0.15	0.53	0.18	0.07	0.16	0.1	0.17	0.6	0.13	0.3	0.14	0.41	0.12	0.6	0.19	0.3	0.11	0.28	0.15
		7.424	0.61	0.11	0.27	0.15	0.48	0.17	0.51	0.17	0.08	0.14	0.13	0.16	0.61	0.13	0.31	0.16	0.34	0.16	0.6	0.18	0.28	0.16	0.25	0.16
		7.444	0.61	0.11	0.2	0.2	0.55	0.14	0.53	0.13	0.05	0.18	0.1	0.19	0.63	0.11	0.31	0.17	0.38	0.14	0.56	0.17	0.26	0.15	0.26	0.18
		7.465	0.59	0.11	0.24	0.22	0.54	0.17	0.57	0.16	0.07	0.15	0.14	0.16	0.57	0.1	0.26	0.22	0.39	0.12	0.61	0.11	0.29	0.12	0.29	0.15
		7.486	0.59	0.12	0.23	0.16	0.49	0.18	0.56	0.23	0.11	0.13	0.12	0.16	0.61	0.14	0.25	0.15	0.37	0.15	0.6	0.11	0.29	0.11	0.22	0.21
		7.506	0.63	0.1	0.28	0.15	0.51	0.15	0.56	0.19	0.07	0.17	0.17	0.15	0.63	0.1	0.3	0.14	0.38	0.12	0.61	0.12	0.28	0.1	0.33	0.15
		7.527	0.6	0.13	0.2	0.15	0.52	0.15	0.58	0.19	0.04	0.18	0.11	0.17	0.63	0.09	0.26	0.16	0.38	0.12	0.57	0.18	0.31	0.12	0.28	0.16
		7.548	0.6	0.14	0.25	0.15	0.5	0.14	0.49	0.21	0.1	0.18	0.18	0.18	0.59	0.12	0.26	0.18	0.36	0.16	0.57	0.14	0.29	0.17	0.3	0.13
		7.586	0.58	0.11	0.17	0.25	0.5	0.17	0.58	0.15	0.08	0.18	0.15	0.18	0.65	0.1	0.34	0.17	0.38	0.16	0.6	0.18	0.29	0.11	0.27	0.15
		7.606	0.6	0.08	0.21	0.22	0.48	0.12	0.55	0.15	0.09	0.21	0.13	0.18	0.6	0.12	0.32	0.15	0.42	0.14	0.6	0.15	0.26	0.13	0.28	0.15
		7.627	0.63	0.09	0.26	0.23	0.55	0.21	0.51	0.21	0.09	0.13	0.12	0.19	0.6	0.12	0.34	0.18	0.38	0.13	0.64	0.12	0.31	0.09	0.3	0.16
		7.648	0.63	0.1	0.19	0.23	0.59	0.15	0.5	0.2	0.05	0.21	0.15	0.17	0.61	0.12	0.31	0.17	0.38	0.15	0.59	0.1	0.26	0.14	0.26	0.15
		7.669	0.63	0.13	0.25	0.2	0.53	0.13	0.59	0.23	0	0.29	0.11	0.14	0.63	0.18	0.33	0.19	0.38	0.11	0.61	0.13	0.29	0.12	0.28	0.2
		7.689	0.63	0.11	0.26	0.24	0.53	0.17	0.5	0.16	0.09	0.18	0.13	0.16	0.63	0.09	0.29	0.17	0.39	0.15	0.61	0.12	0.33	0.14	0.27	0.15
		7.71	0.57	0.14	0.23	0.19	0.5	0.18	0.54	0.18	0.1	0.1	0.15	0.14	0.6	0.13	0.31	0.17	0.39	0.13	0.64	0.12	0.29	0.16	0.3	0.18
		7.731	0.65	0.18	0.23	0.18	0.5	0.17	0.53	0.16	0.12	0.16	0.12	0.2	0.63	0.08	0.29	0.18	0.39	0.14	0.62	0.12	0.29	0.1	0.32	0.14
		7.751	0.62	0.11	0.3	0.2	0.49	0.15	0.53	0.17	0.09	0.13	0.12	0.14	0.66	0.1	0.35	0.16	0.38	0.16	0.64	0.14	0.29	0.12	0.32	0.15
		7.772	0.62	0.16	0.24	0.16	0.55	0.13	0.52	0.18	0.05	0.18	0.14	0.18	0.65	0.09	0.29	0.17	0.38	0.16	0.58	0.17	0.32	0.15	0.28	0.15
		7.793	0.64	0.13	0.23	0.16	0.53	0.13	0.54	0.15	0.11	0.18	0.16	0.15	0.62	0.1	0.36	0.16	0.37	0.12	0.63	0.12	0.27	0.13	0.29	0.14
		7.814	0.62	0.16	0.23	0.18	0.51	0.19	0.53	0.2	0.1	0.19	0.13	0.21	0.64	0.09	0.33	0.13	0.37	0.16	0.63	0.19	0.28	0.16	0.32	0.16
		7.836	0.6	0.12	0.26	0.18	0.55	0.13	0.6	0.14	0.07	0.22	0.16	0.16	0.63	0.11	0.32	0.16	0.35	0.13	0.64	0.1	0.29	0.1	0.31	0.15
		7.856	0.63	0.16	0.25	0.18	0.55	0.13	0.59	0.1	0.09	0.18	0.15	0.16	0.64	0.1	0.33	0.13	0.38	0.14	0.64	0.13	0.29	0.12	0.3	0.18
		7.877	0.64	0.18	0.26	0.17	0.53	0.15	0.52	0.19	0.07	0.15	0.12	0.18	0.64	0.11	0.31	0.16	0.38	0.13	0.63	0.11	0.27	0.16	0.31	0.15
		7.914	0.63	0.12	0.22	0.2	0.56	0.16	0.52	0.18	0.06	0.18	0.14	0.17	0.61	0.12	0.33	0.13	0.41	0.12	0.59	0.21	0.31	0.12	0.31	0.16
		7.935	0.61	0.13	0.25	0.13	0.52	0.16	0.54	0.21	0.09	0.15	0.14	0.15	0.64	0.13	0.31	0.17	0.36	0.13	0.6	0.15	0.29	0.13	0.29	0.14
		7.956	0.6	0.12	0.24	0.16	0.59	0.16	0.56	0.15	0.03	0.21	0.17	0.15	0.62	0.13	0.27	0.16	0.38	0.15	0.64	0.09	0.31	0.12	0.26	0.18
		7.976	0.62	0.11	0.27	0.2	0.58	0.16	0.55	0.21	0.08	0.13	0.16	0.18	0.66	0.1	0.28	0.17	0.36	0.16	0.64	0.14	0.31	0.17	0.3	0.16
		7.997	0.65	0.12	0.22	0.17	0.6	0.12	0.56	0.2	0.1	0.16	0.14	0.2	0.62	0.16	0.35	0.14	0.39	0.13	0.58	0.16	0.3	0.14	0.32	0.13
		8.018	0.61	0.11	0.3	0.16	0.51	0.14	0.63	0.15	0.11	0.17	0.13	0.23	0.66	0.1	0.3	0.13	0.39	0.13	0.6	0.14	0.28	0.14	0.3	0.18
		8.039	0.64	0.13	0.26	0.17	0.53	0.16	0.54	0.2	0.1	0.19	0.14	0.17	0.65	0.13	0.34	0.15	0.43	0.15	0.67	0.15	0.3	0.11	0.28	0.17
		8.059	0.67	0.11	0.3	0.23	0.52	0.11	0.55	0.19	0.1	0.2	0.13	0.15	0.67	0.13	0.32	0.18	0.41	0.16	0.64	0.11	0.3	0.14	0.27	0.14
		8.08	0.62	0.16	0.24	0.14	0.51	0.14	0.56	0.2	0.05	0.16	0.11	0.18	0.68	0.12	0.39	0.18	0.4	0.14	0.61	0.12	0.28	0.14	0.31	0.15
		8.101	0.61	0.14	0.2	0.21	0.61	0.14	0.54	0.24	0.05	0.19	0.11	0.15	0.6	0.11	0.33	0.19	0.4	0.14	0.64	0.11	0.28	0.17	0.33	0.1
		8.121	0.62	0.14	0.21	0.23	0.53	0.17	0.54	0.18	0.08	0.2	0.16	0.16	0.64	0.11	0.32	0.16	0.39	0.12	0.61	0.1	0.27	0.13	0.31	0.14
		8.142	0.65	0.1	0.29	0.18	0.55	0.19	0.58	0.16	0.06	0.16	0.16	0.18	0.67	0.12	0.32	0.14	0.37	0.15	0.63	0.13	0.32	0.08	0.29	0.15
		8.166	0.63	0.12	0.26	0.21	0.58	0.12	0.62	0.16	0.06	0.17	0.13	0.21	0.67	0.12	0.33	0.19	0.4	0.12	0.66	0.12	0.28	0.13	0.31	0.17
		8.187	0.63	0.17	0.25	0.2	0.56	0.17	0.54	0.23	0.04	0.18	0.14	0.17	0.65	0.15	0.27	0.16	0.43	0.12	0.64	0.12	0.33	0.1	0.33	0.16
		8.208	0.66	0.15	0.24	0.18	0.5	0.16	0.58	0.16	0.11	0.15	0.14	0.19	0.61	0.14	0.35	0.18	0.4	0.16	0.63	0.12	0.29	0.12	0.3	0.15
		8.245	0.63	0.17	0.21	0.19	0.62	0.15	0.56	0.18	0.07	0.18	0.13	0.2	0.65	0.13	0.3	0.19	0.43	0.11	0.64	0.1	0.32	0.14	0.33	0.19
		8.266	0.67	0.13	0.29	0.2	0.53	0.22	0.58	0.18	0.04	0.18	0.15	0.17	0.63	0.13	0.32	0.17	0.39	0.1	0.63	0.13	0.31	0.14	0.32	0.16
		8.286	0.68	0.13	0.26	0.17	0.56	0.14	0.59	0.16	0.07	0.11	0.15	0.17	0.63	0.14	0.36	0.14	0.38	0.15	0.66	0.14	0.32	0.14	0.32	0.15
		8.307	0.64	0.12	0.24	0.18	0.59	0.13	0.51	0.17	0.05	0.18	0.17	0.14	0.67	0.15	0.34	0.14	0.41	0.16	0.64	0.14	0.32	0.09	0.3	0.17
		8.328	0.64	0.11	0.24	0.21	0.54	0.1	0.57	0.2	0.07	0.21	0.11	0.22	0.64	0.11	0.29	0.17	0.42	0.12	0.62	0.19	0.3	0.12	0.32	0.18
		8.349	0.66	0.11	0.23	0.2	0.56	0.13	0.58	0.18	0.05	0.22	0.14	0.2	0.67	0.12	0.36	0.18	0.38	0.16	0.68	0.15	0.28	0.12	0.3	0.13
		8.369	0.64	0.16	0.23	0.16	0.55	0.16	0.6	0.17	0.06	0.25	0.14	0.14	0.63	0.11	0.34	0.14	0.38	0.17	0.69	0.14	0.28	0.14	0.3	0.21
		8.39	0.71	0.12	0.25	0.22	0.59	0.13	0.59	0.14	0.06	0.18	0.15	0.17	0.63	0.12	0.37	0.17	0.4	0.09	0.66	0.17	0.32	0.14	0.3	0.14
		8.411	0.68	0.08	0.21	0.18	0.55	0.16	0.59	0.12	0.03	0.19	0.17	0.17	0.64	0.1	0.36	0.13	0.38	0.14	0.65	0.14	0.31	0.08	0.35	0.16
		8.431	0.68	0.11	0.21	0.18	0.55	0.13	0.6	0.17	0.07	0.13	0.18	0.17	0.69	0.1	0.33	0.15	0.39	0.13	0.63	0.14	0.32	0.1	0.3	0.2
		8.452	0.66	0.12	0.24	0.17	0.56	0.16	0.58	0.16	0.09	0.17	0.14	0.16	0.65	0.08	0.31	0.16	0.39	0.14	0.62	0.17	0.32	0.11	0.3	0.14
		8.473	0.69	0.09	0.24	0.2	0.6	0.17	0.64	0.2	0.05	0.14	0.19	0.18	0.63	0.11	0.34	0.14	0.39	0.13	0.63	0.19	0.3	0.13	0.32	0.12
		8.51	0.64	0.16	0.27	0.2	0.58	0.17	0.58	0.14	0.08	0.15	0.13	0.2	0.65	0.08	0.3	0.16	0.38	0.17	0.64	0.14	0.29	0.16	0.31	0.13
		8.531	0.62	0.11	0.26	0.17	0.58	0.15	0.68	0.16	0.04	0.16	0.18	0.17	0.69	0.16	0.28	0.19	0.37	0.13	0.63	0.15	0.3	0.16	0.36	0.19
		8.551	0.64	0.13	0.23	0.17	0.61	0.11	0.62	0.14	0.08	0.22	0.11	0.22	0.68	0.12	0.31	0.14	0.4	0.14	0.62	0.14	0.32	0.12	0.32	0.14
		8.572	0.65	0.1	0.27	0.19	0.6	0.15	0.64	0.25	0.05	0.17	0.15	0.22	0.68	0.11	0.36	0.16	0.39	0.15	0.65	0.12	0.3	0.16	0.33	0.13
		8.593	0.66	0.12	0.24	0.2	0.6	0.17	0.57	0.13	0.07	0.21	0.14	0.16	0.65	0.09	0.3	0.13	0.39	0.11	0.67	0.13	0.34	0.11	0.3	0.14
		8.614	0.7	0.12	0.27	0.18	0.56	0.13	0.66	0.15	0.08	0.13	0.12	0.2	0.66	0.11	0.35	0.16	0.4	0.14	0.65	0.12	0.29	0.12	0.31	0.14
		8.634	0.68	0.1	0.23	0.21	0.58	0.16	0.59	0.2	0.1	0.13	0.18	0.18	0.63	0.1	0.35	0.15	0.43	0.14	0.69	0.09	0.31	0.12	0.3	0.21
		8.655	0.68	0.13	0.26	0.2	0.53	0.14	0.58	0.27	0.07	0.23	0.16	0.14	0.66	0.1	0.38	0.15	0.39	0.13	0.67	0.12	0.31	0.13	0.32	0.13
		8.676	0.7	0.14	0.24	0.18	0.57	0.15	0.56	0.17	0.08	0.26	0.19	0.15	0.63	0.11	0.34	0.16	0.43	0.11	0.67	0.12	0.3	0.13	0.27	0.17
		8.696	0.66	0.12	0.26	0.17	0.63	0.19	0.57	0.17	0.08	0.14	0.16	0.15	0.67	0.14	0.31	0.16	0.4	0.13	0.68	0.15	0.33	0.1	0.32	0.21
		8.717	0.69	0.08	0.24	0.15	0.51	0.16	0.6	0.21	0.11	0.17	0.14	0.19	0.65	0.1	0.32	0.14	0.42	0.14	0.66	0.16	0.33	0.14	0.32	0.21
		8.738	0.68	0.11	0.3	0.2	0.55	0.15	0.59	0.16	0.07	0.23	0.17	0.12	0.63	0.08	0.32	0.16	0.4	0.17	0.67	0.18	0.33	0.15	0.35	0.15
		8.76	0.7	0.11	0.22	0.17	0.56	0.17	0.64	0.16	0.07	0.16	0.16	0.14	0.67	0.11	0.27	0.21	0.43	0.11	0.66	0.16	0.36	0.11	0.32	0.18
		8.781	0.68	0.13	0.24	0.19	0.59	0.16	0.6	0.19	0.04	0.18	0.13	0.19	0.71	0.1	0.38	0.16	0.4	0.11	0.61	0.13	0.31	0.09	0.31	0.17
		8.801	0.65	0.14	0.28	0.15	0.57	0.13	0.55	0.24	0.04	0.17	0.16	0.19	0.69	0.1	0.32	0.15	0.4	0.16	0.68	0.19	0.31	0.17	0.36	0.16
		8.839	0.72	0.11	0.23	0.19	0.51	0.14	0.57	0.19	0.08	0.17	0.19	0.18	0.65	0.13	0.36	0.16	0.4	0.16	0.68	0.15	0.33	0.14	0.37	0.13
		8.859	0.67	0.14	0.24	0.19	0.54	0.1	0.6	0.19	0.07	0.23	0.21	0.17	0.69	0.11	0.37	0.16	0.44	0.14	0.61	0.14	0.29	0.15	0.33	0.18
		8.88	0.69	0.15	0.25	0.14	0.55	0.17	0.63	0.16	0.04	0.22	0.15	0.21	0.65	0.11	0.37	0.15	0.39	0.15	0.66	0.13	0.35	0.12	0.34	0.14
		8.901	0.68	0.11	0.28	0.19	0.55	0.15	0.62	0.17	0.04	0.19	0.13	0.18	0.63	0.12	0.27	0.17	0.43	0.13	0.66	0.08	0.33	0.12	0.29	0.16
		8.921	0.66	0.13	0.27	0.13	0.57	0.17	0.64	0.16	0.06	0.16	0.11	0.19	0.69	0.1	0.34	0.17	0.41	0.14	0.62	0.15	0.33	0.13	0.28	0.16
		8.942	0.67	0.09	0.27	0.15	0.58	0.16	0.58	0.19	0.1	0.25	0.17	0.18	0.66	0.08	0.35	0.17	0.39	0.15	0.65	0.17	0.32	0.14	0.33	0.16
		8.963	0.7	0.12	0.25	0.2	0.55	0.2	0.62	0.15	0.1	0.15	0.14	0.17	0.71	0.13	0.34	0.12	0.41	0.16	0.65	0.17	0.34	0.13	0.33	0.15
		8.984	0.71	0.12	0.25	0.2	0.55	0.18	0.63	0.14	0.06	0.16	0.14	0.17	0.64	0.11	0.34	0.16	0.4	0.13	0.64	0.13	0.32	0.1	0.3	0.18
		9.004	0.65	0.19	0.29	0.16	0.56	0.12	0.59	0.2	0.07	0.19	0.14	0.16	0.69	0.1	0.37	0.16	0.43	0.12	0.68	0.15	0.3	0.13	0.34	0.11
		9.025	0.7	0.1	0.23	0.18	0.58	0.14	0.58	0.18	0.06	0.19	0.14	0.17	0.72	0.1	0.35	0.17	0.37	0.18	0.66	0.13	0.32	0.12	0.35	0.14
		9.046	0.68	0.14	0.28	0.21	0.55	0.16	0.56	0.22	0.07	0.23	0.18	0.19	0.67	0.11	0.27	0.16	0.45	0.15	0.68	0.13	0.33	0.13	0.33	0.15
		9.066	0.68	0.11	0.31	0.19	0.6	0.17	0.62	0.14	0.07	0.16	0.18	0.19	0.7	0.1	0.28	0.19	0.44	0.15	0.68	0.08	0.28	0.14	0.33	0.15
		9.087	0.64	0.13	0.32	0.14	0.58	0.14	0.6	0.21	0.1	0.14	0.16	0.16	0.69	0.12	0.37	0.15	0.39	0.14	0.62	0.16	0.33	0.11	0.29	0.15
		9.108	0.7	0.16	0.28	0.16	0.63	0.12	0.61	0.15	0.07	0.18	0.22	0.16	0.67	0.1	0.39	0.14	0.43	0.13	0.66	0.15	0.33	0.1	0.33	0.15
		9.129	0.72	0.1	0.3	0.15	0.54	0.18	0.62	0.17	0.09	0.18	0.13	0.14	0.69	0.1	0.36	0.14	0.44	0.13	0.63	0.15	0.31	0.13	0.32	0.17
		9.149	0.7	0.06	0.19	0.2	0.58	0.14	0.59	0.17	0.1	0.18	0.16	0.18	0.68	0.11	0.34	0.14	0.34	0.13	0.66	0.11	0.35	0.14	0.29	0.16
		9.174	0.66	0.1	0.26	0.17	0.57	0.15	0.67	0.15	0.07	0.15	0.13	0.16	0.68	0.1	0.35	0.13	0.46	0.1	0.66	0.12	0.33	0.13	0.33	0.13
		9.195	0.68	0.16	0.3	0.18	0.57	0.16	0.64	0.18	0.12	0.13	0.15	0.18	0.71	0.12	0.36	0.13	0.41	0.16	0.63	0.15	0.32	0.1	0.35	0.16
		9.216	0.71	0.16	0.23	0.16	0.54	0.19	0.61	0.15	0.13	0.11	0.17	0.18	0.7	0.1	0.32	0.17	0.43	0.14	0.68	0.14	0.34	0.12	0.32	0.13
		9.236	0.66	0.13	0.28	0.15	0.57	0.12	0.6	0.15	0.09	0.12	0.18	0.21	0.72	0.13	0.39	0.13	0.43	0.15	0.7	0.08	0.32	0.16	0.31	0.17
		9.276	0.66	0.17	0.25	0.2	0.61	0.14	0.66	0.15	0.11	0.15	0.18	0.17	0.69	0.12	0.36	0.15	0.44	0.13	0.7	0.13	0.33	0.17	0.31	0.13
		9.297	0.65	0.11	0.3	0.2	0.54	0.22	0.61	0.17	0.05	0.18	0.15	0.16	0.67	0.1	0.3	0.17	0.47	0.11	0.66	0.12	0.31	0.15	0.29	0.19
		9.318	0.65	0.14	0.22	0.17	0.6	0.14	0.68	0.2	0.04	0.25	0.12	0.16	0.65	0.11	0.35	0.18	0.42	0.12	0.66	0.16	0.32	0.14	0.31	0.15
		9.339	0.67	0.11	0.24	0.21	0.56	0.11	0.61	0.18	0.05	0.15	0.2	0.17	0.71	0.11	0.33	0.21	0.4	0.13	0.62	0.15	0.36	0.15	0.31	0.16
		9.359	0.72	0.18	0.26	0.17	0.59	0.15	0.59	0.14	0.11	0.18	0.19	0.18	0.67	0.09	0.31	0.16	0.38	0.17	0.64	0.13	0.34	0.13	0.31	0.21
		9.38	0.71	0.16	0.26	0.2	0.59	0.15	0.58	0.19	0.09	0.21	0.17	0.16	0.68	0.11	0.39	0.14	0.44	0.15	0.68	0.11	0.31	0.12	0.35	0.11
		9.401	0.68	0.13	0.28	0.16	0.59	0.19	0.6	0.17	0.04	0.21	0.17	0.2	0.69	0.13	0.38	0.15	0.45	0.13	0.67	0.13	0.36	0.08	0.32	0.16
		9.421	0.64	0.13	0.29	0.18	0.57	0.17	0.66	0.17	0.13	0.13	0.17	0.2	0.72	0.13	0.31	0.17	0.43	0.12	0.71	0.14	0.35	0.1	0.36	0.16
		9.442	0.67	0.09	0.29	0.2	0.61	0.16	0.58	0.19	0.08	0.19	0.13	0.16	0.69	0.12	0.36	0.16	0.4	0.12	0.67	0.13	0.33	0.12	0.36	0.13
		9.463	0.69	0.08	0.23	0.17	0.63	0.12	0.6	0.19	0.09	0.11	0.16	0.2	0.72	0.12	0.32	0.15	0.44	0.14	0.68	0.14	0.33	0.13	0.33	0.12
		9.484	0.71	0.11	0.31	0.14	0.59	0.13	0.6	0.18	0.08	0.16	0.16	0.18	0.72	0.11	0.36	0.17	0.42	0.15	0.68	0.13	0.32	0.13	0.33	0.1
		9.521	0.67	0.11	0.29	0.22	0.54	0.17	0.62	0.24	0.08	0.18	0.07	0.22	0.71	0.12	0.31	0.2	0.42	0.13	0.69	0.12	0.33	0.13	0.31	0.19
		9.542	0.69	0.1	0.31	0.14	0.57	0.17	0.62	0.24	0.08	0.18	0.18	0.16	0.69	0.1	0.33	0.14	0.45	0.13	0.69	0.1	0.34	0.11	0.34	0.14
		9.563	0.66	0.13	0.27	0.19	0.58	0.17	0.59	0.18	0.1	0.18	0.16	0.16	0.64	0.12	0.34	0.14	0.43	0.12	0.69	0.13	0.31	0.15	0.33	0.14
		9.584	0.72	0.12	0.24	0.16	0.6	0.14	0.63	0.17	0.11	0.13	0.18	0.15	0.69	0.12	0.38	0.14	0.43	0.12	0.66	0.16	0.29	0.15	0.32	0.18
		9.604	0.68	0.14	0.24	0.21	0.57	0.16	0.65	0.19	0.12	0.18	0.14	0.18	0.67	0.13	0.37	0.16	0.42	0.15	0.69	0.14	0.32	0.08	0.32	0.15
		9.625	0.63	0.19	0.26	0.15	0.63	0.14	0.57	0.2	0.08	0.11	0.13	0.2	0.7	0.13	0.33	0.15	0.44	0.13	0.71	0.14	0.33	0.13	0.32	0.16
		9.646	0.72	0.13	0.26	0.16	0.59	0.16	0.68	0.17	0.12	0.2	0.2	0.21	0.73	0.12	0.32	0.21	0.44	0.11	0.69	0.14	0.34	0.1	0.3	0.22
		9.666	0.76	0.13	0.29	0.15	0.63	0.14	0.6	0.19	0.09	0.14	0.16	0.18	0.71	0.1	0.37	0.19	0.44	0.09	0.68	0.15	0.32	0.14	0.32	0.12
		9.687	0.72	0.07	0.28	0.16	0.59	0.15	0.69	0.15	0.09	0.17	0.17	0.16	0.7	0.11	0.32	0.22	0.44	0.14	0.7	0.12	0.34	0.12	0.35	0.12
		9.708	0.7	0.13	0.32	0.2	0.65	0.19	0.65	0.16	0.1	0.19	0.14	0.19	0.68	0.1	0.39	0.16	0.43	0.12	0.67	0.17	0.32	0.12	0.31	0.18
		9.729	0.68	0.12	0.31	0.2	0.58	0.14	0.63	0.27	0.12	0.13	0.14	0.19	0.7	0.12	0.35	0.16	0.39	0.16	0.67	0.15	0.31	0.13	0.33	0.15
		9.749	0.73	0.15	0.28	0.16	0.56	0.17	0.61	0.22	0.1	0.16	0.16	0.2	0.7	0.07	0.39	0.16	0.43	0.14	0.68	0.12	0.37	0.1	0.37	0.14
		9.771	0.7	0.13	0.35	0.13	0.61	0.14	0.68	0.16	0.05	0.18	0.2	0.16	0.72	0.11	0.37	0.16	0.44	0.12	0.7	0.16	0.34	0.13	0.34	0.14
		9.792	0.66	0.13	0.27	0.16	0.58	0.18	0.6	0.22	0.07	0.15	0.17	0.18	0.71	0.09	0.32	0.18	0.45	0.13	0.69	0.11	0.33	0.11	0.35	0.22
		9.813	0.67	0.1	0.25	0.16	0.6	0.14	0.69	0.21	0.07	0.16	0.16	0.13	0.7	0.12	0.38	0.18	0.42	0.17	0.7	0.12	0.35	0.12	0.34	0.13
		9.849	0.68	0.18	0.25	0.17	0.6	0.15	0.67	0.14	0.07	0.19	0.14	0.18	0.71	0.1	0.32	0.14	0.41	0.14	0.68	0.1	0.37	0.1	0.32	0.11
		9.87	0.66	0.15	0.3	0.2	0.58	0.15	0.68	0.17	0.08	0.15	0.17	0.2	0.7	0.11	0.38	0.14	0.45	0.13	0.67	0.14	0.33	0.13	0.38	0.15
		9.891	0.69	0.11	0.29	0.19	0.59	0.19	0.63	0.14	0.07	0.14	0.16	0.18	0.71	0.13	0.35	0.18	0.47	0.12	0.65	0.16	0.35	0.09	0.32	0.16
		9.911	0.68	0.12	0.25	0.16	0.57	0.12	0.63	0.15	0.12	0.13	0.15	0.17	0.71	0.13	0.33	0.16	0.45	0.13	0.65	0.17	0.33	0.14	0.35	0.19
		9.932	0.72	0.09	0.29	0.14	0.62	0.18	0.62	0.17	0.09	0.19	0.13	0.17	0.7	0.15	0.37	0.15	0.37	0.16	0.71	0.16	0.33	0.11	0.33	0.13
		9.953	0.69	0.11	0.3	0.14	0.64	0.15	0.64	0.16	0.11	0.19	0.15	0.16	0.71	0.11	0.33	0.13	0.41	0.15	0.69	0.16	0.33	0.08	0.36	0.21
		9.974	0.72	0.12	0.31	0.17	0.56	0.16	0.59	0.25	0.12	0.18	0.17	0.16	0.72	0.1	0.36	0.16	0.47	0.13	0.69	0.14	0.29	0.14	0.36	0.13
		9.994	0.73	0.1	0.24	0.18	0.63	0.16	0.62	0.17	0.1	0.14	0.18	0.16	0.74	0.12	0.36	0.16	0.47	0.12	0.66	0.11	0.32	0.14	0.38	0.15
		10.015	0.7	0.12	0.25	0.19	0.6	0.15	0.61	0.25	0.12	0.12	0.2	0.16	0.71	0.1	0.34	0.19	0.4	0.13	0.7	0.12	0.36	0.09	0.35	0.15
		10.036	0.71	0.11	0.27	0.15	0.56	0.2	0.66	0.16	0.06	0.18	0.11	0.17	0.7	0.16	0.36	0.18	0.45	0.13	0.67	0.13	0.35	0.14	0.35	0.16
		10.072	0.69	0.11	0.3	0.19	0.59	0.17	0.61	0.15	0.13	0.12	0.18	0.17	0.71	0.1	0.38	0.17	0.47	0.13	0.7	0.13	0.35	0.13	0.33	0.15
		10.093	0.74	0.15	0.25	0.17	0.55	0.14	0.59	0.16	0.1	0.19	0.19	0.18	0.72	0.14	0.34	0.18	0.46	0.13	0.68	0.17	0.34	0.12	0.31	0.17
		10.114	0.67	0.17	0.29	0.16	0.55	0.17	0.66	0.19	0.03	0.22	0.13	0.17	0.68	0.12	0.35	0.16	0.44	0.15	0.68	0.2	0.33	0.13	0.36	0.19
		10.134	0.7	0.12	0.25	0.19	0.59	0.13	0.62	0.25	0.11	0.19	0.14	0.16	0.74	0.11	0.35	0.17	0.4	0.16	0.7	0.11	0.33	0.12	0.34	0.15
		10.155	0.74	0.13	0.36	0.19	0.58	0.17	0.68	0.19	0.12	0.14	0.19	0.15	0.72	0.1	0.41	0.15	0.44	0.12	0.7	0.1	0.35	0.11	0.34	0.14
		10.176	0.71	0.11	0.26	0.19	0.62	0.14	0.68	0.2	0.13	0.2	0.14	0.16	0.7	0.08	0.31	0.17	0.43	0.15	0.69	0.16	0.32	0.11	0.33	0.19
		10.196	0.73	0.13	0.31	0.19	0.52	0.22	0.71	0.19	0.11	0.15	0.16	0.18	0.7	0.12	0.38	0.16	0.46	0.14	0.68	0.11	0.34	0.11	0.35	0.2
		10.217	0.75	0.12	0.24	0.18	0.59	0.13	0.64	0.22	0.12	0.14	0.12	0.17	0.71	0.11	0.35	0.12	0.47	0.12	0.7	0.15	0.34	0.11	0.34	0.16
		10.238	0.73	0.15	0.27	0.19	0.6	0.12	0.62	0.18	0.09	0.23	0.17	0.22	0.69	0.07	0.39	0.13	0.44	0.16	0.74	0.14	0.33	0.11	0.35	0.16
		10.259	0.69	0.1	0.24	0.19	0.63	0.16	0.66	0.19	0.14	0.2	0.13	0.15	0.74	0.11	0.35	0.22	0.47	0.13	0.73	0.17	0.36	0.12	0.34	0.14
		10.279	0.69	0.14	0.27	0.2	0.64	0.17	0.66	0.23	0.13	0.14	0.15	0.22	0.73	0.11	0.35	0.19	0.46	0.1	0.72	0.09	0.32	0.14	0.37	0.21
		10.3	0.72	0.11	0.3	0.14	0.62	0.11	0.66	0.2	0.1	0.16	0.15	0.17	0.76	0.1	0.38	0.18	0.45	0.16	0.72	0.11	0.34	0.11	0.37	0.12
		10.322	0.69	0.12	0.26	0.19	0.6	0.15	0.64	0.2	0.08	0.16	0.18	0.14	0.73	0.09	0.3	0.17	0.47	0.11	0.72	0.13	0.31	0.13	0.37	0.14
		10.343	0.77	0.11	0.28	0.17	0.6	0.16	0.73	0.16	0.1	0.18	0.15	0.19	0.71	0.14	0.36	0.19	0.44	0.11	0.71	0.16	0.34	0.14	0.34	0.15
		10.364	0.74	0.09	0.29	0.15	0.6	0.17	0.66	0.21	0.08	0.11	0.14	0.19	0.72	0.12	0.37	0.16	0.44	0.12	0.66	0.15	0.32	0.19	0.3	0.17
		10.401	0.69	0.11	0.29	0.18	0.63	0.12	0.71	0.19	0.1	0.24	0.15	0.17	0.72	0.1	0.34	0.21	0.42	0.16	0.73	0.15	0.33	0.09	0.34	0.13
		10.421	0.68	0.14	0.27	0.15	0.61	0.14	0.66	0.17	0.07	0.14	0.15	0.16	0.72	0.13	0.36	0.17	0.46	0.15	0.7	0.14	0.36	0.14	0.34	0.18
		10.442	0.78	0.13	0.26	0.16	0.59	0.18	0.61	0.2	0.08	0.22	0.2	0.16	0.71	0.1	0.35	0.19	0.45	0.16	0.69	0.13	0.33	0.12	0.35	0.19
		10.463	0.71	0.12	0.27	0.16	0.6	0.13	0.61	0.19	0.07	0.19	0.19	0.13	0.72	0.13	0.3	0.19	0.42	0.17	0.66	0.12	0.35	0.1	0.34	0.17
		10.484	0.74	0.1	0.27	0.22	0.64	0.16	0.67	0.18	0.1	0.16	0.16	0.18	0.73	0.09	0.36	0.13	0.46	0.13	0.7	0.18	0.36	0.1	0.39	0.15
		10.504	0.72	0.13	0.28	0.17	0.6	0.2	0.63	0.19	0.07	0.24	0.13	0.21	0.72	0.09	0.38	0.14	0.41	0.13	0.69	0.1	0.32	0.12	0.36	0.16
		10.525	0.69	0.09	0.29	0.15	0.6	0.14	0.65	0.17	0.1	0.14	0.13	0.19	0.72	0.09	0.4	0.14	0.45	0.15	0.75	0.14	0.36	0.12	0.34	0.11
		10.546	0.74	0.12	0.24	0.21	0.61	0.13	0.65	0.17	0.08	0.16	0.15	0.14	0.71	0.09	0.4	0.15	0.46	0.14	0.71	0.15	0.35	0.12	0.32	0.14
		10.566	0.73	0.18	0.32	0.15	0.62	0.17	0.61	0.17	0.08	0.19	0.2	0.13	0.72	0.1	0.38	0.15	0.42	0.11	0.7	0.13	0.33	0.16	0.34	0.14
		10.587	0.69	0.14	0.31	0.16	0.65	0.15	0.66	0.18	0.04	0.21	0.15	0.15	0.72	0.1	0.36	0.19	0.47	0.12	0.71	0.12	0.35	0.13	0.3	0.15
		10.608	0.72	0.12	0.29	0.2	0.62	0.16	0.61	0.16	0.05	0.16	0.16	0.16	0.71	0.11	0.42	0.15	0.47	0.13	0.72	0.13	0.31	0.13	0.35	0.14
		10.629	0.79	0.09	0.22	0.16	0.6	0.13	0.64	0.22	0.09	0.12	0.18	0.18	0.77	0.1	0.35	0.15	0.45	0.12	0.7	0.16	0.33	0.15	0.33	0.17
		10.666	0.74	0.12	0.3	0.17	0.61	0.18	0.59	0.21	0.08	0.13	0.12	0.22	0.75	0.1	0.42	0.16	0.43	0.14	0.7	0.16	0.34	0.11	0.35	0.16
		10.687	0.75	0.13	0.26	0.18	0.59	0.15	0.68	0.15	0.1	0.13	0.12	0.19	0.71	0.09	0.37	0.15	0.47	0.14	0.74	0.15	0.35	0.13	0.34	0.14
		10.708	0.74	0.11	0.27	0.17	0.61	0.14	0.71	0.15	0.08	0.2	0.18	0.15	0.73	0.1	0.42	0.16	0.45	0.12	0.71	0.16	0.32	0.16	0.36	0.12
		10.729	0.7	0.13	0.32	0.15	0.55	0.13	0.69	0.21	0.07	0.23	0.21	0.18	0.72	0.11	0.37	0.2	0.46	0.12	0.67	0.15	0.38	0.13	0.33	0.18
		10.749	0.67	0.14	0.31	0.24	0.62	0.19	0.62	0.13	0.12	0.15	0.16	0.2	0.74	0.13	0.37	0.19	0.46	0.15	0.7	0.14	0.34	0.12	0.36	0.16
		10.77	0.73	0.08	0.31	0.17	0.62	0.13	0.68	0.22	0.05	0.15	0.17	0.15	0.74	0.12	0.39	0.16	0.46	0.2	0.7	0.14	0.36	0.17	0.37	0.12
		10.791	0.74	0.12	0.31	0.15	0.65	0.18	0.71	0.2	0.11	0.19	0.16	0.19	0.69	0.13	0.4	0.14	0.47	0.12	0.75	0.14	0.33	0.16	0.34	0.13
		10.811	0.72	0.09	0.28	0.22	0.54	0.14	0.67	0.24	0.14	0.15	0.17	0.17	0.74	0.11	0.37	0.17	0.43	0.15	0.74	0.19	0.34	0.12	0.33	0.12
		10.832	0.78	0.16	0.26	0.23	0.64	0.13	0.65	0.19	0.08	0.21	0.15	0.2	0.76	0.09	0.39	0.15	0.48	0.15	0.69	0.13	0.34	0.12	0.37	0.12
		10.853	0.73	0.12	0.27	0.18	0.61	0.16	0.64	0.26	0.12	0.2	0.16	0.18	0.72	0.13	0.41	0.15	0.47	0.11	0.73	0.12	0.32	0.1	0.34	0.13
		10.874	0.7	0.12	0.31	0.18	0.59	0.16	0.71	0.21	0.11	0.12	0.15	0.19	0.75	0.13	0.38	0.17	0.43	0.17	0.72	0.18	0.35	0.15	0.35	0.11
		10.894	0.7	0.11	0.28	0.18	0.63	0.12	0.65	0.2	0.08	0.24	0.12	0.18	0.73	0.11	0.37	0.15	0.42	0.16	0.72	0.09	0.38	0.13	0.33	0.16
		10.915	0.73	0.16	0.28	0.19	0.6	0.18	0.62	0.15	0.09	0.18	0.2	0.18	0.74	0.12	0.39	0.17	0.45	0.18	0.7	0.09	0.34	0.12	0.36	0.14
		10.936	0.75	0.14	0.28	0.16	0.62	0.16	0.64	0.27	0.08	0.14	0.17	0.19	0.75	0.14	0.31	0.14	0.45	0.14	0.69	0.13	0.35	0.12	0.35	0.16
		10.956	0.72	0.17	0.28	0.2	0.62	0.13	0.68	0.16	0.08	0.13	0.17	0.16	0.78	0.11	0.36	0.16	0.44	0.12	0.7	0.14	0.37	0.1	0.38	0.18
		10.993	0.71	0.15	0.32	0.17	0.62	0.17	0.65	0.25	0.1	0.25	0.12	0.16	0.71	0.11	0.39	0.13	0.47	0.17	0.73	0.12	0.36	0.11	0.37	0.15
		11.014	0.77	0.1	0.26	0.17	0.59	0.19	0.71	0.17	0.11	0.13	0.16	0.21	0.7	0.1	0.35	0.11	0.42	0.17	0.72	0.16	0.33	0.15	0.34	0.16
		11.034	0.72	0.11	0.3	0.2	0.62	0.13	0.69	0.15	0.15	0.14	0.21	0.15	0.71	0.09	0.38	0.17	0.43	0.12	0.73	0.13	0.35	0.14	0.35	0.16
		11.055	0.75	0.11	0.31	0.15	0.61	0.15	0.69	0.23	0.07	0.26	0.17	0.19	0.75	0.11	0.35	0.16	0.48	0.13	0.69	0.15	0.34	0.12	0.36	0.15
		11.076	0.78	0.11	0.27	0.17	0.62	0.18	0.66	0.17	0.1	0.17	0.17	0.18	0.72	0.11	0.35	0.13	0.42	0.14	0.73	0.12	0.34	0.12	0.38	0.15
		11.096	0.76	0.12	0.29	0.16	0.58	0.14	0.66	0.15	0.12	0.16	0.15	0.18	0.75	0.11	0.35	0.17	0.5	0.13	0.72	0.17	0.32	0.13	0.33	0.15
		11.117	0.78	0.13	0.28	0.19	0.59	0.12	0.6	0.23	0.11	0.16	0.14	0.15	0.72	0.1	0.37	0.13	0.46	0.13	0.75	0.14	0.36	0.12	0.31	0.18
		11.138	0.73	0.11	0.34	0.18	0.58	0.17	0.66	0.2	0.14	0.14	0.16	0.2	0.73	0.14	0.38	0.12	0.44	0.12	0.7	0.1	0.34	0.15	0.35	0.18
		11.159	0.75	0.16	0.28	0.15	0.57	0.13	0.66	0.16	0.1	0.25	0.1	0.17	0.76	0.1	0.36	0.14	0.44	0.12	0.72	0.13	0.35	0.1	0.35	0.16
		11.181	0.76	0.1	0.31	0.19	0.65	0.15	0.71	0.15	0.08	0.18	0.17	0.15	0.75	0.11	0.44	0.18	0.45	0.14	0.71	0.11	0.38	0.15	0.35	0.19
		11.201	0.77	0.19	0.32	0.15	0.61	0.12	0.71	0.17	0.11	0.22	0.2	0.17	0.75	0.11	0.36	0.17	0.45	0.15	0.72	0.1	0.35	0.11	0.37	0.14
		11.222	0.72	0.2	0.29	0.22	0.63	0.14	0.68	0.14	0.1	0.16	0.22	0.15	0.7	0.12	0.39	0.2	0.44	0.17	0.75	0.12	0.34	0.13	0.37	0.17
		11.243	0.75	0.11	0.29	0.19	0.6	0.12	0.72	0.17	0.09	0.16	0.17	0.21	0.75	0.14	0.36	0.17	0.46	0.12	0.7	0.13	0.36	0.13	0.36	0.15
		11.264	0.76	0.14	0.3	0.17	0.64	0.14	0.68	0.21	0.1	0.2	0.15	0.17	0.76	0.1	0.37	0.18	0.47	0.16	0.72	0.11	0.37	0.11	0.37	0.16
		11.306	0.74	0.12	0.28	0.24	0.59	0.15	0.65	0.16	0.07	0.17	0.17	0.18	0.76	0.11	0.35	0.16	0.49	0.11	0.73	0.14	0.31	0.15	0.37	0.17
		11.327	0.74	0.14	0.27	0.17	0.63	0.16	0.71	0.14	0.1	0.18	0.18	0.16	0.72	0.14	0.34	0.17	0.49	0.11	0.76	0.15	0.33	0.12	0.33	0.18
		11.348	0.67	0.16	0.32	0.17	0.63	0.18	0.64	0.2	0.11	0.19	0.13	0.18	0.7	0.1	0.39	0.11	0.44	0.13	0.72	0.12	0.36	0.14	0.35	0.11
		11.369	0.73	0.13	0.31	0.17	0.6	0.15	0.65	0.25	0.12	0.23	0.16	0.19	0.73	0.11	0.39	0.17	0.44	0.16	0.71	0.15	0.36	0.11	0.37	0.19
		11.389	0.7	0.14	0.32	0.2	0.64	0.16	0.6	0.15	0.08	0.14	0.17	0.23	0.73	0.12	0.39	0.15	0.47	0.14	0.71	0.14	0.35	0.14	0.35	0.13
		11.41	0.8	0.12	0.31	0.18	0.61	0.2	0.64	0.22	0.09	0.21	0.18	0.22	0.75	0.09	0.39	0.17	0.45	0.13	0.7	0.12	0.36	0.14	0.36	0.14
		11.431	0.76	0.16	0.31	0.18	0.63	0.17	0.67	0.21	0.16	0.11	0.15	0.19	0.73	0.11	0.35	0.15	0.45	0.12	0.76	0.15	0.29	0.15	0.36	0.15
		11.451	0.73	0.12	0.25	0.24	0.68	0.13	0.69	0.23	0.11	0.15	0.12	0.19	0.76	0.13	0.38	0.15	0.42	0.15	0.71	0.1	0.32	0.09	0.38	0.14
		11.472	0.73	0.13	0.29	0.17	0.61	0.13	0.67	0.14	0.08	0.2	0.17	0.15	0.72	0.12	0.39	0.19	0.43	0.12	0.74	0.14	0.37	0.12	0.33	0.14
		11.493	0.69	0.19	0.27	0.1	0.6	0.14	0.67	0.16	0.08	0.18	0.19	0.16	0.73	0.11	0.41	0.13	0.43	0.1	0.72	0.12	0.36	0.11	0.34	0.18
		11.514	0.7	0.17	0.28	0.22	0.58	0.18	0.7	0.18	0.07	0.15	0.18	0.17	0.72	0.11	0.38	0.13	0.48	0.13	0.7	0.15	0.36	0.14	0.34	0.17
		11.534	0.71	0.11	0.27	0.17	0.66	0.13	0.71	0.18	0.08	0.24	0.21	0.19	0.75	0.14	0.36	0.17	0.46	0.13	0.73	0.13	0.34	0.12	0.38	0.13
		11.555	0.72	0.12	0.33	0.16	0.6	0.16	0.72	0.1	0.07	0.24	0.14	0.16	0.71	0.09	0.42	0.17	0.48	0.14	0.69	0.14	0.35	0.12	0.36	0.18
		11.576	0.77	0.15	0.3	0.16	0.59	0.15	0.7	0.2	0.13	0.15	0.15	0.18	0.75	0.15	0.4	0.18	0.48	0.11	0.74	0.15	0.36	0.12	0.38	0.15
		11.596	0.76	0.08	0.29	0.16	0.66	0.16	0.68	0.14	0.07	0.2	0.17	0.16	0.74	0.09	0.4	0.2	0.46	0.14	0.71	0.15	0.33	0.15	0.36	0.15
		11.619	0.75	0.12	0.34	0.17	0.64	0.12	0.7	0.14	0.06	0.25	0.17	0.18	0.74	0.09	0.39	0.2	0.51	0.13	0.71	0.12	0.37	0.12	0.37	0.14
		11.64	0.74	0.11	0.26	0.16	0.57	0.12	0.66	0.23	0.1	0.13	0.19	0.18	0.7	0.11	0.41	0.15	0.47	0.16	0.7	0.12	0.36	0.12	0.35	0.14
		11.661	0.77	0.15	0.3	0.15	0.61	0.12	0.68	0.22	0.09	0.18	0.18	0.16	0.75	0.08	0.39	0.2	0.45	0.13	0.74	0.18	0.34	0.15	0.35	0.16
		11.681	0.7	0.08	0.31	0.17	0.62	0.12	0.65	0.24	0.07	0.27	0.17	0.14	0.74	0.07	0.4	0.16	0.43	0.13	0.71	0.13	0.34	0.14	0.35	0.17
		11.702	0.74	0.08	0.26	0.2	0.63	0.18	0.71	0.17	0.09	0.13	0.18	0.15	0.76	0.11	0.37	0.18	0.45	0.15	0.76	0.16	0.37	0.15	0.39	0.15
		11.729	0.78	0.14	0.31	0.15	0.6	0.13	0.67	0.19	0.08	0.17	0.17	0.14	0.74	0.11	0.39	0.13	0.48	0.14	0.71	0.13	0.36	0.12	0.36	0.14
		11.749	0.72	0.14	0.27	0.15	0.6	0.16	0.77	0.21	0.1	0.17	0.15	0.17	0.73	0.11	0.38	0.15	0.46	0.12	0.75	0.14	0.36	0.14	0.38	0.12
		11.77	0.72	0.15	0.33	0.17	0.66	0.13	0.63	0.18	0.13	0.15	0.17	0.2	0.75	0.13	0.39	0.15	0.45	0.13	0.71	0.13	0.38	0.13	0.4	0.1
		11.791	0.69	0.11	0.33	0.18	0.63	0.17	0.68	0.22	0.11	0.12	0.17	0.2	0.74	0.1	0.36	0.15	0.46	0.14	0.77	0.12	0.36	0.14	0.37	0.15
		11.811	0.69	0.13	0.31	0.2	0.62	0.15	0.71	0.2	0.11	0.13	0.23	0.19	0.73	0.1	0.42	0.15	0.46	0.12	0.74	0.21	0.35	0.13	0.37	0.15
		11.838	0.7	0.15	0.28	0.18	0.57	0.18	0.68	0.19	0.09	0.15	0.18	0.19	0.74	0.11	0.42	0.16	0.45	0.14	0.7	0.13	0.36	0.15	0.38	0.17
		11.859	0.81	0.11	0.32	0.17	0.63	0.15	0.69	0.17	0.09	0.19	0.16	0.13	0.75	0.14	0.39	0.11	0.45	0.12	0.69	0.15	0.35	0.16	0.34	0.15
		11.884	0.72	0.09	0.33	0.16	0.6	0.19	0.68	0.19	0.06	0.19	0.17	0.15	0.73	0.11	0.42	0.12	0.47	0.12	0.72	0.12	0.35	0.12	0.38	0.15
		11.905	0.73	0.14	0.34	0.15	0.63	0.1	0.69	0.21	0.11	0.16	0.15	0.17	0.76	0.13	0.41	0.18	0.47	0.12	0.72	0.12	0.34	0.12	0.36	0.18
		11.926	0.77	0.11	0.29	0.19	0.67	0.15	0.69	0.16	0.08	0.18	0.19	0.19	0.75	0.11	0.42	0.16	0.46	0.13	0.72	0.11	0.38	0.15	0.42	0.13
		11.963	0.72	0.14	0.31	0.2	0.58	0.17	0.68	0.21	0.1	0.17	0.17	0.21	0.76	0.16	0.36	0.23	0.47	0.11	0.74	0.14	0.34	0.14	0.39	0.1
		11.984	0.76	0.1	0.34	0.15	0.58	0.15	0.73	0.18	0.11	0.17	0.2	0.17	0.74	0.1	0.43	0.15	0.45	0.16	0.74	0.1	0.39	0.09	0.33	0.19
		12.004	0.76	0.12	0.31	0.17	0.61	0.13	0.63	0.16	0.11	0.13	0.14	0.2	0.74	0.1	0.42	0.16	0.48	0.1	0.68	0.11	0.38	0.14	0.37	0.15
		12.025	0.74	0.11	0.31	0.18	0.62	0.14	0.76	0.17	0.11	0.13	0.13	0.17	0.75	0.12	0.41	0.16	0.46	0.13	0.76	0.15	0.36	0.07	0.39	0.16
		12.046	0.75	0.11	0.35	0.18	0.65	0.14	0.72	0.2	0.1	0.14	0.18	0.16	0.74	0.09	0.42	0.14	0.45	0.12	0.74	0.15	0.36	0.11	0.39	0.14
		12.066	0.76	0.12	0.25	0.2	0.64	0.12	0.66	0.13	0.1	0.16	0.13	0.21	0.75	0.15	0.36	0.17	0.44	0.13	0.73	0.16	0.33	0.11	0.36	0.16
		12.087	0.77	0.12	0.31	0.18	0.59	0.16	0.7	0.15	0.08	0.18	0.17	0.16	0.74	0.13	0.41	0.22	0.46	0.17	0.72	0.13	0.34	0.13	0.39	0.15
		12.108	0.72	0.13	0.3	0.16	0.6	0.12	0.66	0.22	0.09	0.16	0.19	0.17	0.75	0.09	0.38	0.13	0.47	0.14	0.72	0.17	0.38	0.1	0.34	0.13
		12.129	0.74	0.11	0.28	0.25	0.62	0.16	0.67	0.23	0.09	0.14	0.21	0.14	0.74	0.09	0.43	0.16	0.43	0.14	0.74	0.16	0.37	0.13	0.39	0.15
		12.149	0.69	0.17	0.33	0.18	0.65	0.16	0.67	0.18	0.1	0.15	0.15	0.18	0.75	0.11	0.38	0.16	0.47	0.15	0.73	0.15	0.38	0.11	0.36	0.11
		12.17	0.71	0.19	0.3	0.17	0.64	0.14	0.69	0.19	0.11	0.12	0.2	0.18	0.76	0.11	0.4	0.13	0.47	0.16	0.72	0.14	0.39	0.13	0.37	0.12
		12.191	0.73	0.16	0.28	0.21	0.67	0.16	0.69	0.14	0.08	0.17	0.2	0.17	0.77	0.16	0.39	0.14	0.46	0.14	0.74	0.14	0.33	0.14	0.38	0.14
		12.229	0.71	0.15	0.29	0.15	0.66	0.11	0.67	0.17	0.12	0.23	0.14	0.19	0.74	0.12	0.39	0.16	0.49	0.13	0.74	0.13	0.37	0.09	0.34	0.14
		12.249	0.76	0.12	0.28	0.17	0.61	0.13	0.7	0.13	0.1	0.18	0.16	0.18	0.74	0.11	0.42	0.18	0.48	0.15	0.75	0.12	0.38	0.14	0.35	0.17
		12.27	0.72	0.16	0.34	0.18	0.64	0.14	0.66	0.2	0.13	0.15	0.13	0.17	0.78	0.11	0.37	0.17	0.45	0.14	0.73	0.11	0.36	0.12	0.36	0.17
		12.291	0.72	0.11	0.33	0.15	0.64	0.16	0.75	0.16	0.08	0.19	0.15	0.16	0.74	0.11	0.34	0.18	0.42	0.16	0.74	0.11	0.38	0.12	0.35	0.16
		12.311	0.76	0.17	0.3	0.14	0.63	0.1	0.75	0.17	0.1	0.2	0.14	0.18	0.74	0.11	0.41	0.16	0.45	0.14	0.77	0.13	0.38	0.1	0.38	0.15
		12.332	0.74	0.13	0.29	0.14	0.68	0.13	0.66	0.17	0.1	0.22	0.19	0.17	0.76	0.11	0.38	0.16	0.47	0.13	0.74	0.11	0.35	0.16	0.34	0.14
		12.353	0.75	0.17	0.31	0.19	0.67	0.12	0.71	0.16	0.14	0.13	0.18	0.21	0.79	0.14	0.4	0.16	0.49	0.15	0.67	0.12	0.36	0.15	0.38	0.17
		12.374	0.72	0.14	0.36	0.17	0.61	0.21	0.74	0.19	0.1	0.19	0.18	0.19	0.73	0.12	0.34	0.17	0.43	0.19	0.73	0.12	0.36	0.17	0.36	0.14
		12.394	0.77	0.14	0.34	0.15	0.63	0.14	0.71	0.14	0.12	0.18	0.19	0.18	0.73	0.11	0.41	0.16	0.47	0.13	0.77	0.13	0.39	0.1	0.37	0.17
		12.415	0.74	0.11	0.29	0.18	0.62	0.13	0.64	0.19	0.08	0.17	0.12	0.21	0.78	0.13	0.39	0.17	0.48	0.14	0.77	0.23	0.35	0.16	0.41	0.14
		12.436	0.73	0.13	0.27	0.2	0.61	0.16	0.74	0.16	0.08	0.19	0.21	0.16	0.75	0.11	0.36	0.2	0.49	0.15	0.76	0.18	0.35	0.11	0.38	0.16
		12.456	0.78	0.13	0.27	0.17	0.61	0.19	0.7	0.19	0.09	0.18	0.14	0.19	0.71	0.12	0.42	0.17	0.45	0.12	0.73	0.1	0.36	0.14	0.35	0.16
		12.479	0.73	0.09	0.32	0.22	0.62	0.11	0.74	0.15	0.14	0.2	0.18	0.22	0.74	0.15	0.32	0.15	0.47	0.11	0.74	0.16	0.36	0.14	0.41	0.17
		12.499	0.75	0.12	0.27	0.19	0.61	0.14	0.63	0.17	0.13	0.13	0.16	0.18	0.75	0.13	0.38	0.18	0.5	0.15	0.71	0.13	0.38	0.13	0.33	0.16
		12.52	0.75	0.11	0.33	0.16	0.65	0.13	0.71	0.16	0.08	0.18	0.19	0.2	0.74	0.1	0.39	0.17	0.48	0.13	0.69	0.09	0.36	0.12	0.38	0.13
		12.541	0.72	0.15	0.28	0.2	0.65	0.14	0.68	0.16	0.1	0.16	0.16	0.18	0.75	0.12	0.35	0.22	0.48	0.15	0.71	0.1	0.34	0.14	0.36	0.16
		12.561	0.73	0.1	0.32	0.18	0.63	0.12	0.73	0.18	0.07	0.16	0.22	0.14	0.74	0.12	0.39	0.17	0.46	0.12	0.71	0.1	0.33	0.12	0.37	0.15
		12.588	0.81	0.17	0.3	0.22	0.62	0.15	0.68	0.19	0.08	0.19	0.19	0.18	0.75	0.12	0.43	0.16	0.46	0.13	0.69	0.17	0.36	0.15	0.36	0.18
		12.609	0.75	0.15	0.31	0.19	0.67	0.18	0.7	0.17	0.11	0.11	0.14	0.21	0.72	0.13	0.38	0.15	0.49	0.14	0.72	0.13	0.37	0.12	0.36	0.15
		12.629	0.73	0.14	0.29	0.17	0.64	0.18	0.66	0.22	0.08	0.21	0.14	0.24	0.77	0.13	0.4	0.13	0.45	0.15	0.72	0.1	0.36	0.15	0.38	0.14
		12.65	0.77	0.08	0.31	0.19	0.67	0.12	0.64	0.19	0.12	0.19	0.19	0.16	0.72	0.12	0.36	0.2	0.46	0.07	0.69	0.16	0.39	0.11	0.39	0.14
		12.671	0.78	0.09	0.31	0.17	0.63	0.14	0.68	0.22	0.13	0.13	0.18	0.19	0.71	0.12	0.39	0.15	0.48	0.14	0.73	0.12	0.41	0.1	0.37	0.13
		12.697	0.78	0.11	0.33	0.14	0.61	0.11	0.63	0.18	0.1	0.17	0.2	0.16	0.72	0.13	0.37	0.2	0.47	0.12	0.73	0.11	0.36	0.13	0.37	0.13
		12.718	0.73	0.15	0.27	0.19	0.61	0.14	0.71	0.19	0.07	0.2	0.2	0.19	0.78	0.12	0.41	0.14	0.5	0.15	0.73	0.11	0.33	0.14	0.38	0.11
		12.739	0.8	0.14	0.34	0.16	0.61	0.14	0.74	0.17	0.13	0.16	0.19	0.17	0.76	0.11	0.42	0.14	0.45	0.13	0.73	0.12	0.36	0.12	0.39	0.16
		12.775	0.74	0.12	0.33	0.19	0.64	0.19	0.71	0.19	0.05	0.14	0.18	0.15	0.77	0.09	0.41	0.12	0.48	0.14	0.72	0.18	0.37	0.12	0.35	0.14
		12.796	0.75	0.11	0.33	0.14	0.62	0.14	0.76	0.14	0.09	0.18	0.18	0.18	0.75	0.13	0.41	0.12	0.46	0.17	0.73	0.17	0.37	0.15	0.37	0.16
		12.816	0.79	0.16	0.26	0.2	0.66	0.22	0.66	0.2	0.09	0.18	0.22	0.19	0.75	0.11	0.42	0.15	0.49	0.12	0.72	0.16	0.36	0.16	0.35	0.16
		12.837	0.72	0.17	0.31	0.13	0.65	0.14	0.77	0.17	0.1	0.2	0.24	0.2	0.74	0.11	0.33	0.18	0.46	0.16	0.75	0.16	0.38	0.1	0.33	0.15
		12.858	0.78	0.15	0.3	0.21	0.66	0.11	0.75	0.14	0.11	0.23	0.15	0.18	0.79	0.13	0.38	0.17	0.45	0.16	0.75	0.18	0.35	0.11	0.37	0.15
		12.879	0.75	0.09	0.3	0.13	0.69	0.19	0.81	0.19	0.09	0.19	0.17	0.18	0.77	0.13	0.36	0.19	0.52	0.12	0.75	0.11	0.41	0.12	0.36	0.16
		12.899	0.75	0.14	0.34	0.17	0.61	0.16	0.7	0.16	0.09	0.17	0.18	0.17	0.72	0.11	0.41	0.16	0.5	0.16	0.78	0.19	0.36	0.13	0.35	0.15
		12.92	0.76	0.08	0.27	0.18	0.65	0.11	0.72	0.16	0.1	0.19	0.13	0.17	0.75	0.1	0.43	0.14	0.48	0.14	0.71	0.16	0.36	0.12	0.36	0.2
		12.941	0.76	0.11	0.27	0.2	0.61	0.15	0.64	0.17	0.09	0.16	0.22	0.16	0.76	0.11	0.41	0.16	0.47	0.15	0.72	0.15	0.39	0.11	0.37	0.17
		12.961	0.78	0.09	0.35	0.15	0.62	0.13	0.67	0.18	0.08	0.22	0.18	0.17	0.75	0.11	0.39	0.19	0.48	0.13	0.71	0.12	0.36	0.15	0.34	0.16
		12.982	0.74	0.14	0.31	0.2	0.61	0.14	0.71	0.11	0.12	0.17	0.18	0.17	0.75	0.11	0.44	0.15	0.43	0.15	0.67	0.15	0.4	0.13	0.38	0.2
		13.019	0.74	0.12	0.3	0.21	0.61	0.16	0.69	0.18	0.09	0.18	0.12	0.17	0.75	0.1	0.37	0.15	0.44	0.15	0.72	0.14	0.37	0.13	0.37	0.16
		13.04	0.73	0.1	0.27	0.16	0.61	0.16	0.76	0.11	0.13	0.12	0.21	0.2	0.79	0.16	0.39	0.18	0.46	0.14	0.71	0.16	0.36	0.12	0.37	0.18
		13.061	0.78	0.15	0.28	0.2	0.65	0.15	0.66	0.17	0.07	0.19	0.13	0.2	0.77	0.08	0.43	0.15	0.46	0.13	0.71	0.17	0.36	0.13	0.39	0.14
		13.081	0.71	0.11	0.29	0.18	0.6	0.16	0.73	0.17	0.09	0.15	0.18	0.18	0.78	0.11	0.41	0.14	0.46	0.14	0.74	0.13	0.36	0.14	0.4	0.15
		13.102	0.78	0.1	0.34	0.12	0.57	0.18	0.7	0.23	0.08	0.16	0.17	0.17	0.74	0.11	0.41	0.15	0.5	0.1	0.76	0.19	0.39	0.14	0.38	0.13
		13.123	0.75	0.13	0.37	0.19	0.65	0.12	0.79	0.19	0.06	0.2	0.15	0.19	0.77	0.1	0.41	0.16	0.48	0.1	0.71	0.17	0.4	0.11	0.39	0.15
		13.144	0.73	0.15	0.28	0.16	0.68	0.11	0.65	0.21	0.12	0.09	0.16	0.18	0.79	0.13	0.42	0.15	0.48	0.15	0.72	0.12	0.37	0.14	0.38	0.15
		13.164	0.7	0.1	0.28	0.18	0.6	0.14	0.68	0.22	0.13	0.2	0.16	0.16	0.78	0.1	0.43	0.21	0.5	0.13	0.74	0.14	0.37	0.1	0.36	0.12
		13.185	0.79	0.11	0.29	0.17	0.66	0.17	0.78	0.12	0.08	0.14	0.13	0.21	0.76	0.1	0.38	0.18	0.47	0.11	0.73	0.11	0.39	0.13	0.37	0.14
		13.206	0.75	0.11	0.28	0.16	0.66	0.18	0.73	0.16	0.12	0.12	0.16	0.16	0.75	0.11	0.4	0.17	0.45	0.13	0.75	0.12	0.37	0.14	0.41	0.13
		13.226	0.78	0.12	0.3	0.25	0.61	0.18	0.74	0.19	0.1	0.2	0.17	0.19	0.74	0.13	0.36	0.16	0.46	0.11	0.77	0.13	0.34	0.13	0.34	0.17
		13.247	0.77	0.16	0.31	0.19	0.64	0.16	0.63	0.23	0.11	0.17	0.16	0.22	0.74	0.12	0.43	0.17	0.47	0.13	0.72	0.15	0.36	0.11	0.36	0.13
		13.284	0.73	0.1	0.28	0.2	0.63	0.16	0.58	0.23	0.12	0.16	0.17	0.17	0.78	0.09	0.39	0.15	0.49	0.12	0.73	0.14	0.35	0.13	0.36	0.14
		13.305	0.77	0.09	0.24	0.17	0.59	0.11	0.76	0.23	0.16	0.23	0.13	0.2	0.76	0.11	0.42	0.16	0.45	0.14	0.75	0.13	0.37	0.12	0.41	0.12
		13.326	0.73	0.13	0.32	0.13	0.66	0.14	0.71	0.13	0.13	0.18	0.16	0.17	0.78	0.11	0.41	0.17	0.48	0.15	0.72	0.11	0.39	0.11	0.4	0.13
		13.346	0.77	0.11	0.3	0.13	0.65	0.16	0.63	0.19	0.08	0.24	0.21	0.19	0.73	0.12	0.38	0.17	0.47	0.11	0.76	0.13	0.34	0.12	0.35	0.17
		13.367	0.79	0.15	0.31	0.19	0.63	0.14	0.76	0.15	0.1	0.16	0.15	0.2	0.75	0.12	0.41	0.13	0.46	0.14	0.72	0.17	0.35	0.12	0.4	0.16
		13.388	0.78	0.08	0.29	0.19	0.64	0.15	0.66	0.14	0.1	0.15	0.15	0.17	0.79	0.11	0.42	0.18	0.49	0.09	0.74	0.15	0.39	0.14	0.42	0.15
		13.409	0.71	0.16	0.34	0.17	0.65	0.13	0.68	0.18	0.12	0.14	0.18	0.18	0.77	0.11	0.38	0.2	0.46	0.1	0.71	0.15	0.36	0.17	0.34	0.15
		13.429	0.75	0.14	0.35	0.18	0.64	0.16	0.7	0.23	0.1	0.19	0.18	0.2	0.81	0.12	0.44	0.18	0.51	0.11	0.75	0.15	0.37	0.14	0.34	0.18
		13.45	0.74	0.15	0.3	0.16	0.64	0.13	0.77	0.18	0.1	0.17	0.19	0.17	0.77	0.14	0.4	0.15	0.49	0.13	0.7	0.09	0.34	0.17	0.38	0.16
		13.471	0.78	0.13	0.28	0.2	0.6	0.17	0.74	0.21	0.14	0.19	0.16	0.16	0.76	0.13	0.41	0.15	0.5	0.15	0.72	0.15	0.39	0.11	0.33	0.21
		13.491	0.73	0.11	0.32	0.19	0.59	0.18	0.71	0.2	0.13	0.11	0.13	0.16	0.74	0.13	0.39	0.15	0.46	0.12	0.8	0.17	0.37	0.11	0.41	0.13
		13.512	0.77	0.16	0.35	0.23	0.59	0.15	0.83	0.17	0.06	0.26	0.21	0.19	0.8	0.12	0.4	0.14	0.49	0.12	0.78	0.13	0.34	0.12	0.38	0.14
		13.534	0.79	0.13	0.33	0.14	0.63	0.17	0.75	0.18	0.08	0.18	0.12	0.15	0.71	0.11	0.45	0.14	0.49	0.12	0.73	0.15	0.38	0.1	0.38	0.15
		13.555	0.72	0.12	0.32	0.2	0.67	0.15	0.72	0.13	0.14	0.14	0.15	0.17	0.76	0.11	0.42	0.14	0.48	0.18	0.73	0.12	0.38	0.15	0.39	0.16
		13.576	0.78	0.11	0.3	0.18	0.64	0.16	0.63	0.22	0.1	0.18	0.16	0.16	0.75	0.09	0.39	0.15	0.51	0.12	0.73	0.12	0.35	0.14	0.37	0.17
		13.613	0.78	0.1	0.29	0.18	0.63	0.12	0.69	0.14	0.11	0.28	0.15	0.17	0.76	0.09	0.4	0.15	0.47	0.1	0.75	0.13	0.37	0.14	0.34	0.17
		13.634	0.74	0.15	0.31	0.16	0.59	0.14	0.73	0.19	0.07	0.11	0.14	0.16	0.79	0.11	0.42	0.15	0.49	0.15	0.74	0.13	0.35	0.11	0.38	0.18
		13.654	0.77	0.13	0.3	0.19	0.64	0.16	0.64	0.2	0.05	0.25	0.18	0.14	0.78	0.11	0.45	0.16	0.47	0.13	0.73	0.15	0.35	0.14	0.37	0.16
		13.675	0.77	0.12	0.31	0.27	0.63	0.13	0.67	0.18	0.08	0.22	0.17	0.18	0.79	0.1	0.4	0.17	0.47	0.13	0.71	0.14	0.36	0.15	0.38	0.16
		13.696	0.77	0.08	0.34	0.19	0.67	0.13	0.71	0.15	0.1	0.15	0.17	0.19	0.8	0.12	0.4	0.17	0.45	0.18	0.71	0.14	0.38	0.12	0.39	0.17
		13.716	0.74	0.15	0.3	0.15	0.68	0.15	0.73	0.23	0.07	0.17	0.16	0.16	0.76	0.1	0.43	0.15	0.49	0.11	0.75	0.13	0.38	0.13	0.39	0.13
		13.737	0.75	0.13	0.33	0.2	0.61	0.16	0.7	0.23	0.07	0.21	0.19	0.18	0.74	0.12	0.42	0.16	0.51	0.14	0.8	0.13	0.42	0.13	0.38	0.16
		13.758	0.8	0.09	0.31	0.2	0.6	0.11	0.71	0.21	0.11	0.16	0.19	0.16	0.73	0.14	0.44	0.18	0.46	0.11	0.71	0.12	0.4	0.13	0.37	0.19
		13.779	0.81	0.09	0.35	0.15	0.61	0.17	0.79	0.21	0.1	0.13	0.16	0.17	0.73	0.13	0.44	0.15	0.52	0.12	0.75	0.11	0.39	0.12	0.38	0.18
		13.799	0.68	0.24	0.3	0.21	0.62	0.11	0.7	0.16	0.11	0.17	0.17	0.22	0.77	0.12	0.42	0.17	0.48	0.11	0.75	0.17	0.38	0.12	0.4	0.11
		13.82	0.74	0.13	0.35	0.15	0.6	0.17	0.68	0.14	0.11	0.16	0.17	0.19	0.78	0.11	0.37	0.19	0.47	0.14	0.74	0.18	0.37	0.13	0.41	0.14
		13.841	0.75	0.08	0.29	0.18	0.67	0.15	0.74	0.12	0.12	0.16	0.21	0.19	0.78	0.13	0.4	0.16	0.49	0.11	0.74	0.08	0.36	0.13	0.41	0.18
		13.879	0.72	0.15	0.29	0.16	0.6	0.16	0.69	0.13	0.16	0.15	0.18	0.18	0.72	0.11	0.4	0.15	0.46	0.15	0.72	0.17	0.38	0.09	0.35	0.17
		13.899	0.72	0.2	0.27	0.16	0.65	0.17	0.71	0.2	0.13	0.12	0.12	0.2	0.77	0.11	0.45	0.14	0.44	0.15	0.77	0.14	0.38	0.1	0.38	0.15
		13.92	0.8	0.11	0.3	0.14	0.66	0.13	0.73	0.17	0.07	0.18	0.19	0.18	0.75	0.13	0.38	0.18	0.49	0.11	0.72	0.12	0.37	0.13	0.41	0.11
		13.941	0.75	0.13	0.32	0.19	0.65	0.17	0.68	0.24	0.12	0.14	0.21	0.15	0.74	0.1	0.42	0.16	0.51	0.13	0.75	0.15	0.35	0.18	0.4	0.14
		13.961	0.75	0.12	0.3	0.21	0.58	0.17	0.7	0.21	0.09	0.22	0.19	0.2	0.75	0.11	0.42	0.17	0.44	0.12	0.74	0.11	0.38	0.14	0.4	0.14
		13.982	0.79	0.12	0.28	0.19	0.63	0.14	0.71	0.19	0.11	0.09	0.14	0.16	0.75	0.11	0.38	0.18	0.5	0.12	0.73	0.13	0.37	0.14	0.42	0.13
		14.003	0.74	0.16	0.34	0.2	0.65	0.17	0.77	0.18	0.09	0.2	0.12	0.19	0.78	0.14	0.42	0.18	0.47	0.12	0.78	0.06	0.39	0.13	0.38	0.16
		14.024	0.75	0.14	0.3	0.18	0.63	0.14	0.68	0.17	0.1	0.31	0.19	0.14	0.76	0.09	0.42	0.16	0.5	0.13	0.74	0.13	0.38	0.11	0.38	0.16
		14.044	0.74	0.16	0.29	0.17	0.65	0.12	0.66	0.2	0.11	0.18	0.17	0.19	0.76	0.1	0.39	0.16	0.5	0.11	0.77	0.14	0.39	0.13	0.37	0.11
		14.065	0.75	0.1	0.3	0.2	0.65	0.13	0.62	0.23	0.13	0.17	0.18	0.16	0.78	0.14	0.34	0.19	0.55	0.12	0.73	0.1	0.37	0.12	0.38	0.16
		14.086	0.72	0.11	0.33	0.16	0.67	0.13	0.66	0.22	0.13	0.26	0.17	0.19	0.72	0.15	0.4	0.16	0.5	0.14	0.75	0.08	0.33	0.14	0.35	0.15
		14.106	0.75	0.13	0.28	0.18	0.65	0.16	0.71	0.17	0.07	0.22	0.19	0.22	0.78	0.09	0.47	0.15	0.51	0.14	0.74	0.11	0.41	0.1	0.39	0.15
		14.129	0.77	0.1	0.3	0.13	0.61	0.15	0.75	0.15	0.12	0.22	0.12	0.21	0.76	0.1	0.4	0.19	0.46	0.11	0.77	0.12	0.39	0.12	0.33	0.16
		14.149	0.73	0.12	0.32	0.13	0.58	0.11	0.67	0.19	0.11	0.15	0.23	0.14	0.78	0.11	0.43	0.16	0.45	0.13	0.77	0.17	0.37	0.11	0.38	0.17
		14.186	0.75	0.13	0.31	0.18	0.65	0.18	0.65	0.25	0.13	0.15	0.13	0.2	0.82	0.14	0.42	0.15	0.49	0.13	0.76	0.14	0.36	0.13	0.41	0.13
		14.207	0.77	0.11	0.31	0.18	0.66	0.15	0.7	0.17	0.09	0.18	0.15	0.2	0.78	0.11	0.42	0.18	0.47	0.1	0.73	0.11	0.37	0.14	0.39	0.21
		14.228	0.76	0.11	0.28	0.17	0.61	0.14	0.69	0.12	0.11	0.29	0.14	0.18	0.78	0.12	0.39	0.15	0.45	0.13	0.74	0.14	0.38	0.11	0.39	0.13
		14.249	0.73	0.14	0.29	0.2	0.6	0.14	0.64	0.26	0.11	0.23	0.19	0.16	0.76	0.09	0.44	0.21	0.48	0.13	0.74	0.11	0.36	0.16	0.41	0.17
		14.269	0.82	0.12	0.29	0.19	0.68	0.15	0.75	0.15	0.09	0.16	0.17	0.18	0.76	0.13	0.43	0.15	0.44	0.15	0.72	0.16	0.4	0.13	0.39	0.11
		14.29	0.75	0.13	0.29	0.23	0.62	0.16	0.71	0.19	0.1	0.18	0.14	0.16	0.75	0.14	0.47	0.16	0.5	0.13	0.76	0.18	0.37	0.12	0.4	0.17
		14.311	0.81	0.1	0.31	0.14	0.64	0.12	0.63	0.16	0.1	0.16	0.19	0.19	0.79	0.08	0.44	0.16	0.46	0.13	0.74	0.13	0.39	0.12	0.39	0.16
		14.331	0.72	0.1	0.27	0.21	0.66	0.16	0.67	0.21	0.09	0.17	0.16	0.15	0.77	0.1	0.4	0.16	0.48	0.14	0.71	0.1	0.37	0.17	0.36	0.18
		14.352	0.8	0.12	0.3	0.13	0.62	0.17	0.71	0.24	0.14	0.12	0.19	0.14	0.74	0.11	0.39	0.15	0.5	0.11	0.75	0.12	0.38	0.14	0.41	0.16
		14.373	0.71	0.13	0.29	0.16	0.66	0.18	0.67	0.18	0.07	0.19	0.19	0.17	0.75	0.12	0.45	0.15	0.48	0.13	0.76	0.13	0.36	0.12	0.43	0.18
		14.394	0.79	0.13	0.32	0.18	0.63	0.18	0.7	0.19	0.06	0.29	0.19	0.2	0.76	0.1	0.42	0.18	0.47	0.12	0.73	0.11	0.38	0.13	0.39	0.22
		14.414	0.79	0.11	0.31	0.23	0.63	0.11	0.68	0.19	0.12	0.15	0.2	0.17	0.77	0.11	0.41	0.18	0.5	0.12	0.75	0.15	0.38	0.13	0.41	0.17
		14.451	0.78	0.08	0.3	0.21	0.65	0.13	0.78	0.17	0.11	0.14	0.15	0.21	0.75	0.14	0.44	0.19	0.47	0.17	0.76	0.16	0.37	0.13	0.42	0.14
		14.472	0.78	0.17	0.32	0.16	0.65	0.12	0.66	0.16	0.14	0.18	0.22	0.16	0.73	0.13	0.34	0.2	0.47	0.13	0.75	0.12	0.36	0.1	0.4	0.14
		14.493	0.74	0.12	0.3	0.19	0.64	0.14	0.71	0.18	0.11	0.25	0.18	0.16	0.8	0.12	0.39	0.17	0.47	0.15	0.75	0.15	0.38	0.13	0.39	0.14
		14.514	0.75	0.13	0.29	0.14	0.67	0.16	0.73	0.18	0.1	0.19	0.12	0.2	0.79	0.14	0.4	0.18	0.45	0.19	0.76	0.17	0.37	0.13	0.4	0.17
		14.534	0.76	0.13	0.34	0.15	0.66	0.19	0.72	0.19	0.1	0.16	0.18	0.21	0.75	0.12	0.41	0.14	0.49	0.13	0.76	0.15	0.4	0.1	0.43	0.18
		14.555	0.74	0.09	0.27	0.19	0.68	0.1	0.69	0.2	0.15	0.19	0.18	0.16	0.75	0.09	0.44	0.16	0.51	0.15	0.78	0.12	0.33	0.13	0.39	0.19
		14.576	0.76	0.09	0.36	0.17	0.64	0.13	0.71	0.18	0.04	0.15	0.21	0.18	0.77	0.08	0.43	0.16	0.52	0.11	0.77	0.13	0.33	0.1	0.38	0.17
		14.596	0.74	0.11	0.32	0.2	0.69	0.17	0.72	0.14	0.1	0.22	0.15	0.19	0.77	0.15	0.41	0.18	0.47	0.14	0.74	0.12	0.38	0.13	0.39	0.17
		14.617	0.76	0.19	0.3	0.17	0.61	0.16	0.71	0.18	0.17	0.18	0.19	0.15	0.77	0.16	0.41	0.19	0.49	0.11	0.74	0.17	0.37	0.15	0.38	0.17
		14.638	0.76	0.13	0.3	0.19	0.6	0.15	0.71	0.22	0.11	0.21	0.21	0.13	0.76	0.13	0.41	0.14	0.48	0.16	0.79	0.17	0.34	0.12	0.38	0.12
		14.659	0.74	0.14	0.33	0.21	0.63	0.18	0.73	0.21	0.11	0.16	0.17	0.21	0.76	0.09	0.44	0.14	0.52	0.12	0.75	0.12	0.35	0.17	0.41	0.14
		14.679	0.78	0.14	0.37	0.2	0.67	0.14	0.69	0.14	0.11	0.17	0.18	0.15	0.8	0.15	0.43	0.19	0.5	0.12	0.72	0.12	0.36	0.12	0.41	0.19
		14.7	0.76	0.1	0.29	0.15	0.68	0.1	0.74	0.17	0.1	0.16	0.18	0.19	0.75	0.11	0.45	0.19	0.55	0.18	0.74	0.17	0.37	0.12	0.39	0.22
		14.721	0.73	0.1	0.29	0.21	0.64	0.15	0.69	0.23	0.1	0.19	0.17	0.19	0.78	0.11	0.41	0.14	0.51	0.11	0.77	0.16	0.42	0.12	0.38	0.17
		14.741	0.79	0.14	0.3	0.17	0.63	0.15	0.69	0.17	0.07	0.24	0.16	0.17	0.74	0.12	0.44	0.14	0.49	0.13	0.75	0.21	0.38	0.12	0.4	0.12
		14.779	0.76	0.12	0.3	0.18	0.64	0.17	0.72	0.16	0.09	0.15	0.2	0.15	0.78	0.1	0.42	0.18	0.5	0.13	0.74	0.11	0.38	0.11	0.4	0.15
		14.8	0.76	0.14	0.38	0.14	0.66	0.11	0.71	0.16	0.09	0.18	0.19	0.15	0.75	0.09	0.46	0.17	0.47	0.13	0.81	0.16	0.37	0.13	0.43	0.14
		14.821	0.75	0.12	0.32	0.16	0.63	0.16	0.71	0.12	0.11	0.19	0.19	0.17	0.76	0.11	0.41	0.2	0.52	0.12	0.75	0.14	0.36	0.15	0.38	0.13
		14.841	0.77	0.11	0.34	0.16	0.63	0.14	0.71	0.29	0.13	0.19	0.17	0.18	0.77	0.1	0.42	0.15	0.51	0.12	0.74	0.12	0.36	0.13	0.41	0.15
		14.862	0.78	0.11	0.37	0.17	0.63	0.13	0.73	0.18	0.08	0.14	0.2	0.17	0.8	0.12	0.44	0.14	0.47	0.12	0.75	0.16	0.39	0.1	0.4	0.16
		14.883	0.76	0.09	0.3	0.16	0.61	0.18	0.72	0.17	0.11	0.16	0.22	0.18	0.73	0.11	0.41	0.15	0.48	0.15	0.76	0.11	0.36	0.16	0.41	0.16
		14.904	0.72	0.12	0.34	0.22	0.67	0.15	0.76	0.14	0.09	0.2	0.18	0.16	0.75	0.12	0.46	0.22	0.52	0.13	0.76	0.13	0.35	0.13	0.39	0.14
		14.924	0.81	0.13	0.31	0.17	0.58	0.13	0.71	0.22	0.12	0.14	0.18	0.18	0.74	0.12	0.41	0.12	0.48	0.12	0.77	0.16	0.39	0.13	0.4	0.16
		14.945	0.76	0.09	0.33	0.24	0.62	0.12	0.76	0.14	0.12	0.21	0.2	0.2	0.73	0.1	0.38	0.17	0.5	0.15	0.78	0.14	0.36	0.16	0.42	0.17
		14.966	0.78	0.15	0.35	0.21	0.63	0.13	0.72	0.17	0.09	0.24	0.14	0.22	0.77	0.11	0.42	0.18	0.51	0.13	0.74	0.1	0.39	0.15	0.41	0.17
		14.986	0.76	0.16	0.35	0.16	0.64	0.14	0.71	0.21	0.1	0.18	0.14	0.16	0.77	0.15	0.42	0.12	0.49	0.13	0.78	0.13	0.41	0.12	0.39	0.13
		15.007	0.79	0.14	0.33	0.16	0.6	0.15	0.75	0.2	0.12	0.12	0.16	0.21	0.77	0.12	0.41	0.16	0.47	0.12	0.79	0.11	0.37	0.12	0.4	0.14
		15.029	0.72	0.15	0.31	0.19	0.61	0.09	0.67	0.18	0.13	0.2	0.21	0.18	0.76	0.11	0.41	0.18	0.48	0.14	0.75	0.09	0.39	0.14	0.42	0.19
		15.05	0.81	0.13	0.34	0.17	0.61	0.14	0.71	0.19	0.1	0.18	0.17	0.16	0.8	0.11	0.41	0.17	0.49	0.17	0.74	0.13	0.36	0.12	0.41	0.14
		15.071	0.77	0.1	0.3	0.19	0.61	0.2	0.76	0.19	0.09	0.22	0.15	0.2	0.79	0.14	0.43	0.14	0.51	0.16	0.8	0.14	0.37	0.09	0.39	0.14
		15.108	0.78	0.14	0.32	0.17	0.65	0.13	0.65	0.15	0.12	0.19	0.13	0.18	0.75	0.13	0.41	0.18	0.54	0.13	0.75	0.12	0.4	0.11	0.42	0.15
		15.129	0.79	0.11	0.33	0.14	0.64	0.18	0.74	0.19	0.09	0.17	0.18	0.15	0.78	0.13	0.41	0.16	0.49	0.1	0.76	0.12	0.39	0.13	0.37	0.15
		15.149	0.75	0.1	0.34	0.16	0.65	0.17	0.69	0.17	0.09	0.2	0.19	0.15	0.76	0.12	0.42	0.19	0.5	0.14	0.78	0.16	0.37	0.12	0.4	0.15
		15.17	0.76	0.1	0.31	0.16	0.66	0.14	0.69	0.24	0.09	0.2	0.2	0.18	0.76	0.12	0.44	0.17	0.49	0.11	0.72	0.15	0.39	0.12	0.43	0.11
		15.191	0.76	0.16	0.32	0.15	0.68	0.17	0.7	0.18	0.09	0.18	0.17	0.16	0.79	0.1	0.42	0.15	0.47	0.18	0.74	0.2	0.37	0.14	0.43	0.16
		15.211	0.73	0.11	0.29	0.2	0.65	0.13	0.71	0.21	0.12	0.13	0.17	0.18	0.77	0.1	0.42	0.14	0.49	0.14	0.75	0.14	0.4	0.13	0.42	0.18
		15.232	0.77	0.09	0.33	0.19	0.71	0.13	0.77	0.18	0.08	0.13	0.17	0.15	0.77	0.12	0.44	0.18	0.47	0.17	0.74	0.14	0.39	0.18	0.42	0.13
		15.253	0.78	0.09	0.29	0.21	0.62	0.1	0.72	0.14	0.13	0.19	0.17	0.17	0.77	0.12	0.41	0.15	0.49	0.12	0.76	0.11	0.37	0.11	0.39	0.14
		15.274	0.74	0.15	0.31	0.18	0.64	0.11	0.73	0.17	0.11	0.12	0.16	0.22	0.81	0.15	0.42	0.15	0.48	0.12	0.75	0.14	0.38	0.13	0.41	0.13
		15.294	0.77	0.16	0.35	0.18	0.67	0.14	0.75	0.13	0.16	0.16	0.17	0.14	0.78	0.11	0.4	0.17	0.49	0.12	0.77	0.13	0.37	0.13	0.4	0.17
		15.315	0.76	0.09	0.32	0.2	0.63	0.12	0.7	0.2	0.11	0.13	0.22	0.19	0.75	0.08	0.44	0.15	0.53	0.12	0.77	0.12	0.36	0.14	0.4	0.15
		15.336	0.79	0.13	0.3	0.21	0.69	0.08	0.74	0.19	0.1	0.17	0.17	0.22	0.77	0.12	0.42	0.14	0.48	0.12	0.77	0.11	0.37	0.11	0.36	0.2
		15.374	0.79	0.1	0.38	0.2	0.67	0.14	0.67	0.24	0.06	0.21	0.16	0.21	0.8	0.11	0.45	0.2	0.47	0.13	0.72	0.14	0.42	0.11	0.43	0.22
		15.394	0.74	0.11	0.34	0.19	0.65	0.17	0.65	0.2	0.14	0.18	0.16	0.2	0.78	0.09	0.46	0.15	0.51	0.13	0.78	0.17	0.38	0.09	0.41	0.17
		15.415	0.79	0.07	0.3	0.15	0.67	0.14	0.78	0.15	0.1	0.26	0.16	0.2	0.82	0.13	0.41	0.16	0.45	0.17	0.76	0.12	0.39	0.13	0.4	0.18
		15.436	0.78	0.14	0.31	0.19	0.66	0.15	0.76	0.17	0.08	0.18	0.15	0.19	0.77	0.14	0.41	0.18	0.48	0.17	0.75	0.2	0.38	0.09	0.44	0.14
		15.456	0.76	0.13	0.3	0.18	0.63	0.17	0.77	0.3	0.11	0.13	0.2	0.14	0.76	0.11	0.42	0.16	0.53	0.14	0.76	0.15	0.41	0.1	0.4	0.12
		15.477	0.8	0.1	0.33	0.17	0.69	0.13	0.71	0.16	0.15	0.13	0.14	0.17	0.77	0.1	0.43	0.18	0.5	0.17	0.76	0.16	0.39	0.16	0.4	0.14
		15.498	0.75	0.12	0.35	0.2	0.72	0.14	0.7	0.18	0.12	0.24	0.14	0.19	0.81	0.12	0.42	0.14	0.47	0.14	0.75	0.17	0.38	0.16	0.42	0.15
		15.519	0.81	0.13	0.32	0.17	0.71	0.13	0.73	0.24	0.11	0.11	0.19	0.17	0.79	0.13	0.41	0.18	0.47	0.13	0.74	0.12	0.39	0.16	0.42	0.13
		15.539	0.75	0.13	0.31	0.23	0.65	0.16	0.74	0.22	0.09	0.21	0.2	0.18	0.77	0.14	0.4	0.16	0.52	0.12	0.8	0.19	0.4	0.14	0.39	0.19
		15.56	0.72	0.13	0.33	0.17	0.66	0.18	0.73	0.17	0.09	0.17	0.17	0.19	0.76	0.13	0.44	0.16	0.48	0.11	0.69	0.12	0.41	0.12	0.44	0.14
		15.581	0.69	0.13	0.35	0.19	0.63	0.16	0.67	0.2	0.08	0.21	0.16	0.18	0.76	0.12	0.49	0.15	0.53	0.15	0.74	0.14	0.38	0.17	0.41	0.14
		15.603	0.79	0.12	0.34	0.13	0.66	0.17	0.71	0.18	0.09	0.18	0.18	0.22	0.77	0.12	0.39	0.21	0.5	0.14	0.77	0.1	0.38	0.14	0.42	0.15
		15.624	0.77	0.16	0.36	0.15	0.67	0.12	0.72	0.17	0.1	0.19	0.22	0.17	0.81	0.11	0.47	0.18	0.5	0.16	0.75	0.13	0.38	0.15	0.4	0.14
		15.644	0.82	0.16	0.34	0.16	0.62	0.15	0.69	0.19	0.1	0.16	0.18	0.18	0.76	0.12	0.41	0.15	0.47	0.17	0.74	0.12	0.37	0.12	0.39	0.12
		15.665	0.79	0.14	0.32	0.17	0.63	0.14	0.71	0.18	0.09	0.15	0.2	0.19	0.75	0.13	0.43	0.14	0.5	0.14	0.81	0.19	0.38	0.13	0.42	0.18
		15.686	0.76	0.12	0.32	0.15	0.61	0.17	0.7	0.17	0.11	0.18	0.22	0.17	0.78	0.13	0.45	0.16	0.47	0.11	0.72	0.18	0.4	0.12	0.4	0.16
		15.712	0.76	0.1	0.3	0.17	0.64	0.13	0.71	0.2	0.09	0.14	0.18	0.16	0.77	0.11	0.44	0.13	0.5	0.15	0.75	0.14	0.4	0.12	0.43	0.14
		15.733	0.78	0.15	0.27	0.16	0.67	0.16	0.77	0.19	0.15	0.18	0.19	0.2	0.8	0.09	0.45	0.13	0.49	0.12	0.78	0.15	0.4	0.14	0.42	0.12
		15.754	0.8	0.14	0.33	0.17	0.67	0.16	0.7	0.17	0.09	0.19	0.13	0.18	0.75	0.12	0.44	0.17	0.49	0.15	0.79	0.12	0.39	0.11	0.41	0.11
		15.79	0.79	0.12	0.36	0.18	0.7	0.17	0.78	0.17	0.13	0.23	0.18	0.21	0.83	0.13	0.45	0.16	0.51	0.14	0.71	0.14	0.4	0.1	0.42	0.22
		15.811	0.85	0.14	0.35	0.14	0.6	0.13	0.79	0.13	0.16	0.11	0.22	0.16	0.83	0.12	0.41	0.18	0.53	0.13	0.76	0.15	0.35	0.17	0.37	0.18
		15.831	0.77	0.11	0.35	0.18	0.65	0.16	0.65	0.2	0.14	0.17	0.15	0.19	0.76	0.1	0.46	0.15	0.5	0.16	0.73	0.2	0.42	0.1	0.39	0.19
		15.852	0.79	0.12	0.32	0.18	0.62	0.17	0.75	0.17	0.11	0.16	0.18	0.2	0.76	0.13	0.43	0.16	0.46	0.16	0.8	0.14	0.42	0.1	0.43	0.2
		15.873	0.74	0.17	0.35	0.2	0.67	0.13	0.73	0.16	0.13	0.18	0.17	0.19	0.79	0.12	0.44	0.17	0.52	0.12	0.76	0.12	0.39	0.1	0.39	0.16
		15.894	0.76	0.09	0.29	0.17	0.69	0.17	0.78	0.1	0.05	0.25	0.2	0.17	0.75	0.12	0.41	0.19	0.49	0.11	0.77	0.1	0.42	0.12	0.41	0.13
		15.914	0.81	0.16	0.34	0.15	0.69	0.14	0.74	0.17	0.12	0.17	0.21	0.16	0.8	0.1	0.44	0.15	0.53	0.11	0.75	0.15	0.39	0.1	0.39	0.14
		15.935	0.79	0.16	0.37	0.24	0.59	0.14	0.74	0.15	0.14	0.18	0.2	0.18	0.76	0.12	0.4	0.17	0.47	0.11	0.75	0.16	0.39	0.14	0.39	0.19
		15.956	0.79	0.13	0.35	0.2	0.67	0.17	0.73	0.21	0.16	0.19	0.18	0.16	0.74	0.12	0.41	0.15	0.51	0.12	0.75	0.13	0.39	0.17	0.38	0.21
		15.976	0.78	0.15	0.33	0.17	0.65	0.11	0.74	0.16	0.16	0.13	0.17	0.14	0.77	0.11	0.44	0.15	0.48	0.15	0.74	0.16	0.35	0.13	0.4	0.16
		15.997	0.75	0.17	0.35	0.17	0.68	0.12	0.69	0.14	0.13	0.12	0.17	0.17	0.78	0.1	0.46	0.16	0.53	0.13	0.78	0.14	0.41	0.13	0.39	0.19
		16.018	0.78	0.13	0.31	0.21	0.72	0.16	0.78	0.17	0.1	0.15	0.19	0.19	0.77	0.16	0.45	0.13	0.55	0.13	0.79	0.12	0.42	0.13	0.42	0.16
		16.039	0.79	0.11	0.34	0.17	0.62	0.15	0.7	0.15	0.11	0.17	0.17	0.16	0.75	0.13	0.44	0.2	0.51	0.13	0.75	0.14	0.39	0.1	0.45	0.15
		16.059	0.77	0.11	0.31	0.24	0.66	0.14	0.73	0.2	0.12	0.18	0.16	0.19	0.75	0.11	0.44	0.16	0.52	0.14	0.73	0.11	0.37	0.15	0.37	0.16
		16.084	0.82	0.1	0.32	0.16	0.65	0.15	0.68	0.16	0.17	0.13	0.18	0.2	0.78	0.09	0.46	0.18	0.51	0.12	0.76	0.12	0.4	0.12	0.41	0.14
		16.105	0.75	0.13	0.36	0.19	0.65	0.15	0.64	0.16	0.05	0.19	0.17	0.16	0.78	0.1	0.47	0.18	0.49	0.13	0.76	0.15	0.39	0.12	0.4	0.12
		16.126	0.8	0.12	0.27	0.21	0.67	0.13	0.76	0.21	0.11	0.2	0.18	0.18	0.77	0.1	0.44	0.18	0.52	0.14	0.75	0.11	0.41	0.13	0.38	0.17
		16.163	0.78	0.13	0.34	0.19	0.65	0.19	0.7	0.16	0.12	0.16	0.2	0.16	0.78	0.13	0.46	0.15	0.5	0.16	0.83	0.14	0.41	0.17	0.41	0.16
		16.184	0.82	0.12	0.34	0.16	0.65	0.13	0.73	0.21	0.08	0.2	0.15	0.16	0.76	0.11	0.39	0.15	0.49	0.11	0.78	0.16	0.38	0.11	0.4	0.17
		16.204	0.77	0.14	0.32	0.14	0.66	0.16	0.66	0.26	0.12	0.2	0.19	0.16	0.76	0.1	0.44	0.14	0.51	0.12	0.8	0.14	0.39	0.12	0.42	0.17
		16.225	0.78	0.07	0.32	0.18	0.71	0.19	0.74	0.21	0.13	0.14	0.17	0.12	0.76	0.1	0.38	0.16	0.51	0.15	0.79	0.17	0.42	0.16	0.42	0.15
		16.246	0.75	0.12	0.32	0.17	0.67	0.14	0.75	0.12	0.12	0.19	0.18	0.15	0.79	0.1	0.38	0.19	0.47	0.13	0.73	0.12	0.42	0.12	0.42	0.14
		16.266	0.85	0.14	0.38	0.21	0.69	0.16	0.7	0.17	0.15	0.14	0.22	0.15	0.81	0.11	0.41	0.12	0.52	0.12	0.75	0.13	0.39	0.15	0.39	0.18
		16.287	0.82	0.16	0.36	0.17	0.66	0.14	0.67	0.2	0.11	0.16	0.13	0.18	0.77	0.11	0.39	0.17	0.47	0.16	0.73	0.16	0.4	0.14	0.41	0.16
		16.308	0.78	0.11	0.27	0.19	0.66	0.12	0.74	0.18	0.13	0.14	0.19	0.18	0.76	0.12	0.38	0.18	0.47	0.14	0.74	0.11	0.38	0.13	0.34	0.16
		16.329	0.77	0.12	0.38	0.13	0.65	0.13	0.73	0.17	0.11	0.22	0.2	0.13	0.76	0.12	0.45	0.16	0.49	0.15	0.77	0.15	0.41	0.12	0.43	0.13
		16.35	0.76	0.11	0.35	0.21	0.69	0.18	0.74	0.18	0.15	0.18	0.15	0.21	0.77	0.13	0.45	0.18	0.51	0.12	0.75	0.1	0.35	0.16	0.44	0.14
		16.371	0.75	0.14	0.32	0.17	0.68	0.18	0.65	0.12	0.11	0.18	0.15	0.18	0.78	0.11	0.42	0.17	0.49	0.14	0.76	0.11	0.37	0.17	0.36	0.15
		16.391	0.8	0.13	0.35	0.17	0.63	0.13	0.77	0.12	0.11	0.11	0.19	0.17	0.79	0.11	0.43	0.16	0.53	0.12	0.76	0.16	0.38	0.12	0.39	0.17
		16.412	0.78	0.12	0.35	0.15	0.72	0.26	0.71	0.21	0.12	0.2	0.13	0.16	0.75	0.14	0.44	0.16	0.48	0.12	0.77	0.12	0.39	0.13	0.41	0.14
		16.433	0.73	0.14	0.3	0.19	0.64	0.12	0.79	0.17	0.03	0.24	0.19	0.21	0.78	0.11	0.44	0.15	0.52	0.12	0.74	0.13	0.43	0.12	0.41	0.15
		16.454	0.75	0.11	0.37	0.13	0.63	0.16	0.73	0.21	0.1	0.27	0.16	0.19	0.78	0.11	0.51	0.13	0.5	0.15	0.83	0.14	0.42	0.1	0.4	0.13
		16.474	0.78	0.11	0.36	0.16	0.63	0.14	0.68	0.2	0.13	0.14	0.19	0.17	0.76	0.08	0.38	0.15	0.51	0.17	0.76	0.14	0.38	0.12	0.41	0.16
		16.495	0.73	0.16	0.3	0.15	0.61	0.13	0.71	0.16	0.15	0.14	0.15	0.2	0.81	0.12	0.43	0.18	0.53	0.14	0.77	0.09	0.39	0.12	0.42	0.14
		16.536	0.79	0.13	0.34	0.19	0.64	0.15	0.73	0.26	0.08	0.13	0.18	0.19	0.75	0.18	0.41	0.15	0.51	0.14	0.73	0.2	0.4	0.09	0.41	0.14
		16.557	0.76	0.13	0.29	0.19	0.66	0.12	0.7	0.21	0.13	0.18	0.2	0.18	0.79	0.1	0.4	0.16	0.5	0.13	0.8	0.09	0.42	0.12	0.4	0.14
		16.578	0.81	0.12	0.32	0.2	0.69	0.19	0.74	0.17	0.13	0.18	0.16	0.14	0.78	0.13	0.4	0.14	0.52	0.12	0.77	0.18	0.38	0.16	0.42	0.19
		16.599	0.84	0.15	0.33	0.15	0.59	0.13	0.7	0.16	0.15	0.14	0.19	0.18	0.8	0.1	0.45	0.12	0.49	0.13	0.76	0.14	0.37	0.13	0.42	0.2
		16.619	0.78	0.12	0.3	0.19	0.64	0.2	0.76	0.19	0.13	0.18	0.17	0.17	0.79	0.1	0.43	0.15	0.49	0.13	0.68	0.14	0.4	0.11	0.44	0.15
		16.64	0.75	0.11	0.31	0.12	0.63	0.17	0.68	0.19	0.14	0.13	0.15	0.24	0.78	0.13	0.39	0.16	0.48	0.18	0.77	0.11	0.39	0.12	0.43	0.17
		16.661	0.71	0.1	0.34	0.17	0.63	0.14	0.72	0.14	0.14	0.16	0.18	0.19	0.78	0.13	0.46	0.17	0.52	0.15	0.77	0.12	0.39	0.14	0.39	0.17
		16.681	0.75	0.09	0.35	0.18	0.64	0.22	0.71	0.21	0.13	0.15	0.18	0.15	0.77	0.08	0.47	0.16	0.51	0.11	0.76	0.14	0.38	0.14	0.42	0.16
		16.702	0.76	0.09	0.33	0.17	0.61	0.18	0.79	0.16	0.13	0.17	0.17	0.18	0.79	0.11	0.45	0.15	0.51	0.15	0.71	0.17	0.4	0.13	0.44	0.13
		16.724	0.79	0.13	0.32	0.19	0.66	0.14	0.74	0.25	0.11	0.18	0.19	0.18	0.8	0.12	0.4	0.19	0.52	0.12	0.75	0.15	0.37	0.11	0.43	0.16
		16.745	0.8	0.13	0.34	0.2	0.6	0.13	0.75	0.15	0.13	0.23	0.19	0.18	0.78	0.11	0.46	0.14	0.53	0.16	0.78	0.1	0.38	0.16	0.39	0.14
		16.766	0.74	0.09	0.35	0.2	0.74	0.16	0.75	0.21	0.16	0.16	0.18	0.17	0.79	0.13	0.39	0.18	0.52	0.16	0.78	0.1	0.4	0.15	0.42	0.15
		16.786	0.79	0.14	0.38	0.14	0.63	0.13	0.69	0.13	0.11	0.16	0.14	0.17	0.8	0.14	0.44	0.14	0.46	0.12	0.77	0.16	0.4	0.11	0.37	0.13
		16.807	0.76	0.15	0.35	0.16	0.6	0.15	0.75	0.22	0.11	0.19	0.18	0.16	0.75	0.13	0.45	0.18	0.51	0.11	0.78	0.12	0.42	0.13	0.43	0.16
		16.834	0.75	0.14	0.32	0.17	0.64	0.15	0.8	0.19	0.12	0.2	0.19	0.16	0.79	0.1	0.4	0.19	0.52	0.14	0.75	0.11	0.41	0.13	0.41	0.17
		16.854	0.75	0.13	0.31	0.18	0.65	0.15	0.73	0.15	0.15	0.12	0.18	0.16	0.75	0.12	0.46	0.14	0.55	0.13	0.75	0.14	0.4	0.13	0.43	0.15
		16.875	0.8	0.13	0.35	0.18	0.64	0.16	0.69	0.19	0.18	0.17	0.18	0.16	0.79	0.11	0.45	0.13	0.49	0.14	0.75	0.14	0.4	0.13	0.37	0.2
		16.911	0.76	0.15	0.29	0.17	0.68	0.16	0.66	0.14	0.15	0.18	0.23	0.14	0.77	0.1	0.46	0.15	0.54	0.16	0.76	0.12	0.41	0.11	0.44	0.14
		16.932	0.76	0.14	0.32	0.18	0.66	0.12	0.72	0.16	0.1	0.17	0.17	0.19	0.76	0.11	0.42	0.13	0.48	0.15	0.79	0.13	0.4	0.12	0.36	0.18
		16.953	0.73	0.09	0.32	0.17	0.6	0.13	0.72	0.21	0.11	0.13	0.17	0.19	0.79	0.14	0.44	0.16	0.51	0.14	0.74	0.11	0.39	0.12	0.43	0.17
		16.974	0.72	0.12	0.39	0.14	0.65	0.12	0.72	0.15	0.12	0.19	0.18	0.18	0.8	0.14	0.47	0.17	0.47	0.11	0.76	0.16	0.41	0.09	0.42	0.16
		16.994	0.79	0.12	0.34	0.17	0.65	0.16	0.68	0.12	0.07	0.19	0.2	0.18	0.78	0.12	0.42	0.15	0.53	0.12	0.75	0.15	0.38	0.15	0.4	0.11
		17.015	0.76	0.16	0.34	0.16	0.61	0.21	0.7	0.21	0.13	0.12	0.18	0.18	0.79	0.12	0.46	0.13	0.51	0.16	0.75	0.12	0.4	0.1	0.39	0.14
		17.036	0.75	0.14	0.32	0.25	0.66	0.14	0.76	0.19	0.11	0.15	0.13	0.19	0.79	0.08	0.5	0.16	0.47	0.14	0.71	0.15	0.39	0.14	0.43	0.15
		17.056	0.8	0.1	0.32	0.2	0.66	0.15	0.76	0.15	0.14	0.15	0.16	0.19	0.79	0.13	0.45	0.17	0.51	0.13	0.76	0.11	0.39	0.13	0.45	0.12
		17.077	0.78	0.15	0.34	0.15	0.63	0.14	0.74	0.15	0.09	0.25	0.19	0.14	0.78	0.1	0.42	0.15	0.52	0.12	0.77	0.14	0.42	0.13	0.42	0.18
		17.098	0.77	0.12	0.34	0.13	0.66	0.11	0.74	0.21	0.1	0.19	0.2	0.16	0.77	0.14	0.42	0.15	0.5	0.19	0.77	0.15	0.42	0.1	0.42	0.15
		17.119	0.79	0.1	0.33	0.17	0.66	0.15	0.73	0.16	0.09	0.26	0.17	0.21	0.73	0.14	0.46	0.13	0.51	0.18	0.73	0.12	0.39	0.13	0.42	0.16
		17.139	0.74	0.17	0.3	0.16	0.7	0.12	0.74	0.2	0.09	0.17	0.16	0.14	0.77	0.17	0.49	0.16	0.54	0.11	0.79	0.14	0.43	0.1	0.42	0.11
		17.177	0.74	0.11	0.32	0.18	0.64	0.11	0.76	0.15	0.14	0.17	0.19	0.13	0.78	0.12	0.44	0.15	0.49	0.14	0.75	0.14	0.39	0.15	0.41	0.14
		17.198	0.79	0.11	0.33	0.18	0.62	0.12	0.74	0.23	0.12	0.23	0.19	0.18	0.77	0.12	0.44	0.16	0.5	0.15	0.73	0.2	0.39	0.14	0.41	0.15
		17.219	0.8	0.14	0.33	0.2	0.67	0.11	0.75	0.19	0.09	0.14	0.18	0.19	0.82	0.11	0.43	0.16	0.49	0.13	0.79	0.15	0.38	0.13	0.4	0.12
		17.239	0.79	0.1	0.28	0.13	0.73	0.15	0.81	0.25	0.11	0.32	0.2	0.18	0.78	0.14	0.47	0.18	0.52	0.13	0.76	0.16	0.4	0.14	0.43	0.19
		17.26	0.73	0.13	0.33	0.13	0.65	0.22	0.75	0.18	0.14	0.18	0.16	0.2	0.8	0.11	0.39	0.19	0.53	0.13	0.74	0.12	0.42	0.13	0.39	0.15
		17.281	0.8	0.13	0.36	0.14	0.63	0.18	0.71	0.17	0.15	0.16	0.15	0.19	0.82	0.09	0.41	0.15	0.53	0.13	0.77	0.13	0.4	0.13	0.42	0.17
		17.301	0.74	0.18	0.35	0.17	0.67	0.14	0.76	0.14	0.11	0.2	0.18	0.14	0.77	0.1	0.48	0.15	0.5	0.12	0.73	0.11	0.41	0.11	0.43	0.18
		17.322	0.77	0.11	0.38	0.13	0.62	0.1	0.67	0.16	0.1	0.23	0.22	0.18	0.8	0.16	0.42	0.16	0.54	0.13	0.71	0.12	0.41	0.11	0.39	0.14
		17.343	0.8	0.16	0.28	0.18	0.63	0.17	0.74	0.18	0.09	0.12	0.17	0.18	0.77	0.08	0.42	0.14	0.47	0.14	0.79	0.11	0.38	0.14	0.42	0.14
		17.364	0.76	0.14	0.35	0.24	0.63	0.13	0.73	0.2	0.09	0.22	0.16	0.19	0.8	0.1	0.42	0.17	0.5	0.18	0.79	0.21	0.41	0.14	0.39	0.18
		17.384	0.79	0.11	0.3	0.21	0.67	0.15	0.73	0.18	0.14	0.18	0.18	0.18	0.77	0.11	0.49	0.17	0.48	0.19	0.76	0.13	0.36	0.17	0.43	0.16
		17.405	0.75	0.13	0.34	0.2	0.69	0.14	0.75	0.23	0.14	0.14	0.2	0.18	0.8	0.11	0.41	0.17	0.51	0.16	0.77	0.16	0.42	0.12	0.4	0.15
		17.426	0.77	0.13	0.33	0.16	0.66	0.17	0.78	0.16	0.1	0.17	0.13	0.19	0.78	0.1	0.45	0.17	0.48	0.12	0.8	0.18	0.37	0.14	0.45	0.14
		17.446	0.79	0.13	0.32	0.2	0.56	0.16	0.7	0.18	0.16	0.17	0.16	0.18	0.82	0.12	0.37	0.16	0.48	0.15	0.77	0.17	0.4	0.14	0.4	0.14
		17.467	0.81	0.09	0.35	0.14	0.63	0.13	0.69	0.16	0.09	0.2	0.15	0.16	0.75	0.1	0.43	0.14	0.48	0.15	0.79	0.16	0.35	0.13	0.41	0.13
		17.488	0.77	0.09	0.28	0.19	0.6	0.2	0.68	0.17	0.12	0.14	0.19	0.15	0.77	0.1	0.48	0.17	0.49	0.12	0.74	0.16	0.4	0.13	0.42	0.18
		17.509	0.8	0.12	0.35	0.19	0.64	0.11	0.77	0.19	0.15	0.16	0.22	0.2	0.82	0.09	0.43	0.13	0.53	0.14	0.78	0.12	0.38	0.15	0.44	0.16
		17.529	0.73	0.19	0.37	0.17	0.65	0.13	0.78	0.12	0.12	0.14	0.19	0.15	0.78	0.1	0.45	0.19	0.52	0.1	0.76	0.14	0.39	0.11	0.43	0.16
		17.55	0.75	0.15	0.34	0.18	0.66	0.13	0.72	0.18	0.13	0.18	0.17	0.2	0.78	0.1	0.39	0.17	0.52	0.17	0.76	0.18	0.39	0.15	0.37	0.16
		17.571	0.72	0.09	0.31	0.16	0.66	0.15	0.7	0.14	0.14	0.15	0.2	0.16	0.79	0.1	0.44	0.17	0.49	0.13	0.71	0.11	0.41	0.13	0.45	0.16
		17.594	0.79	0.13	0.34	0.19	0.67	0.15	0.74	0.16	0.12	0.17	0.14	0.21	0.81	0.1	0.42	0.18	0.53	0.15	0.79	0.14	0.39	0.14	0.46	0.13
		17.615	0.79	0.11	0.3	0.18	0.62	0.17	0.77	0.22	0.08	0.17	0.17	0.17	0.78	0.15	0.42	0.15	0.51	0.12	0.77	0.12	0.41	0.14	0.39	0.18
		17.636	0.77	0.11	0.31	0.14	0.65	0.18	0.75	0.19	0.09	0.24	0.14	0.19	0.79	0.12	0.46	0.14	0.55	0.16	0.79	0.12	0.39	0.14	0.44	0.15
		17.656	0.78	0.13	0.3	0.18	0.65	0.15	0.71	0.2	0.09	0.21	0.16	0.16	0.78	0.12	0.44	0.16	0.51	0.1	0.77	0.17	0.4	0.11	0.44	0.15
		17.682	0.74	0.11	0.35	0.14	0.64	0.12	0.73	0.18	0.16	0.14	0.16	0.16	0.76	0.13	0.43	0.12	0.46	0.11	0.78	0.16	0.39	0.1	0.46	0.11
		17.703	0.84	0.09	0.36	0.22	0.61	0.12	0.75	0.18	0.12	0.17	0.17	0.16	0.79	0.11	0.4	0.16	0.53	0.1	0.75	0.11	0.42	0.15	0.41	0.19
		17.724	0.76	0.1	0.34	0.17	0.68	0.13	0.77	0.13	0.12	0.22	0.19	0.14	0.75	0.12	0.45	0.17	0.52	0.15	0.81	0.13	0.39	0.12	0.44	0.14
		17.756	0.8	0.14	0.35	0.2	0.66	0.11	0.78	0.17	0.17	0.16	0.18	0.17	0.78	0.13	0.47	0.16	0.52	0.14	0.76	0.11	0.41	0.14	0.4	0.14
		17.777	0.76	0.06	0.35	0.16	0.6	0.13	0.69	0.18	0.13	0.19	0.18	0.16	0.81	0.13	0.47	0.14	0.54	0.11	0.78	0.14	0.39	0.12	0.39	0.18
		17.803	0.76	0.14	0.3	0.18	0.63	0.11	0.73	0.24	0.16	0.15	0.14	0.21	0.77	0.14	0.44	0.2	0.51	0.13	0.78	0.1	0.41	0.14	0.43	0.14
		17.824	0.75	0.09	0.28	0.19	0.65	0.13	0.75	0.19	0.11	0.15	0.16	0.14	0.79	0.14	0.39	0.19	0.52	0.13	0.8	0.14	0.39	0.15	0.42	0.14
		17.844	0.74	0.11	0.32	0.16	0.67	0.18	0.75	0.18	0.14	0.24	0.17	0.19	0.81	0.09	0.48	0.16	0.52	0.11	0.75	0.12	0.38	0.12	0.44	0.16
		17.881	0.79	0.11	0.3	0.18	0.66	0.17	0.72	0.19	0.11	0.2	0.17	0.18	0.8	0.12	0.44	0.15	0.5	0.11	0.75	0.2	0.38	0.11	0.43	0.16
		17.902	0.76	0.12	0.34	0.18	0.63	0.15	0.75	0.23	0.14	0.19	0.2	0.17	0.78	0.11	0.48	0.21	0.5	0.12	0.76	0.15	0.44	0.13	0.4	0.13
		17.923	0.78	0.13	0.31	0.15	0.65	0.16	0.62	0.19	0.13	0.18	0.15	0.15	0.78	0.09	0.45	0.12	0.53	0.11	0.74	0.12	0.39	0.1	0.43	0.14
		17.944	0.76	0.12	0.36	0.18	0.67	0.16	0.75	0.24	0.11	0.18	0.2	0.15	0.76	0.11	0.36	0.13	0.52	0.09	0.77	0.12	0.41	0.12	0.41	0.17
		17.965	0.75	0.13	0.31	0.16	0.67	0.11	0.74	0.17	0.13	0.14	0.18	0.18	0.77	0.11	0.44	0.15	0.51	0.14	0.78	0.11	0.41	0.12	0.4	0.2
		17.986	0.78	0.12	0.36	0.18	0.66	0.15	0.72	0.14	0.09	0.2	0.2	0.16	0.8	0.13	0.43	0.17	0.51	0.16	0.79	0.1	0.42	0.14	0.45	0.14
		18.006	0.78	0.12	0.35	0.18	0.63	0.16	0.75	0.12	0.16	0.2	0.2	0.14	0.81	0.14	0.44	0.13	0.51	0.15	0.77	0.19	0.42	0.1	0.4	0.16
		18.027	0.82	0.12	0.3	0.16	0.66	0.13	0.73	0.12	0.1	0.27	0.21	0.18	0.83	0.09	0.44	0.14	0.51	0.12	0.77	0.15	0.41	0.1	0.41	0.17
		18.048	0.78	0.14	0.32	0.19	0.64	0.18	0.67	0.19	0.13	0.26	0.19	0.18	0.81	0.14	0.37	0.16	0.55	0.12	0.78	0.15	0.4	0.1	0.44	0.13
		18.069	0.8	0.15	0.29	0.22	0.64	0.17	0.74	0.21	0.14	0.19	0.19	0.2	0.79	0.13	0.43	0.14	0.45	0.12	0.75	0.12	0.43	0.1	0.38	0.17
		18.089	0.76	0.11	0.28	0.15	0.67	0.12	0.79	0.25	0.12	0.19	0.12	0.14	0.76	0.11	0.4	0.15	0.49	0.16	0.73	0.15	0.4	0.12	0.43	0.18
		18.11	0.75	0.11	0.37	0.18	0.65	0.11	0.68	0.21	0.14	0.17	0.2	0.17	0.75	0.11	0.47	0.15	0.5	0.14	0.78	0.1	0.4	0.11	0.39	0.12
		18.131	0.77	0.11	0.36	0.17	0.65	0.2	0.73	0.16	0.13	0.17	0.19	0.17	0.76	0.09	0.47	0.16	0.52	0.12	0.77	0.09	0.42	0.1	0.43	0.16
		18.151	0.78	0.12	0.32	0.19	0.64	0.13	0.7	0.15	0.09	0.21	0.21	0.18	0.8	0.09	0.39	0.16	0.55	0.12	0.76	0.13	0.39	0.16	0.43	0.2
		18.172	0.76	0.1	0.36	0.15	0.71	0.11	0.69	0.17	0.11	0.16	0.21	0.16	0.8	0.13	0.48	0.21	0.5	0.16	0.76	0.15	0.37	0.15	0.43	0.14
		18.193	0.8	0.11	0.36	0.14	0.71	0.17	0.74	0.17	0.15	0.22	0.17	0.18	0.82	0.14	0.39	0.18	0.55	0.12	0.82	0.16	0.4	0.16	0.39	0.16
		18.214	0.81	0.08	0.34	0.21	0.6	0.15	0.69	0.16	0.13	0.14	0.16	0.19	0.79	0.12	0.41	0.21	0.5	0.16	0.76	0.14	0.4	0.15	0.42	0.18
		18.234	0.8	0.13	0.36	0.16	0.7	0.18	0.79	0.16	0.11	0.21	0.17	0.16	0.78	0.12	0.4	0.13	0.49	0.12	0.77	0.14	0.41	0.09	0.42	0.17
		18.255	0.77	0.12	0.33	0.2	0.61	0.18	0.74	0.14	0.12	0.16	0.17	0.16	0.8	0.09	0.46	0.18	0.54	0.14	0.77	0.1	0.42	0.19	0.42	0.15
		18.276	0.77	0.1	0.36	0.2	0.65	0.12	0.74	0.23	0.1	0.21	0.19	0.18	0.77	0.1	0.45	0.17	0.45	0.16	0.75	0.1	0.42	0.13	0.41	0.16
		18.296	0.81	0.1	0.31	0.18	0.65	0.14	0.79	0.19	0.12	0.2	0.17	0.17	0.79	0.14	0.45	0.18	0.51	0.14	0.77	0.13	0.44	0.14	0.4	0.16
		18.318	0.8	0.14	0.37	0.15	0.62	0.15	0.7	0.15	0.11	0.13	0.15	0.2	0.77	0.12	0.45	0.18	0.5	0.16	0.76	0.13	0.4	0.12	0.43	0.21
		18.339	0.75	0.12	0.35	0.16	0.64	0.15	0.77	0.22	0.12	0.31	0.13	0.19	0.78	0.11	0.45	0.19	0.52	0.15	0.81	0.18	0.4	0.14	0.4	0.16
		18.36	0.77	0.16	0.35	0.17	0.68	0.12	0.71	0.22	0.15	0.26	0.2	0.19	0.8	0.13	0.44	0.19	0.48	0.13	0.78	0.11	0.41	0.11	0.41	0.19
		18.382	0.79	0.09	0.3	0.22	0.64	0.16	0.71	0.26	0.15	0.16	0.16	0.15	0.82	0.1	0.42	0.15	0.51	0.17	0.77	0.13	0.43	0.13	0.43	0.15
		18.421	0.79	0.11	0.32	0.21	0.64	0.12	0.72	0.15	0.14	0.19	0.2	0.2	0.82	0.15	0.47	0.17	0.54	0.13	0.77	0.14	0.41	0.12	0.43	0.16
		18.442	0.74	0.1	0.34	0.16	0.69	0.11	0.72	0.16	0.14	0.17	0.14	0.18	0.78	0.14	0.4	0.16	0.51	0.13	0.79	0.14	0.4	0.16	0.43	0.15
		18.463	0.74	0.15	0.35	0.2	0.68	0.17	0.75	0.12	0.14	0.14	0.17	0.22	0.79	0.1	0.47	0.17	0.5	0.14	0.79	0.11	0.44	0.14	0.44	0.15
		18.484	0.77	0.13	0.34	0.17	0.65	0.15	0.81	0.21	0.15	0.22	0.22	0.15	0.81	0.11	0.45	0.19	0.53	0.11	0.78	0.13	0.4	0.15	0.42	0.15
		18.504	0.76	0.11	0.31	0.19	0.7	0.12	0.74	0.17	0.1	0.16	0.18	0.17	0.78	0.12	0.44	0.16	0.54	0.11	0.76	0.12	0.37	0.12	0.39	0.13
		18.525	0.78	0.12	0.32	0.17	0.63	0.15	0.72	0.14	0.13	0.12	0.17	0.16	0.75	0.12	0.47	0.19	0.51	0.16	0.78	0.13	0.44	0.13	0.42	0.13
		18.546	0.73	0.12	0.34	0.18	0.66	0.16	0.73	0.18	0.08	0.25	0.18	0.15	0.77	0.1	0.42	0.16	0.57	0.13	0.78	0.13	0.39	0.15	0.42	0.16
		18.566	0.72	0.13	0.35	0.18	0.61	0.11	0.74	0.17	0.11	0.16	0.23	0.17	0.74	0.12	0.46	0.12	0.5	0.19	0.79	0.15	0.41	0.13	0.42	0.15
		18.587	0.74	0.18	0.36	0.17	0.66	0.14	0.71	0.16	0.1	0.16	0.18	0.15	0.77	0.09	0.47	0.14	0.51	0.17	0.77	0.11	0.4	0.11	0.43	0.19
		18.608	0.79	0.14	0.34	0.21	0.6	0.15	0.7	0.14	0.14	0.18	0.18	0.19	0.75	0.11	0.42	0.15	0.51	0.11	0.78	0.11	0.4	0.11	0.44	0.15
		18.629	0.76	0.1	0.34	0.19	0.64	0.15	0.75	0.15	0.08	0.22	0.19	0.17	0.79	0.12	0.42	0.16	0.51	0.15	0.77	0.17	0.4	0.13	0.4	0.16
		18.649	0.78	0.12	0.32	0.23	0.61	0.17	0.68	0.14	0.08	0.23	0.14	0.15	0.78	0.13	0.41	0.16	0.52	0.14	0.76	0.15	0.41	0.14	0.4	0.17
		18.679	0.78	0.1	0.34	0.18	0.68	0.16	0.68	0.15	0.13	0.13	0.21	0.16	0.78	0.12	0.47	0.16	0.53	0.16	0.78	0.17	0.41	0.12	0.38	0.16
		18.699	0.79	0.12	0.31	0.19	0.73	0.13	0.7	0.2	0.13	0.16	0.17	0.17	0.82	0.13	0.47	0.15	0.48	0.12	0.83	0.11	0.4	0.1	0.36	0.25
		18.72	0.8	0.07	0.29	0.16	0.65	0.16	0.73	0.14	0.08	0.22	0.2	0.15	0.75	0.11	0.41	0.12	0.5	0.12	0.77	0.11	0.4	0.12	0.39	0.18
		18.741	0.77	0.1	0.3	0.2	0.67	0.14	0.72	0.17	0.12	0.16	0.18	0.17	0.8	0.12	0.44	0.18	0.54	0.14	0.78	0.13	0.39	0.12	0.39	0.17
		18.762	0.73	0.11	0.34	0.25	0.65	0.13	0.69	0.18	0.15	0.2	0.23	0.15	0.84	0.11	0.45	0.21	0.52	0.11	0.78	0.12	0.43	0.11	0.44	0.14
		18.783	0.78	0.09	0.37	0.15	0.64	0.16	0.75	0.18	0.12	0.14	0.21	0.2	0.79	0.1	0.46	0.14	0.51	0.12	0.75	0.12	0.43	0.15	0.41	0.17
		18.804	0.77	0.06	0.33	0.15	0.59	0.15	0.75	0.15	0.17	0.15	0.15	0.12	0.79	0.12	0.45	0.15	0.49	0.13	0.79	0.13	0.4	0.15	0.42	0.16
		18.824	0.73	0.14	0.37	0.17	0.62	0.2	0.72	0.16	0.15	0.19	0.17	0.18	0.78	0.1	0.41	0.18	0.52	0.13	0.76	0.17	0.38	0.15	0.4	0.13
		18.851	0.79	0.12	0.3	0.18	0.64	0.15	0.72	0.21	0.13	0.23	0.13	0.21	0.81	0.13	0.45	0.19	0.46	0.17	0.77	0.14	0.4	0.13	0.38	0.15
		18.872	0.78	0.11	0.33	0.17	0.63	0.15	0.77	0.18	0.17	0.16	0.19	0.15	0.79	0.11	0.46	0.16	0.49	0.16	0.82	0.16	0.42	0.14	0.42	0.15
		18.893	0.83	0.09	0.33	0.23	0.64	0.17	0.72	0.17	0.11	0.25	0.17	0.19	0.78	0.11	0.43	0.13	0.51	0.13	0.73	0.18	0.42	0.14	0.42	0.17
		18.923	0.76	0.12	0.32	0.21	0.65	0.14	0.7	0.17	0.15	0.12	0.22	0.15	0.78	0.15	0.45	0.17	0.5	0.14	0.76	0.12	0.41	0.12	0.38	0.18
		18.944	0.77	0.1	0.39	0.15	0.69	0.18	0.79	0.15	0.12	0.14	0.2	0.15	0.76	0.12	0.43	0.15	0.51	0.14	0.76	0.14	0.41	0.11	0.37	0.23
		18.964	0.8	0.12	0.34	0.14	0.67	0.22	0.73	0.21	0.13	0.11	0.18	0.15	0.8	0.16	0.45	0.14	0.52	0.15	0.77	0.14	0.44	0.12	0.38	0.16
		18.985	0.76	0.15	0.32	0.15	0.67	0.14	0.77	0.17	0.11	0.24	0.19	0.16	0.77	0.15	0.42	0.14	0.54	0.1	0.72	0.14	0.4	0.12	0.4	0.15
		19.024	0.76	0.11	0.31	0.22	0.63	0.12	0.71	0.25	0.11	0.14	0.16	0.17	0.81	0.16	0.4	0.18	0.51	0.15	0.77	0.13	0.38	0.1	0.44	0.13
		19.045	0.82	0.17	0.33	0.2	0.63	0.14	0.77	0.21	0.11	0.17	0.13	0.23	0.77	0.12	0.46	0.13	0.49	0.14	0.79	0.13	0.4	0.15	0.43	0.11
		19.066	0.78	0.08	0.35	0.2	0.7	0.12	0.76	0.18	0.11	0.23	0.18	0.14	0.77	0.14	0.45	0.16	0.5	0.17	0.78	0.13	0.39	0.11	0.44	0.13
		19.086	0.76	0.14	0.34	0.15	0.63	0.14	0.7	0.19	0.15	0.15	0.17	0.21	0.79	0.13	0.41	0.14	0.53	0.14	0.82	0.15	0.41	0.14	0.41	0.19
		19.107	0.8	0.12	0.31	0.15	0.65	0.16	0.78	0.13	0.15	0.13	0.21	0.2	0.78	0.11	0.44	0.2	0.53	0.15	0.75	0.13	0.38	0.14	0.42	0.15
		19.128	0.81	0.13	0.35	0.18	0.65	0.1	0.71	0.16	0.15	0.17	0.19	0.17	0.77	0.08	0.45	0.19	0.49	0.13	0.77	0.12	0.4	0.14	0.43	0.2
		19.149	0.82	0.12	0.36	0.15	0.56	0.16	0.73	0.17	0.07	0.23	0.19	0.18	0.79	0.12	0.39	0.18	0.49	0.12	0.77	0.14	0.43	0.16	0.44	0.17
		19.169	0.81	0.12	0.36	0.18	0.67	0.13	0.78	0.17	0.13	0.18	0.17	0.19	0.77	0.15	0.45	0.16	0.52	0.16	0.78	0.14	0.41	0.13	0.4	0.17
		19.19	0.76	0.12	0.34	0.18	0.66	0.12	0.71	0.25	0.11	0.19	0.17	0.18	0.77	0.11	0.44	0.15	0.51	0.13	0.81	0.16	0.38	0.16	0.41	0.23
		19.211	0.75	0.1	0.34	0.16	0.65	0.17	0.72	0.15	0.11	0.2	0.21	0.22	0.77	0.13	0.43	0.14	0.51	0.13	0.79	0.14	0.43	0.11	0.42	0.14
		19.231	0.8	0.13	0.37	0.19	0.67	0.12	0.79	0.19	0.11	0.15	0.17	0.18	0.79	0.11	0.46	0.17	0.53	0.15	0.8	0.11	0.4	0.11	0.43	0.13
		19.252	0.76	0.1	0.3	0.19	0.67	0.13	0.74	0.2	0.13	0.19	0.21	0.17	0.81	0.15	0.43	0.16	0.51	0.13	0.77	0.14	0.4	0.11	0.42	0.16
		19.273	0.81	0.09	0.34	0.17	0.61	0.17	0.68	0.17	0.12	0.18	0.2	0.12	0.79	0.14	0.44	0.16	0.51	0.12	0.79	0.13	0.43	0.13	0.44	0.14
		19.294	0.75	0.1	0.39	0.18	0.69	0.15	0.75	0.2	0.1	0.19	0.17	0.19	0.77	0.11	0.46	0.19	0.5	0.11	0.77	0.11	0.41	0.14	0.42	0.15
		19.314	0.76	0.13	0.36	0.16	0.65	0.16	0.78	0.19	0.08	0.19	0.19	0.19	0.77	0.11	0.47	0.14	0.51	0.14	0.78	0.1	0.41	0.15	0.4	0.16
		19.335	0.84	0.14	0.33	0.17	0.64	0.11	0.7	0.13	0.15	0.12	0.2	0.17	0.75	0.1	0.45	0.2	0.5	0.13	0.79	0.15	0.45	0.17	0.39	0.16
		19.356	0.76	0.07	0.33	0.15	0.64	0.13	0.71	0.21	0.12	0.21	0.18	0.17	0.72	0.1	0.48	0.19	0.49	0.17	0.75	0.1	0.4	0.12	0.44	0.15
		19.385	0.77	0.09	0.33	0.23	0.67	0.15	0.72	0.24	0.14	0.16	0.12	0.22	0.75	0.12	0.45	0.13	0.49	0.14	0.73	0.11	0.39	0.12	0.43	0.17
		19.406	0.8	0.16	0.32	0.16	0.71	0.16	0.8	0.21	0.13	0.2	0.23	0.17	0.78	0.11	0.47	0.18	0.53	0.12	0.76	0.16	0.41	0.14	0.41	0.12
		19.426	0.74	0.11	0.26	0.18	0.7	0.18	0.78	0.24	0.12	0.17	0.14	0.19	0.83	0.11	0.45	0.15	0.52	0.15	0.82	0.16	0.41	0.1	0.41	0.19
		19.447	0.79	0.07	0.34	0.16	0.68	0.15	0.8	0.17	0.11	0.2	0.2	0.13	0.76	0.11	0.41	0.16	0.52	0.12	0.82	0.1	0.43	0.11	0.42	0.12
		19.468	0.76	0.06	0.37	0.14	0.67	0.15	0.69	0.22	0.14	0.18	0.18	0.14	0.78	0.1	0.47	0.14	0.52	0.12	0.77	0.11	0.41	0.14	0.41	0.17
		19.494	0.81	0.11	0.32	0.17	0.62	0.21	0.72	0.15	0.08	0.21	0.14	0.19	0.78	0.11	0.47	0.15	0.53	0.15	0.77	0.15	0.4	0.1	0.42	0.19
		19.515	0.84	0.08	0.35	0.17	0.64	0.15	0.71	0.18	0.12	0.17	0.16	0.17	0.78	0.11	0.42	0.17	0.52	0.12	0.77	0.08	0.43	0.11	0.42	0.15
		19.541	0.8	0.12	0.29	0.25	0.7	0.14	0.75	0.17	0.1	0.17	0.16	0.17	0.76	0.13	0.42	0.13	0.52	0.08	0.76	0.15	0.42	0.14	0.39	0.19
		19.561	0.81	0.15	0.33	0.21	0.66	0.11	0.74	0.2	0.12	0.16	0.19	0.18	0.79	0.13	0.43	0.16	0.51	0.15	0.79	0.18	0.4	0.14	0.39	0.14
		19.582	0.79	0.11	0.32	0.16	0.68	0.15	0.67	0.19	0.13	0.16	0.18	0.18	0.78	0.09	0.45	0.17	0.47	0.14	0.77	0.11	0.39	0.12	0.4	0.15
		19.603	0.8	0.13	0.3	0.19	0.68	0.14	0.69	0.18	0.11	0.17	0.19	0.17	0.78	0.1	0.46	0.13	0.5	0.14	0.77	0.13	0.39	0.15	0.42	0.16
		19.624	0.79	0.13	0.37	0.18	0.68	0.13	0.73	0.2	0.11	0.18	0.16	0.16	0.78	0.12	0.49	0.14	0.52	0.15	0.73	0.13	0.46	0.12	0.42	0.14
		19.644	0.75	0.15	0.35	0.18	0.67	0.18	0.68	0.28	0.1	0.2	0.18	0.17	0.78	0.15	0.5	0.15	0.5	0.16	0.71	0.14	0.42	0.12	0.46	0.13
		19.665	0.84	0.13	0.36	0.16	0.68	0.14	0.73	0.13	0.1	0.22	0.12	0.23	0.79	0.1	0.47	0.18	0.49	0.17	0.79	0.16	0.39	0.14	0.39	0.15
		19.686	0.73	0.12	0.36	0.16	0.67	0.17	0.73	0.09	0.1	0.22	0.18	0.17	0.81	0.12	0.45	0.16	0.46	0.13	0.81	0.17	0.4	0.21	0.43	0.14
		19.714	0.82	0.15	0.32	0.17	0.64	0.12	0.73	0.23	0.1	0.14	0.18	0.17	0.8	0.1	0.47	0.17	0.49	0.12	0.75	0.15	0.41	0.15	0.41	0.13
		19.735	0.76	0.19	0.34	0.18	0.7	0.11	0.71	0.23	0.15	0.14	0.19	0.15	0.82	0.09	0.41	0.15	0.51	0.12	0.76	0.11	0.44	0.15	0.42	0.14
		19.756	0.83	0.14	0.36	0.17	0.7	0.13	0.78	0.23	0.14	0.11	0.23	0.18	0.78	0.1	0.42	0.14	0.48	0.17	0.76	0.11	0.44	0.15	0.41	0.14
		19.793	0.8	0.13	0.34	0.17	0.69	0.14	0.76	0.17	0.14	0.13	0.21	0.21	0.8	0.11	0.45	0.12	0.51	0.14	0.76	0.13	0.42	0.11	0.41	0.14
		19.814	0.8	0.13	0.32	0.18	0.66	0.12	0.69	0.19	0.1	0.22	0.19	0.16	0.81	0.14	0.45	0.13	0.51	0.14	0.76	0.18	0.4	0.14	0.42	0.12
		19.834	0.79	0.16	0.32	0.17	0.63	0.12	0.76	0.16	0.11	0.15	0.2	0.16	0.81	0.12	0.46	0.17	0.51	0.11	0.76	0.11	0.41	0.11	0.41	0.13
		19.855	0.8	0.15	0.33	0.16	0.67	0.14	0.76	0.17	0.13	0.14	0.21	0.14	0.81	0.1	0.46	0.16	0.53	0.15	0.75	0.15	0.43	0.09	0.43	0.12
		19.876	0.81	0.14	0.31	0.17	0.62	0.17	0.78	0.2	0.15	0.15	0.15	0.18	0.81	0.11	0.44	0.13	0.51	0.15	0.75	0.16	0.4	0.11	0.44	0.13
		19.896	0.81	0.13	0.34	0.19	0.62	0.2	0.71	0.18	0.14	0.18	0.12	0.18	0.82	0.12	0.49	0.14	0.5	0.11	0.81	0.15	0.39	0.12	0.43	0.18
		19.917	0.83	0.1	0.36	0.13	0.66	0.19	0.77	0.21	0.1	0.27	0.18	0.17	0.79	0.12	0.47	0.14	0.58	0.13	0.74	0.14	0.42	0.11	0.42	0.17
		19.938	0.78	0.12	0.36	0.18	0.65	0.15	0.78	0.12	0.13	0.12	0.2	0.17	0.82	0.15	0.42	0.14	0.52	0.17	0.77	0.1	0.42	0.14	0.44	0.14
		19.959	0.8	0.11	0.32	0.21	0.63	0.18	0.72	0.21	0.12	0.2	0.22	0.16	0.79	0.13	0.46	0.2	0.5	0.15	0.7	0.19	0.41	0.18	0.45	0.12
		19.996	0.8	0.13	0.38	0.14	0.67	0.15	0.75	0.14	0.11	0.21	0.16	0.21	0.78	0.11	0.48	0.13	0.53	0.16	0.73	0.15	0.4	0.09	0.4	0.18
		20.016	0.81	0.12	0.37	0.17	0.66	0.14	0.78	0.22	0.14	0.22	0.18	0.19	0.77	0.1	0.44	0.14	0.51	0.14	0.77	0.12	0.43	0.11	0.41	0.13
		20.037	0.81	0.13	0.33	0.14	0.64	0.19	0.72	0.15	0.13	0.11	0.18	0.18	0.77	0.1	0.43	0.16	0.52	0.17	0.75	0.19	0.41	0.11	0.44	0.15
		20.058	0.81	0.15	0.31	0.22	0.68	0.21	0.76	0.2	0.13	0.22	0.17	0.16	0.81	0.11	0.46	0.17	0.5	0.17	0.74	0.13	0.38	0.14	0.4	0.2
		20.079	0.76	0.14	0.37	0.17	0.65	0.15	0.74	0.21	0.1	0.21	0.22	0.2	0.81	0.11	0.46	0.15	0.55	0.11	0.77	0.17	0.41	0.13	0.43	0.17
		20.099	0.76	0.09	0.36	0.2	0.67	0.11	0.77	0.2	0.13	0.16	0.18	0.2	0.77	0.13	0.44	0.13	0.5	0.13	0.75	0.15	0.42	0.11	0.44	0.14
		20.12	0.76	0.12	0.33	0.18	0.64	0.15	0.71	0.18	0.17	0.17	0.18	0.17	0.82	0.11	0.47	0.17	0.47	0.14	0.78	0.15	0.4	0.13	0.43	0.15
		20.141	0.78	0.11	0.31	0.2	0.68	0.14	0.72	0.19	0.13	0.25	0.18	0.14	0.82	0.12	0.51	0.16	0.49	0.16	0.82	0.16	0.41	0.13	0.43	0.12
		20.161	0.78	0.1	0.4	0.14	0.68	0.14	0.72	0.16	0.17	0.15	0.24	0.16	0.83	0.14	0.42	0.19	0.5	0.15	0.75	0.17	0.4	0.15	0.42	0.16
		20.182	0.79	0.11	0.31	0.21	0.63	0.14	0.68	0.19	0.1	0.17	0.14	0.2	0.78	0.09	0.44	0.2	0.51	0.15	0.8	0.18	0.41	0.13	0.42	0.16
		20.203	0.76	0.16	0.31	0.18	0.67	0.14	0.75	0.14	0.13	0.18	0.17	0.15	0.79	0.13	0.44	0.16	0.5	0.14	0.73	0.16	0.45	0.09	0.42	0.16
		20.224	0.83	0.16	0.35	0.15	0.63	0.17	0.67	0.2	0.12	0.15	0.21	0.16	0.8	0.1	0.48	0.19	0.53	0.12	0.81	0.2	0.43	0.13	0.41	0.18
		20.244	0.82	0.11	0.34	0.18	0.68	0.17	0.73	0.2	0.15	0.17	0.11	0.18	0.77	0.1	0.46	0.18	0.5	0.18	0.81	0.23	0.39	0.15	0.43	0.14
		20.265	0.73	0.1	0.37	0.18	0.68	0.13	0.72	0.14	0.16	0.21	0.18	0.12	0.82	0.13	0.47	0.16	0.5	0.12	0.78	0.15	0.43	0.12	0.38	0.15
		20.286	0.8	0.14	0.31	0.19	0.7	0.12	0.73	0.18	0.13	0.17	0.21	0.15	0.75	0.09	0.44	0.17	0.46	0.17	0.78	0.17	0.41	0.12	0.39	0.15
		20.309	0.77	0.19	0.39	0.2	0.65	0.18	0.76	0.11	0.07	0.22	0.19	0.19	0.79	0.11	0.47	0.17	0.53	0.14	0.78	0.11	0.39	0.12	0.46	0.15
		20.33	0.78	0.14	0.37	0.15	0.66	0.16	0.73	0.19	0.11	0.19	0.18	0.21	0.81	0.1	0.45	0.16	0.51	0.14	0.8	0.19	0.4	0.13	0.43	0.22
		20.351	0.77	0.13	0.34	0.18	0.64	0.13	0.68	0.17	0.1	0.2	0.21	0.14	0.78	0.11	0.45	0.15	0.47	0.14	0.8	0.14	0.43	0.12	0.41	0.14
		20.371	0.84	0.16	0.3	0.13	0.65	0.23	0.71	0.21	0.09	0.24	0.19	0.18	0.78	0.14	0.48	0.16	0.48	0.18	0.76	0.12	0.42	0.16	0.41	0.15
		20.392	0.82	0.09	0.34	0.16	0.63	0.15	0.79	0.19	0.11	0.21	0.16	0.14	0.8	0.13	0.49	0.14	0.53	0.13	0.79	0.18	0.39	0.1	0.43	0.12
		20.429	0.8	0.16	0.37	0.19	0.63	0.15	0.71	0.16	0.08	0.17	0.14	0.16	0.79	0.09	0.41	0.14	0.49	0.15	0.76	0.14	0.43	0.08	0.43	0.13
		20.449	0.78	0.09	0.34	0.19	0.61	0.15	0.77	0.13	0.18	0.14	0.17	0.17	0.78	0.1	0.42	0.14	0.49	0.13	0.77	0.13	0.43	0.1	0.46	0.14
		20.47	0.78	0.09	0.35	0.17	0.67	0.17	0.74	0.22	0.1	0.21	0.18	0.18	0.81	0.1	0.41	0.16	0.5	0.13	0.75	0.12	0.4	0.18	0.43	0.13
		20.491	0.76	0.14	0.37	0.16	0.66	0.19	0.69	0.19	0.11	0.23	0.17	0.17	0.77	0.11	0.44	0.16	0.53	0.16	0.77	0.13	0.42	0.14	0.42	0.15
		20.511	0.82	0.13	0.36	0.17	0.63	0.12	0.79	0.13	0.1	0.23	0.23	0.16	0.79	0.12	0.47	0.14	0.5	0.15	0.79	0.18	0.43	0.13	0.46	0.13
		20.532	0.75	0.13	0.38	0.23	0.69	0.15	0.75	0.15	0.09	0.2	0.16	0.14	0.76	0.12	0.5	0.14	0.52	0.15	0.77	0.15	0.4	0.14	0.44	0.16
		20.553	0.78	0.13	0.29	0.19	0.61	0.21	0.75	0.17	0.13	0.17	0.15	0.17	0.8	0.13	0.44	0.12	0.51	0.14	0.8	0.11	0.44	0.1	0.43	0.17
		20.574	0.77	0.17	0.36	0.21	0.68	0.14	0.73	0.15	0.15	0.17	0.17	0.19	0.76	0.14	0.44	0.14	0.5	0.13	0.77	0.14	0.42	0.15	0.42	0.16
		20.594	0.76	0.1	0.35	0.19	0.62	0.16	0.72	0.16	0.11	0.18	0.18	0.22	0.8	0.12	0.49	0.13	0.51	0.17	0.79	0.13	0.44	0.12	0.44	0.14
		20.615	0.78	0.1	0.35	0.15	0.63	0.14	0.7	0.23	0.11	0.2	0.2	0.15	0.79	0.14	0.48	0.16	0.49	0.15	0.81	0.16	0.42	0.16	0.39	0.17
		20.636	0.84	0.11	0.3	0.2	0.64	0.13	0.72	0.18	0.13	0.18	0.17	0.17	0.77	0.11	0.44	0.16	0.5	0.11	0.77	0.08	0.4	0.11	0.44	0.13
		20.661	0.77	0.1	0.39	0.14	0.64	0.13	0.79	0.12	0.11	0.27	0.22	0.17	0.75	0.12	0.46	0.13	0.52	0.13	0.77	0.12	0.41	0.11	0.42	0.17
		20.681	0.78	0.11	0.35	0.17	0.65	0.13	0.74	0.25	0.12	0.26	0.16	0.2	0.78	0.1	0.44	0.16	0.5	0.14	0.76	0.14	0.38	0.11	0.37	0.17
		20.702	0.8	0.13	0.35	0.19	0.67	0.16	0.77	0.2	0.1	0.21	0.18	0.19	0.8	0.15	0.41	0.18	0.56	0.12	0.78	0.1	0.42	0.11	0.42	0.12
		20.723	0.77	0.09	0.33	0.19	0.63	0.15	0.7	0.17	0.16	0.18	0.22	0.17	0.78	0.12	0.46	0.21	0.53	0.14	0.79	0.07	0.44	0.14	0.41	0.23
		20.744	0.79	0.11	0.29	0.15	0.64	0.16	0.69	0.2	0.13	0.18	0.17	0.17	0.79	0.09	0.49	0.15	0.5	0.15	0.81	0.12	0.4	0.14	0.41	0.12
		20.764	0.8	0.14	0.38	0.19	0.63	0.2	0.72	0.24	0.11	0.24	0.19	0.19	0.79	0.09	0.45	0.18	0.52	0.15	0.76	0.13	0.43	0.13	0.41	0.16
		20.785	0.77	0.09	0.35	0.18	0.65	0.14	0.74	0.17	0.12	0.2	0.17	0.17	0.78	0.12	0.49	0.15	0.52	0.11	0.82	0.12	0.43	0.12	0.41	0.18
		20.806	0.79	0.17	0.35	0.18	0.61	0.16	0.68	0.15	0.1	0.17	0.2	0.16	0.78	0.12	0.51	0.16	0.54	0.16	0.78	0.11	0.44	0.14	0.42	0.15
		20.839	0.83	0.11	0.31	0.17	0.67	0.15	0.77	0.23	0.14	0.2	0.16	0.18	0.77	0.1	0.51	0.14	0.52	0.13	0.74	0.15	0.42	0.13	0.4	0.16
		20.859	0.78	0.08	0.38	0.2	0.67	0.18	0.72	0.23	0.08	0.25	0.16	0.13	0.8	0.1	0.46	0.19	0.49	0.13	0.75	0.16	0.39	0.1	0.43	0.21
		20.88	0.8	0.11	0.37	0.2	0.67	0.16	0.73	0.16	0.14	0.18	0.15	0.23	0.76	0.13	0.42	0.2	0.56	0.1	0.78	0.12	0.4	0.09	0.42	0.13
		20.901	0.76	0.09	0.33	0.2	0.65	0.18	0.74	0.21	0.12	0.18	0.21	0.15	0.78	0.12	0.42	0.18	0.54	0.13	0.76	0.11	0.41	0.11	0.45	0.12
		20.921	0.78	0.13	0.31	0.17	0.69	0.11	0.75	0.2	0.12	0.23	0.2	0.18	0.8	0.13	0.46	0.16	0.52	0.13	0.76	0.18	0.42	0.12	0.41	0.17
		20.942	0.82	0.13	0.31	0.18	0.69	0.13	0.73	0.13	0.13	0.15	0.26	0.17	0.77	0.1	0.47	0.18	0.51	0.1	0.75	0.13	0.44	0.14	0.38	0.19
		20.963	0.81	0.15	0.32	0.17	0.66	0.14	0.75	0.13	0.09	0.15	0.19	0.16	0.8	0.12	0.47	0.16	0.5	0.12	0.79	0.12	0.46	0.12	0.42	0.15
		20.984	0.85	0.11	0.37	0.16	0.66	0.14	0.75	0.14	0.13	0.21	0.19	0.16	0.78	0.14	0.48	0.15	0.53	0.12	0.77	0.11	0.43	0.09	0.42	0.15
		21.024	0.83	0.13	0.34	0.2	0.63	0.16	0.77	0.17	0.19	0.13	0.19	0.18	0.8	0.11	0.47	0.13	0.54	0.12	0.76	0.11	0.44	0.13	0.44	0.14
		21.044	0.8	0.11	0.4	0.12	0.7	0.16	0.74	0.16	0.14	0.21	0.16	0.16	0.79	0.1	0.45	0.15	0.49	0.13	0.77	0.18	0.43	0.09	0.4	0.17
		21.065	0.78	0.14	0.34	0.15	0.67	0.14	0.74	0.16	0.09	0.17	0.17	0.14	0.8	0.15	0.45	0.16	0.53	0.1	0.79	0.15	0.43	0.14	0.45	0.13
		21.086	0.8	0.1	0.35	0.18	0.62	0.11	0.76	0.16	0.1	0.29	0.17	0.14	0.8	0.13	0.46	0.14	0.56	0.12	0.72	0.16	0.47	0.15	0.41	0.19
		21.106	0.76	0.13	0.34	0.18	0.68	0.18	0.74	0.16	0.11	0.21	0.16	0.23	0.77	0.12	0.46	0.14	0.5	0.15	0.78	0.14	0.42	0.13	0.43	0.18
		21.127	0.78	0.11	0.31	0.18	0.64	0.18	0.78	0.2	0.11	0.18	0.14	0.18	0.8	0.1	0.47	0.16	0.55	0.14	0.77	0.14	0.39	0.12	0.46	0.22
		21.148	0.71	0.17	0.39	0.2	0.66	0.16	0.76	0.21	0.13	0.12	0.14	0.16	0.79	0.13	0.45	0.2	0.54	0.13	0.81	0.08	0.4	0.14	0.45	0.13
		21.169	0.81	0.09	0.38	0.15	0.66	0.15	0.65	0.22	0.11	0.14	0.2	0.19	0.79	0.12	0.48	0.15	0.52	0.17	0.81	0.13	0.45	0.14	0.43	0.17
		21.189	0.83	0.1	0.4	0.2	0.6	0.15	0.75	0.1	0.16	0.14	0.2	0.15	0.81	0.11	0.42	0.18	0.52	0.12	0.79	0.12	0.41	0.12	0.41	0.14
		21.21	0.73	0.14	0.34	0.15	0.68	0.17	0.72	0.19	0.15	0.14	0.16	0.21	0.78	0.12	0.54	0.15	0.54	0.12	0.77	0.1	0.45	0.12	0.43	0.14
		21.231	0.8	0.12	0.34	0.19	0.65	0.14	0.76	0.16	0.11	0.19	0.21	0.12	0.79	0.11	0.45	0.17	0.52	0.13	0.77	0.1	0.41	0.13	0.42	0.17
		21.256	0.77	0.18	0.3	0.21	0.66	0.11	0.72	0.19	0.11	0.21	0.19	0.15	0.78	0.09	0.46	0.19	0.54	0.15	0.78	0.13	0.4	0.16	0.46	0.12
		21.276	0.76	0.12	0.34	0.22	0.69	0.12	0.73	0.18	0.14	0.18	0.13	0.23	0.77	0.11	0.44	0.14	0.52	0.16	0.86	0.17	0.44	0.13	0.43	0.13
		21.297	0.8	0.1	0.35	0.16	0.66	0.16	0.68	0.2	0.17	0.18	0.15	0.15	0.77	0.12	0.49	0.15	0.54	0.14	0.78	0.16	0.42	0.1	0.4	0.22
		21.334	0.8	0.14	0.36	0.19	0.69	0.15	0.71	0.18	0.15	0.16	0.18	0.16	0.81	0.1	0.43	0.15	0.52	0.14	0.78	0.16	0.41	0.12	0.45	0.15
		21.355	0.81	0.13	0.37	0.16	0.68	0.13	0.74	0.16	0.14	0.17	0.21	0.16	0.77	0.09	0.46	0.15	0.54	0.14	0.78	0.11	0.43	0.12	0.41	0.17
		21.376	0.75	0.1	0.32	0.2	0.66	0.12	0.83	0.21	0.12	0.25	0.17	0.17	0.76	0.12	0.43	0.18	0.53	0.13	0.81	0.16	0.42	0.12	0.46	0.17
		21.396	0.76	0.09	0.32	0.16	0.66	0.14	0.8	0.21	0.14	0.14	0.17	0.17	0.81	0.12	0.49	0.16	0.49	0.12	0.8	0.13	0.4	0.14	0.46	0.15
		21.417	0.77	0.12	0.37	0.13	0.64	0.16	0.65	0.23	0.13	0.17	0.22	0.19	0.8	0.13	0.45	0.14	0.54	0.13	0.79	0.1	0.42	0.12	0.44	0.26
		21.438	0.77	0.1	0.37	0.19	0.65	0.17	0.71	0.19	0.14	0.17	0.2	0.18	0.78	0.16	0.45	0.16	0.51	0.13	0.79	0.1	0.4	0.13	0.44	0.21
		21.459	0.78	0.1	0.36	0.18	0.65	0.14	0.75	0.2	0.13	0.12	0.18	0.22	0.79	0.1	0.45	0.18	0.51	0.13	0.8	0.09	0.41	0.1	0.43	0.12
		21.479	0.79	0.14	0.34	0.17	0.67	0.14	0.8	0.24	0.17	0.14	0.16	0.17	0.76	0.1	0.49	0.15	0.56	0.15	0.77	0.17	0.44	0.13	0.45	0.14
		21.5	0.79	0.16	0.37	0.16	0.66	0.12	0.79	0.16	0.17	0.18	0.18	0.21	0.78	0.16	0.43	0.2	0.54	0.14	0.79	0.15	0.45	0.14	0.44	0.19
		21.521	0.78	0.1	0.36	0.18	0.61	0.18	0.76	0.24	0.11	0.25	0.2	0.18	0.78	0.1	0.42	0.15	0.56	0.14	0.77	0.11	0.4	0.12	0.43	0.16
		21.541	0.79	0.12	0.37	0.19	0.7	0.16	0.72	0.15	0.13	0.15	0.19	0.16	0.79	0.16	0.45	0.14	0.54	0.12	0.75	0.16	0.42	0.12	0.42	0.15
		21.562	0.82	0.1	0.31	0.2	0.65	0.17	0.68	0.13	0.12	0.23	0.18	0.17	0.79	0.11	0.4	0.19	0.55	0.12	0.83	0.22	0.38	0.13	0.41	0.19
		21.583	0.78	0.13	0.36	0.15	0.67	0.14	0.74	0.14	0.14	0.16	0.17	0.18	0.81	0.1	0.47	0.19	0.51	0.16	0.76	0.12	0.41	0.11	0.41	0.2
		21.604	0.8	0.12	0.35	0.18	0.72	0.16	0.75	0.18	0.09	0.24	0.17	0.18	0.79	0.14	0.45	0.17	0.53	0.16	0.8	0.13	0.4	0.09	0.42	0.15
		21.624	0.75	0.16	0.34	0.19	0.68	0.13	0.7	0.24	0.14	0.14	0.16	0.15	0.8	0.13	0.46	0.15	0.53	0.16	0.76	0.12	0.41	0.09	0.46	0.19
		21.65	0.78	0.09	0.36	0.17	0.73	0.11	0.78	0.19	0.14	0.13	0.14	0.21	0.78	0.12	0.46	0.16	0.54	0.12	0.8	0.11	0.45	0.12	0.41	0.14
		21.671	0.81	0.12	0.37	0.16	0.61	0.14	0.77	0.17	0.11	0.22	0.21	0.17	0.77	0.11	0.45	0.14	0.48	0.15	0.81	0.17	0.43	0.08	0.45	0.16
		21.696	0.77	0.13	0.34	0.16	0.68	0.15	0.73	0.2	0.13	0.17	0.18	0.16	0.82	0.1	0.47	0.17	0.53	0.17	0.76	0.13	0.42	0.12	0.44	0.18
		21.717	0.79	0.14	0.36	0.16	0.69	0.14	0.7	0.19	0.15	0.18	0.19	0.19	0.78	0.12	0.42	0.19	0.53	0.12	0.78	0.13	0.41	0.14	0.44	0.13
		21.738	0.74	0.11	0.34	0.17	0.67	0.13	0.67	0.18	0.13	0.21	0.15	0.21	0.77	0.1	0.44	0.16	0.56	0.11	0.77	0.11	0.41	0.1	0.41	0.13
		21.775	0.83	0.14	0.31	0.16	0.7	0.19	0.75	0.18	0.13	0.15	0.18	0.15	0.75	0.13	0.45	0.16	0.56	0.12	0.8	0.15	0.44	0.13	0.44	0.13
		21.796	0.79	0.15	0.32	0.17	0.65	0.13	0.66	0.19	0.14	0.21	0.19	0.18	0.81	0.1	0.45	0.18	0.55	0.1	0.75	0.13	0.43	0.1	0.41	0.15
		21.816	0.81	0.1	0.33	0.22	0.65	0.13	0.68	0.23	0.13	0.14	0.21	0.19	0.8	0.11	0.42	0.15	0.54	0.12	0.81	0.19	0.41	0.12	0.45	0.16
		21.837	0.8	0.12	0.35	0.17	0.72	0.18	0.81	0.17	0.16	0.18	0.18	0.21	0.75	0.11	0.48	0.16	0.51	0.15	0.77	0.11	0.43	0.15	0.44	0.15
		21.858	0.79	0.15	0.33	0.16	0.62	0.15	0.72	0.23	0.14	0.17	0.17	0.14	0.79	0.14	0.48	0.18	0.53	0.14	0.83	0.17	0.44	0.14	0.44	0.15
		21.879	0.82	0.17	0.37	0.18	0.64	0.14	0.7	0.21	0.12	0.17	0.17	0.19	0.79	0.1	0.47	0.16	0.54	0.13	0.75	0.11	0.44	0.12	0.45	0.17
		21.899	0.79	0.11	0.33	0.17	0.69	0.16	0.72	0.21	0.15	0.16	0.14	0.17	0.78	0.13	0.42	0.14	0.5	0.13	0.8	0.16	0.42	0.13	0.46	0.19
		21.92	0.79	0.14	0.3	0.15	0.64	0.14	0.75	0.17	0.14	0.21	0.19	0.16	0.81	0.15	0.46	0.2	0.5	0.12	0.79	0.11	0.4	0.11	0.44	0.12
		21.941	0.8	0.11	0.31	0.18	0.62	0.16	0.72	0.17	0.1	0.18	0.19	0.2	0.81	0.14	0.43	0.19	0.53	0.15	0.78	0.13	0.44	0.12	0.45	0.17
		21.961	0.78	0.13	0.34	0.17	0.65	0.18	0.71	0.23	0.12	0.23	0.17	0.15	0.81	0.09	0.5	0.15	0.55	0.14	0.77	0.14	0.42	0.12	0.43	0.15
		21.982	0.81	0.13	0.37	0.2	0.68	0.13	0.73	0.14	0.11	0.2	0.23	0.17	0.78	0.11	0.48	0.15	0.5	0.12	0.76	0.11	0.42	0.11	0.44	0.16
		22.003	0.78	0.13	0.33	0.2	0.63	0.13	0.76	0.25	0.11	0.16	0.2	0.18	0.79	0.12	0.54	0.13	0.54	0.12	0.79	0.11	0.4	0.11	0.44	0.16
		22.041	0.78	0.11	0.35	0.15	0.65	0.13	0.7	0.23	0.14	0.15	0.21	0.17	0.8	0.12	0.45	0.14	0.56	0.15	0.76	0.12	0.41	0.15	0.45	0.17
		22.061	0.78	0.13	0.39	0.15	0.61	0.1	0.73	0.2	0.18	0.17	0.14	0.2	0.79	0.07	0.43	0.17	0.55	0.13	0.77	0.13	0.41	0.15	0.44	0.2
		22.082	0.76	0.14	0.35	0.2	0.68	0.12	0.78	0.18	0.12	0.13	0.18	0.15	0.79	0.13	0.51	0.17	0.53	0.13	0.82	0.16	0.42	0.11	0.42	0.17
		22.103	0.79	0.16	0.36	0.19	0.7	0.15	0.71	0.22	0.12	0.17	0.17	0.19	0.81	0.09	0.49	0.18	0.55	0.14	0.78	0.1	0.45	0.1	0.43	0.12
		22.124	0.8	0.12	0.37	0.16	0.64	0.15	0.77	0.18	0.14	0.13	0.19	0.19	0.8	0.11	0.46	0.16	0.47	0.18	0.83	0.17	0.43	0.11	0.44	0.16
		22.144	0.83	0.11	0.34	0.18	0.65	0.14	0.75	0.18	0.13	0.21	0.18	0.17	0.82	0.15	0.46	0.18	0.55	0.14	0.78	0.12	0.45	0.1	0.46	0.14
		22.165	0.87	0.14	0.37	0.13	0.67	0.15	0.76	0.16	0.14	0.16	0.16	0.18	0.78	0.15	0.44	0.19	0.58	0.12	0.79	0.1	0.41	0.07	0.43	0.17
		22.186	0.78	0.13	0.37	0.18	0.69	0.14	0.76	0.16	0.09	0.23	0.16	0.17	0.79	0.1	0.46	0.12	0.53	0.17	0.8	0.14	0.42	0.11	0.43	0.18
		22.206	0.78	0.13	0.38	0.15	0.66	0.18	0.64	0.2	0.1	0.21	0.19	0.17	0.77	0.11	0.46	0.17	0.53	0.17	0.77	0.11	0.46	0.1	0.4	0.18
		22.227	0.79	0.08	0.35	0.21	0.71	0.12	0.73	0.18	0.14	0.23	0.17	0.18	0.8	0.11	0.46	0.16	0.53	0.12	0.8	0.13	0.44	0.1	0.41	0.16
		22.248	0.81	0.15	0.36	0.18	0.7	0.15	0.7	0.16	0.14	0.2	0.25	0.19	0.8	0.13	0.45	0.14	0.53	0.13	0.75	0.13	0.46	0.16	0.46	0.21
		22.269	0.81	0.09	0.32	0.2	0.7	0.14	0.76	0.18	0.15	0.19	0.15	0.17	0.82	0.12	0.41	0.15	0.54	0.14	0.8	0.13	0.43	0.14	0.43	0.14
		22.291	0.81	0.12	0.38	0.17	0.69	0.15	0.74	0.23	0.11	0.24	0.2	0.17	0.83	0.14	0.49	0.16	0.49	0.15	0.75	0.12	0.4	0.17	0.38	0.19
		22.311	0.76	0.12	0.39	0.18	0.73	0.2	0.71	0.2	0.15	0.2	0.19	0.17	0.83	0.17	0.46	0.14	0.5	0.13	0.8	0.11	0.41	0.16	0.41	0.14
		22.332	0.8	0.1	0.34	0.14	0.66	0.17	0.74	0.2	0.15	0.2	0.19	0.19	0.78	0.12	0.48	0.17	0.54	0.12	0.76	0.17	0.38	0.16	0.4	0.18
		22.353	0.8	0.13	0.37	0.15	0.66	0.1	0.67	0.2	0.18	0.14	0.21	0.18	0.77	0.1	0.45	0.13	0.55	0.16	0.82	0.16	0.42	0.11	0.41	0.18
		22.374	0.83	0.12	0.33	0.18	0.72	0.17	0.77	0.24	0.13	0.24	0.18	0.19	0.77	0.11	0.48	0.14	0.49	0.14	0.83	0.16	0.44	0.14	0.42	0.16
		22.4	0.84	0.12	0.33	0.16	0.63	0.18	0.77	0.21	0.17	0.16	0.15	0.17	0.82	0.13	0.43	0.16	0.53	0.12	0.8	0.15	0.44	0.11	0.44	0.17
		22.421	0.82	0.14	0.35	0.17	0.64	0.2	0.71	0.23	0.15	0.15	0.21	0.2	0.8	0.13	0.46	0.11	0.52	0.15	0.8	0.17	0.41	0.11	0.45	0.15
		22.441	0.79	0.09	0.33	0.18	0.67	0.16	0.7	0.21	0.11	0.21	0.2	0.15	0.77	0.11	0.47	0.18	0.54	0.17	0.8	0.11	0.43	0.13	0.42	0.13
		22.462	0.84	0.12	0.35	0.21	0.63	0.14	0.69	0.21	0.15	0.11	0.12	0.19	0.81	0.11	0.48	0.15	0.55	0.11	0.8	0.15	0.44	0.14	0.45	0.16
		22.483	0.76	0.12	0.34	0.13	0.68	0.16	0.76	0.27	0.13	0.17	0.19	0.16	0.75	0.14	0.42	0.15	0.55	0.12	0.75	0.15	0.42	0.17	0.42	0.17
		22.509	0.77	0.13	0.36	0.19	0.67	0.18	0.79	0.2	0.17	0.19	0.15	0.18	0.77	0.12	0.42	0.12	0.52	0.14	0.83	0.13	0.41	0.11	0.46	0.15
		22.53	0.79	0.18	0.38	0.17	0.67	0.14	0.8	0.23	0.14	0.15	0.2	0.17	0.79	0.12	0.47	0.16	0.49	0.19	0.77	0.16	0.42	0.11	0.42	0.13
		22.551	0.76	0.11	0.37	0.15	0.69	0.18	0.78	0.21	0.18	0.15	0.17	0.21	0.78	0.13	0.44	0.16	0.53	0.15	0.79	0.14	0.44	0.12	0.44	0.2
		22.587	0.8	0.13	0.36	0.2	0.66	0.13	0.7	0.22	0.09	0.22	0.2	0.18	0.79	0.14	0.5	0.17	0.5	0.14	0.78	0.1	0.43	0.13	0.42	0.22
		22.608	0.79	0.12	0.33	0.22	0.67	0.18	0.74	0.17	0.14	0.19	0.19	0.2	0.76	0.12	0.51	0.16	0.51	0.14	0.78	0.1	0.42	0.11	0.45	0.17
		22.629	0.75	0.12	0.36	0.21	0.63	0.15	0.7	0.19	0.16	0.18	0.16	0.17	0.75	0.13	0.46	0.15	0.51	0.15	0.83	0.14	0.39	0.15	0.47	0.12
		22.649	0.8	0.11	0.38	0.2	0.67	0.14	0.71	0.18	0.15	0.19	0.16	0.15	0.82	0.11	0.44	0.19	0.56	0.12	0.76	0.11	0.4	0.1	0.41	0.17
		22.67	0.76	0.19	0.37	0.18	0.71	0.11	0.75	0.19	0.14	0.25	0.12	0.17	0.8	0.1	0.48	0.14	0.49	0.12	0.75	0.11	0.41	0.14	0.44	0.17
		22.691	0.75	0.11	0.39	0.18	0.71	0.15	0.77	0.19	0.1	0.23	0.14	0.2	0.8	0.12	0.47	0.15	0.54	0.15	0.84	0.16	0.43	0.1	0.42	0.13
		22.711	0.8	0.11	0.43	0.21	0.68	0.14	0.72	0.19	0.11	0.2	0.14	0.18	0.81	0.11	0.46	0.22	0.52	0.12	0.81	0.14	0.42	0.1	0.46	0.16
		22.732	0.78	0.09	0.33	0.25	0.66	0.16	0.74	0.15	0.1	0.19	0.2	0.17	0.8	0.1	0.46	0.19	0.54	0.1	0.81	0.14	0.44	0.14	0.48	0.14
		22.753	0.78	0.14	0.34	0.21	0.63	0.18	0.74	0.17	0.15	0.14	0.22	0.17	0.8	0.09	0.46	0.13	0.53	0.16	0.83	0.11	0.42	0.13	0.45	0.16
		22.775	0.85	0.16	0.33	0.18	0.68	0.17	0.76	0.13	0.15	0.25	0.18	0.17	0.79	0.11	0.45	0.14	0.51	0.11	0.79	0.13	0.47	0.13	0.47	0.14
		22.796	0.75	0.1	0.35	0.2	0.65	0.13	0.7	0.2	0.2	0.18	0.16	0.16	0.78	0.11	0.4	0.18	0.55	0.14	0.78	0.11	0.42	0.13	0.44	0.15
		22.816	0.82	0.12	0.38	0.15	0.68	0.16	0.67	0.21	0.11	0.15	0.17	0.17	0.8	0.13	0.46	0.16	0.51	0.18	0.77	0.09	0.48	0.1	0.44	0.16
		22.855	0.77	0.15	0.37	0.17	0.66	0.2	0.73	0.19	0.09	0.17	0.18	0.21	0.81	0.13	0.49	0.17	0.54	0.11	0.76	0.09	0.45	0.1	0.46	0.14
		22.876	0.78	0.12	0.41	0.16	0.66	0.19	0.75	0.16	0.11	0.2	0.16	0.21	0.8	0.15	0.47	0.15	0.52	0.17	0.77	0.12	0.41	0.15	0.45	0.14
		22.896	0.81	0.13	0.33	0.16	0.69	0.16	0.73	0.16	0.16	0.22	0.15	0.2	0.78	0.09	0.51	0.13	0.52	0.15	0.79	0.14	0.42	0.18	0.46	0.17
		22.917	0.75	0.09	0.33	0.17	0.66	0.12	0.75	0.19	0.09	0.18	0.17	0.18	0.79	0.12	0.5	0.15	0.52	0.13	0.8	0.18	0.45	0.14	0.45	0.21
		22.938	0.81	0.08	0.29	0.21	0.68	0.17	0.73	0.19	0.13	0.28	0.15	0.24	0.81	0.11	0.43	0.14	0.53	0.15	0.83	0.16	0.43	0.15	0.44	0.16
		22.959	0.79	0.11	0.33	0.18	0.68	0.17	0.77	0.16	0.16	0.25	0.18	0.15	0.8	0.1	0.42	0.15	0.52	0.14	0.78	0.14	0.42	0.12	0.42	0.17
		22.979	0.78	0.11	0.34	0.18	0.62	0.16	0.67	0.2	0.12	0.16	0.22	0.15	0.79	0.11	0.49	0.15	0.51	0.14	0.77	0.1	0.43	0.11	0.46	0.15
		23	0.76	0.11	0.31	0.17	0.71	0.13	0.74	0.19	0.12	0.17	0.19	0.15	0.79	0.13	0.51	0.15	0.51	0.15	0.76	0.1	0.44	0.15	0.44	0.14
		23.021	0.78	0.12	0.36	0.17	0.63	0.16	0.76	0.15	0.12	0.15	0.2	0.17	0.78	0.11	0.46	0.16	0.51	0.16	0.78	0.13	0.39	0.14	0.45	0.19
		23.041	0.8	0.13	0.36	0.18	0.63	0.15	0.76	0.2	0.18	0.26	0.16	0.18	0.78	0.12	0.45	0.14	0.53	0.14	0.78	0.16	0.42	0.12	0.41	0.22
		23.062	0.78	0.13	0.35	0.2	0.62	0.21	0.69	0.21	0.14	0.29	0.19	0.2	0.78	0.11	0.42	0.16	0.51	0.14	0.81	0.19	0.44	0.16	0.43	0.11
		23.083	0.78	0.1	0.38	0.16	0.68	0.13	0.69	0.23	0.14	0.18	0.17	0.15	0.81	0.1	0.46	0.16	0.55	0.14	0.79	0.15	0.44	0.12	0.42	0.2
		23.104	0.8	0.12	0.33	0.17	0.7	0.15	0.8	0.17	0.14	0.15	0.17	0.15	0.8	0.13	0.44	0.15	0.54	0.12	0.78	0.12	0.43	0.12	0.45	0.17
		23.124	0.83	0.13	0.36	0.2	0.61	0.19	0.72	0.2	0.17	0.15	0.19	0.16	0.77	0.11	0.48	0.13	0.51	0.13	0.79	0.12	0.43	0.12	0.42	0.18
		23.145	0.84	0.13	0.34	0.16	0.66	0.15	0.74	0.22	0.14	0.18	0.17	0.2	0.76	0.15	0.52	0.14	0.54	0.14	0.78	0.15	0.42	0.11	0.45	0.2
		23.166	0.81	0.14	0.36	0.16	0.66	0.14	0.69	0.23	0.12	0.19	0.16	0.18	0.77	0.09	0.49	0.16	0.51	0.14	0.76	0.11	0.45	0.09	0.44	0.18
		23.192	0.81	0.13	0.36	0.17	0.68	0.14	0.75	0.13	0.09	0.22	0.21	0.17	0.77	0.13	0.47	0.17	0.5	0.15	0.78	0.13	0.43	0.14	0.43	0.21
		23.213	0.77	0.12	0.35	0.16	0.68	0.19	0.73	0.2	0.12	0.17	0.16	0.16	0.78	0.11	0.49	0.16	0.48	0.23	0.81	0.13	0.44	0.12	0.42	0.16
		23.234	0.81	0.12	0.33	0.15	0.67	0.13	0.68	0.19	0.14	0.16	0.14	0.17	0.79	0.11	0.45	0.16	0.53	0.11	0.72	0.12	0.45	0.1	0.44	0.18
		23.254	0.8	0.11	0.37	0.17	0.68	0.14	0.73	0.2	0.12	0.18	0.21	0.19	0.81	0.11	0.42	0.16	0.57	0.11	0.77	0.1	0.43	0.13	0.42	0.18
		23.275	0.79	0.15	0.35	0.2	0.69	0.17	0.77	0.23	0.12	0.15	0.19	0.17	0.77	0.12	0.41	0.18	0.53	0.13	0.8	0.12	0.44	0.12	0.47	0.17
		23.301	0.77	0.15	0.37	0.2	0.69	0.11	0.73	0.19	0.11	0.19	0.17	0.14	0.8	0.11	0.45	0.15	0.56	0.15	0.74	0.14	0.45	0.14	0.44	0.12
		23.322	0.82	0.13	0.37	0.2	0.68	0.12	0.79	0.21	0.14	0.2	0.18	0.22	0.77	0.12	0.47	0.15	0.52	0.17	0.76	0.16	0.41	0.11	0.43	0.19
		23.343	0.78	0.11	0.37	0.17	0.72	0.17	0.73	0.24	0.13	0.16	0.13	0.2	0.8	0.11	0.48	0.16	0.5	0.12	0.78	0.15	0.42	0.12	0.41	0.15
		23.364	0.78	0.17	0.36	0.14	0.64	0.17	0.74	0.18	0.16	0.14	0.2	0.16	0.8	0.12	0.44	0.2	0.55	0.13	0.79	0.14	0.42	0.09	0.43	0.24
		23.384	0.77	0.11	0.38	0.15	0.67	0.19	0.73	0.2	0.12	0.21	0.15	0.17	0.77	0.1	0.44	0.14	0.52	0.16	0.8	0.13	0.45	0.13	0.48	0.14
		23.411	0.78	0.18	0.36	0.16	0.64	0.15	0.69	0.17	0.11	0.16	0.19	0.18	0.79	0.09	0.46	0.16	0.55	0.16	0.78	0.13	0.4	0.09	0.44	0.13
		23.431	0.8	0.13	0.4	0.2	0.67	0.16	0.7	0.19	0.12	0.17	0.2	0.21	0.81	0.09	0.47	0.14	0.54	0.13	0.81	0.14	0.41	0.1	0.45	0.15
		23.452	0.78	0.11	0.33	0.21	0.65	0.1	0.75	0.13	0.11	0.17	0.21	0.18	0.8	0.13	0.44	0.16	0.51	0.15	0.73	0.17	0.42	0.1	0.44	0.15
		23.473	0.78	0.11	0.36	0.18	0.65	0.11	0.75	0.2	0.14	0.16	0.17	0.17	0.77	0.14	0.42	0.21	0.52	0.15	0.81	0.14	0.43	0.11	0.45	0.16
		23.494	0.83	0.17	0.35	0.21	0.66	0.19	0.78	0.18	0.16	0.17	0.23	0.19	0.8	0.13	0.47	0.17	0.53	0.15	0.79	0.13	0.42	0.13	0.41	0.13
		23.52	0.81	0.17	0.34	0.2	0.66	0.1	0.77	0.23	0.16	0.17	0.19	0.17	0.78	0.1	0.49	0.15	0.5	0.14	0.75	0.13	0.42	0.14	0.46	0.15
		23.541	0.76	0.1	0.34	0.19	0.63	0.15	0.73	0.2	0.13	0.2	0.2	0.16	0.76	0.11	0.48	0.17	0.55	0.14	0.77	0.14	0.43	0.1	0.45	0.15
		23.567	0.84	0.12	0.36	0.18	0.67	0.15	0.74	0.16	0.17	0.22	0.19	0.18	0.79	0.12	0.5	0.14	0.53	0.14	0.77	0.15	0.41	0.12	0.46	0.11
		23.588	0.73	0.17	0.35	0.2	0.65	0.18	0.7	0.21	0.12	0.24	0.15	0.2	0.81	0.09	0.49	0.15	0.51	0.15	0.81	0.15	0.43	0.12	0.43	0.15
		23.609	0.79	0.15	0.33	0.14	0.66	0.15	0.7	0.19	0.17	0.14	0.19	0.2	0.79	0.11	0.48	0.15	0.52	0.13	0.78	0.14	0.43	0.12	0.45	0.15
		23.629	0.77	0.12	0.34	0.13	0.67	0.17	0.76	0.19	0.12	0.17	0.21	0.15	0.81	0.12	0.42	0.17	0.54	0.12	0.78	0.14	0.42	0.11	0.43	0.19
		23.65	0.78	0.09	0.4	0.16	0.67	0.18	0.78	0.15	0.13	0.22	0.19	0.21	0.8	0.1	0.45	0.14	0.5	0.16	0.82	0.13	0.42	0.14	0.42	0.24
		23.676	0.76	0.1	0.35	0.16	0.69	0.13	0.76	0.22	0.11	0.21	0.17	0.17	0.8	0.12	0.44	0.19	0.51	0.17	0.78	0.12	0.42	0.18	0.42	0.18
		23.697	0.8	0.09	0.36	0.2	0.63	0.15	0.76	0.22	0.13	0.19	0.2	0.19	0.81	0.13	0.51	0.16	0.52	0.18	0.78	0.15	0.44	0.14	0.45	0.14
		23.718	0.73	0.13	0.38	0.2	0.63	0.13	0.75	0.2	0.11	0.15	0.19	0.15	0.77	0.13	0.44	0.17	0.57	0.12	0.78	0.13	0.4	0.15	0.43	0.15
		23.739	0.79	0.09	0.32	0.17	0.64	0.12	0.75	0.21	0.19	0.18	0.2	0.16	0.81	0.09	0.42	0.16	0.54	0.16	0.77	0.1	0.43	0.12	0.46	0.15
		23.759	0.8	0.09	0.33	0.16	0.65	0.12	0.74	0.19	0.16	0.14	0.18	0.17	0.79	0.14	0.43	0.16	0.51	0.14	0.78	0.15	0.42	0.15	0.45	0.14
		23.786	0.83	0.13	0.36	0.2	0.69	0.13	0.74	0.22	0.15	0.14	0.19	0.2	0.78	0.12	0.43	0.16	0.53	0.15	0.79	0.14	0.45	0.11	0.45	0.15
		23.806	0.81	0.12	0.34	0.21	0.63	0.17	0.73	0.23	0.14	0.2	0.2	0.18	0.75	0.11	0.46	0.14	0.52	0.15	0.78	0.17	0.43	0.14	0.44	0.21
		23.827	0.84	0.14	0.34	0.18	0.67	0.14	0.72	0.17	0.12	0.14	0.24	0.18	0.77	0.13	0.45	0.18	0.53	0.15	0.77	0.12	0.43	0.14	0.46	0.17
		23.848	0.82	0.11	0.35	0.16	0.68	0.12	0.75	0.19	0.12	0.21	0.15	0.18	0.78	0.12	0.48	0.19	0.52	0.14	0.79	0.13	0.42	0.13	0.43	0.18
		23.873	0.82	0.12	0.35	0.18	0.72	0.19	0.72	0.17	0.12	0.17	0.2	0.17	0.77	0.08	0.48	0.16	0.51	0.17	0.77	0.15	0.4	0.13	0.46	0.16
		23.894	0.79	0.15	0.32	0.2	0.63	0.1	0.74	0.2	0.13	0.2	0.19	0.17	0.79	0.11	0.46	0.15	0.52	0.13	0.8	0.14	0.42	0.12	0.43	0.18
		23.914	0.79	0.15	0.34	0.15	0.63	0.14	0.77	0.15	0.12	0.17	0.18	0.14	0.8	0.09	0.46	0.15	0.54	0.16	0.81	0.16	0.45	0.11	0.43	0.12
		23.951	0.8	0.1	0.34	0.14	0.68	0.13	0.73	0.16	0.17	0.16	0.17	0.17	0.8	0.13	0.42	0.19	0.5	0.13	0.81	0.14	0.42	0.12	0.48	0.16
		23.972	0.8	0.13	0.33	0.17	0.64	0.18	0.72	0.19	0.14	0.17	0.14	0.21	0.79	0.11	0.47	0.19	0.54	0.14	0.81	0.15	0.42	0.1	0.45	0.15
		23.993	0.81	0.13	0.33	0.15	0.64	0.15	0.71	0.17	0.18	0.11	0.2	0.18	0.81	0.11	0.46	0.14	0.52	0.13	0.8	0.15	0.47	0.14	0.44	0.13
		24.014	0.77	0.1	0.37	0.29	0.62	0.14	0.75	0.21	0.14	0.2	0.2	0.21	0.81	0.13	0.44	0.21	0.52	0.15	0.76	0.18	0.44	0.11	0.46	0.15
		24.034	0.74	0.14	0.34	0.23	0.63	0.2	0.75	0.16	0.09	0.22	0.15	0.17	0.78	0.11	0.43	0.21	0.51	0.15	0.77	0.14	0.46	0.11	0.43	0.15
		24.055	0.75	0.11	0.29	0.19	0.63	0.18	0.72	0.2	0.1	0.22	0.2	0.16	0.79	0.14	0.47	0.11	0.54	0.13	0.77	0.14	0.43	0.14	0.41	0.17
		24.076	0.81	0.1	0.29	0.2	0.67	0.12	0.77	0.19	0.12	0.24	0.2	0.21	0.79	0.12	0.49	0.16	0.53	0.15	0.8	0.12	0.46	0.12	0.42	0.14
		24.096	0.78	0.12	0.33	0.17	0.7	0.11	0.73	0.22	0.16	0.14	0.17	0.16	0.82	0.1	0.39	0.17	0.56	0.12	0.8	0.12	0.39	0.2	0.44	0.24
		24.117	0.82	0.18	0.37	0.19	0.64	0.11	0.79	0.22	0.11	0.16	0.2	0.19	0.77	0.15	0.45	0.14	0.54	0.14	0.78	0.14	0.42	0.11	0.43	0.18
		24.139	0.78	0.1	0.3	0.21	0.69	0.09	0.66	0.21	0.14	0.2	0.14	0.17	0.79	0.12	0.45	0.17	0.54	0.12	0.77	0.16	0.43	0.1	0.45	0.19
		24.159	0.73	0.11	0.4	0.17	0.62	0.13	0.74	0.21	0.16	0.16	0.16	0.2	0.82	0.09	0.46	0.1	0.53	0.15	0.8	0.17	0.42	0.12	0.43	0.2
		24.18	0.83	0.13	0.34	0.2	0.71	0.16	0.76	0.13	0.13	0.17	0.17	0.19	0.82	0.14	0.48	0.16	0.53	0.11	0.78	0.13	0.46	0.13	0.4	0.19
		24.217	0.81	0.1	0.36	0.2	0.64	0.15	0.72	0.2	0.16	0.17	0.21	0.17	0.79	0.13	0.46	0.17	0.53	0.15	0.8	0.11	0.45	0.11	0.41	0.19
		24.238	0.82	0.16	0.36	0.18	0.65	0.15	0.73	0.17	0.13	0.22	0.18	0.19	0.79	0.11	0.49	0.16	0.55	0.13	0.81	0.15	0.46	0.15	0.44	0.17
		24.259	0.82	0.2	0.38	0.15	0.64	0.14	0.74	0.21	0.12	0.23	0.17	0.17	0.8	0.11	0.48	0.2	0.53	0.15	0.78	0.18	0.43	0.1	0.46	0.2
		24.279	0.75	0.11	0.31	0.18	0.71	0.13	0.72	0.24	0.14	0.17	0.14	0.2	0.81	0.14	0.44	0.18	0.51	0.11	0.8	0.12	0.45	0.1	0.42	0.2
		24.3	0.76	0.13	0.32	0.14	0.69	0.19	0.76	0.17	0.11	0.26	0.22	0.16	0.74	0.16	0.44	0.18	0.5	0.14	0.77	0.16	0.42	0.14	0.47	0.15
		24.321	0.75	0.16	0.35	0.12	0.67	0.14	0.77	0.25	0.12	0.23	0.2	0.16	0.79	0.13	0.49	0.13	0.5	0.13	0.8	0.12	0.45	0.11	0.42	0.13
		24.341	0.78	0.17	0.37	0.16	0.65	0.18	0.69	0.17	0.15	0.18	0.15	0.19	0.78	0.12	0.46	0.15	0.51	0.13	0.79	0.11	0.43	0.11	0.42	0.15
		24.362	0.81	0.11	0.41	0.23	0.7	0.13	0.66	0.19	0.15	0.26	0.2	0.16	0.84	0.12	0.44	0.16	0.51	0.14	0.83	0.15	0.47	0.12	0.44	0.15
		24.383	0.76	0.16	0.36	0.15	0.65	0.09	0.74	0.13	0.14	0.17	0.16	0.16	0.79	0.12	0.49	0.16	0.53	0.12	0.78	0.16	0.45	0.15	0.44	0.16
		24.404	0.84	0.1	0.33	0.16	0.68	0.1	0.79	0.23	0.14	0.23	0.18	0.19	0.79	0.15	0.48	0.16	0.5	0.16	0.78	0.14	0.43	0.11	0.44	0.12
		24.424	0.78	0.13	0.36	0.14	0.69	0.12	0.79	0.17	0.12	0.2	0.2	0.17	0.74	0.1	0.42	0.17	0.57	0.13	0.76	0.13	0.43	0.09	0.44	0.14
		24.445	0.78	0.12	0.37	0.25	0.68	0.14	0.74	0.2	0.12	0.14	0.18	0.18	0.77	0.14	0.51	0.11	0.5	0.11	0.79	0.11	0.42	0.08	0.42	0.14
		24.483	0.84	0.14	0.36	0.18	0.68	0.13	0.72	0.12	0.16	0.16	0.22	0.21	0.81	0.1	0.45	0.15	0.52	0.15	0.76	0.14	0.45	0.12	0.42	0.12
		24.504	0.77	0.1	0.36	0.27	0.6	0.17	0.71	0.18	0.1	0.17	0.22	0.16	0.83	0.14	0.46	0.12	0.55	0.11	0.8	0.16	0.41	0.15	0.44	0.16
		24.524	0.76	0.16	0.36	0.2	0.71	0.14	0.74	0.16	0.16	0.15	0.18	0.21	0.8	0.16	0.45	0.18	0.57	0.12	0.79	0.13	0.45	0.1	0.42	0.14
		24.545	0.75	0.13	0.32	0.21	0.62	0.15	0.8	0.13	0.17	0.16	0.13	0.19	0.79	0.1	0.42	0.19	0.52	0.12	0.79	0.13	0.44	0.14	0.39	0.13
		24.566	0.86	0.15	0.36	0.17	0.65	0.11	0.78	0.15	0.1	0.21	0.14	0.23	0.82	0.09	0.48	0.17	0.54	0.13	0.82	0.11	0.44	0.14	0.46	0.15
		24.586	0.84	0.09	0.34	0.19	0.64	0.19	0.67	0.24	0.16	0.15	0.18	0.21	0.78	0.13	0.43	0.2	0.53	0.12	0.74	0.14	0.41	0.17	0.47	0.14
		24.607	0.81	0.13	0.41	0.16	0.71	0.14	0.75	0.25	0.09	0.19	0.16	0.18	0.76	0.16	0.46	0.2	0.5	0.17	0.77	0.11	0.43	0.14	0.41	0.16
		24.628	0.79	0.09	0.35	0.15	0.67	0.19	0.74	0.17	0.12	0.23	0.23	0.17	0.78	0.11	0.46	0.15	0.53	0.1	0.82	0.15	0.4	0.14	0.45	0.15
		24.649	0.77	0.13	0.34	0.15	0.65	0.18	0.76	0.2	0.17	0.19	0.19	0.16	0.8	0.13	0.45	0.17	0.53	0.12	0.8	0.16	0.45	0.13	0.46	0.15
		24.669	0.77	0.11	0.34	0.21	0.64	0.21	0.79	0.13	0.14	0.21	0.2	0.18	0.78	0.11	0.46	0.16	0.48	0.16	0.76	0.12	0.4	0.15	0.43	0.18
		24.69	0.8	0.12	0.29	0.18	0.74	0.16	0.69	0.22	0.13	0.19	0.19	0.16	0.8	0.09	0.46	0.13	0.53	0.14	0.77	0.13	0.41	0.16	0.43	0.2
		24.711	0.81	0.13	0.39	0.19	0.63	0.13	0.73	0.2	0.17	0.22	0.17	0.14	0.8	0.1	0.5	0.16	0.5	0.11	0.76	0.16	0.43	0.1	0.45	0.18
		24.732	0.78	0.11	0.36	0.18	0.66	0.18	0.8	0.15	0.1	0.28	0.19	0.22	0.75	0.1	0.44	0.18	0.54	0.11	0.81	0.14	0.42	0.14	0.44	0.15
		24.753	0.75	0.1	0.38	0.18	0.71	0.16	0.84	0.2	0.14	0.21	0.18	0.18	0.8	0.12	0.51	0.17	0.53	0.2	0.77	0.08	0.43	0.13	0.45	0.16
		24.774	0.77	0.12	0.41	0.16	0.63	0.14	0.73	0.19	0.11	0.28	0.2	0.14	0.79	0.13	0.49	0.22	0.55	0.15	0.77	0.16	0.45	0.12	0.43	0.15
		24.811	0.76	0.16	0.35	0.16	0.68	0.18	0.75	0.19	0.19	0.15	0.16	0.16	0.83	0.16	0.51	0.19	0.55	0.14	0.77	0.18	0.4	0.16	0.48	0.13
		24.831	0.76	0.15	0.38	0.22	0.7	0.16	0.71	0.24	0.15	0.22	0.14	0.21	0.78	0.09	0.42	0.14	0.56	0.14	0.82	0.11	0.44	0.16	0.43	0.14
		24.852	0.77	0.1	0.38	0.17	0.67	0.19	0.72	0.14	0.16	0.22	0.18	0.15	0.83	0.12	0.46	0.14	0.56	0.15	0.78	0.16	0.44	0.13	0.46	0.15
		24.873	0.75	0.15	0.34	0.21	0.65	0.22	0.75	0.21	0.18	0.17	0.2	0.2	0.8	0.13	0.44	0.18	0.55	0.14	0.77	0.13	0.45	0.13	0.45	0.19
		24.894	0.79	0.13	0.36	0.23	0.7	0.16	0.67	0.22	0.14	0.16	0.17	0.2	0.78	0.12	0.45	0.14	0.53	0.16	0.76	0.12	0.44	0.12	0.46	0.16
		24.914	0.78	0.14	0.35	0.21	0.71	0.14	0.79	0.19	0.11	0.25	0.17	0.17	0.78	0.09	0.48	0.15	0.5	0.14	0.82	0.15	0.43	0.15	0.45	0.13
		24.935	0.78	0.16	0.31	0.22	0.65	0.17	0.73	0.19	0.1	0.27	0.19	0.16	0.83	0.1	0.45	0.2	0.51	0.12	0.77	0.13	0.44	0.14	0.45	0.22
		24.956	0.78	0.15	0.37	0.19	0.66	0.11	0.76	0.19	0.13	0.16	0.23	0.16	0.81	0.11	0.47	0.11	0.54	0.13	0.77	0.14	0.41	0.15	0.45	0.17
		24.976	0.82	0.1	0.33	0.22	0.67	0.16	0.75	0.25	0.16	0.25	0.15	0.15	0.77	0.1	0.43	0.16	0.54	0.13	0.81	0.12	0.44	0.11	0.44	0.14
		24.997	0.79	0.11	0.33	0.19	0.65	0.14	0.77	0.26	0.1	0.18	0.13	0.2	0.82	0.11	0.48	0.18	0.54	0.12	0.78	0.13	0.42	0.12	0.39	0.18
		25.018	0.78	0.12	0.39	0.21	0.65	0.16	0.74	0.15	0.1	0.23	0.17	0.14	0.76	0.11	0.46	0.14	0.56	0.11	0.81	0.11	0.42	0.11	0.45	0.13
		25.039	0.78	0.13	0.33	0.21	0.61	0.2	0.79	0.16	0.21	0.16	0.18	0.19	0.8	0.11	0.44	0.16	0.56	0.11	0.79	0.12	0.43	0.14	0.47	0.12
		25.061	0.81	0.14	0.37	0.18	0.63	0.16	0.71	0.18	0.1	0.22	0.18	0.19	0.78	0.13	0.53	0.18	0.54	0.12	0.81	0.15	0.42	0.18	0.43	0.13
		25.082	0.75	0.15	0.34	0.23	0.66	0.19	0.71	0.24	0.11	0.27	0.18	0.18	0.79	0.1	0.47	0.16	0.53	0.11	0.78	0.14	0.44	0.1	0.45	0.18
		25.103	0.79	0.11	0.36	0.21	0.67	0.15	0.77	0.15	0.16	0.22	0.18	0.18	0.82	0.11	0.51	0.16	0.57	0.12	0.78	0.16	0.42	0.15	0.42	0.16
		25.14	0.83	0.13	0.31	0.25	0.67	0.15	0.71	0.2	0.15	0.19	0.16	0.19	0.8	0.08	0.49	0.15	0.52	0.16	0.79	0.14	0.43	0.09	0.43	0.15
		25.161	0.78	0.1	0.39	0.16	0.63	0.17	0.8	0.17	0.13	0.19	0.2	0.22	0.82	0.16	0.45	0.14	0.54	0.2	0.81	0.14	0.43	0.11	0.45	0.12
		25.181	0.76	0.11	0.38	0.22	0.73	0.19	0.76	0.22	0.12	0.18	0.19	0.14	0.79	0.12	0.41	0.17	0.5	0.15	0.79	0.12	0.44	0.1	0.41	0.16
		25.202	0.78	0.17	0.32	0.21	0.72	0.16	0.78	0.2	0.17	0.15	0.22	0.15	0.85	0.15	0.53	0.15	0.53	0.13	0.79	0.13	0.44	0.13	0.42	0.14
		25.223	0.76	0.12	0.35	0.2	0.71	0.17	0.73	0.16	0.13	0.22	0.18	0.2	0.83	0.13	0.46	0.18	0.53	0.11	0.84	0.17	0.45	0.13	0.44	0.13
		25.244	0.79	0.15	0.32	0.16	0.7	0.15	0.76	0.17	0.15	0.15	0.2	0.12	0.8	0.12	0.51	0.16	0.53	0.13	0.77	0.14	0.46	0.12	0.47	0.15
		25.264	0.78	0.11	0.35	0.2	0.68	0.13	0.75	0.22	0.15	0.19	0.16	0.19	0.79	0.14	0.45	0.18	0.53	0.13	0.77	0.12	0.46	0.1	0.43	0.17
		25.285	0.78	0.12	0.33	0.23	0.63	0.14	0.75	0.2	0.14	0.15	0.15	0.17	0.79	0.1	0.5	0.17	0.52	0.13	0.75	0.12	0.47	0.13	0.45	0.17
		25.306	0.79	0.14	0.38	0.17	0.7	0.16	0.73	0.19	0.13	0.21	0.2	0.13	0.79	0.09	0.48	0.13	0.58	0.12	0.78	0.14	0.43	0.09	0.44	0.16
		25.327	0.76	0.18	0.31	0.23	0.64	0.19	0.78	0.18	0.13	0.14	0.16	0.17	0.77	0.14	0.48	0.16	0.52	0.15	0.76	0.19	0.38	0.15	0.44	0.12
		25.348	0.79	0.13	0.33	0.19	0.67	0.13	0.8	0.14	0.16	0.18	0.16	0.15	0.76	0.14	0.47	0.15	0.55	0.12	0.78	0.12	0.42	0.11	0.44	0.15
		25.369	0.76	0.13	0.37	0.23	0.68	0.17	0.74	0.2	0.15	0.18	0.14	0.19	0.8	0.13	0.45	0.16	0.53	0.12	0.81	0.14	0.44	0.15	0.45	0.16
		25.406	0.81	0.13	0.34	0.19	0.63	0.14	0.83	0.21	0.15	0.13	0.22	0.14	0.8	0.14	0.49	0.18	0.52	0.17	0.81	0.13	0.43	0.11	0.4	0.24
		25.426	0.79	0.11	0.37	0.17	0.73	0.13	0.71	0.19	0.13	0.2	0.18	0.15	0.76	0.12	0.52	0.14	0.53	0.14	0.77	0.15	0.42	0.14	0.45	0.16
		25.447	0.74	0.16	0.34	0.19	0.69	0.15	0.8	0.2	0.13	0.23	0.18	0.16	0.8	0.12	0.46	0.14	0.53	0.16	0.78	0.15	0.44	0.09	0.46	0.17
		25.468	0.79	0.11	0.34	0.25	0.69	0.15	0.8	0.15	0.15	0.17	0.17	0.22	0.76	0.11	0.46	0.19	0.52	0.16	0.79	0.11	0.43	0.13	0.43	0.17
		25.489	0.76	0.14	0.33	0.24	0.72	0.13	0.72	0.18	0.11	0.19	0.18	0.14	0.79	0.1	0.45	0.12	0.56	0.15	0.79	0.16	0.42	0.14	0.47	0.17
		25.509	0.73	0.16	0.35	0.18	0.64	0.13	0.78	0.21	0.14	0.16	0.17	0.17	0.78	0.13	0.5	0.15	0.53	0.15	0.79	0.11	0.44	0.12	0.44	0.18
		25.53	0.81	0.12	0.32	0.22	0.67	0.18	0.76	0.27	0.12	0.24	0.2	0.16	0.8	0.12	0.5	0.1	0.49	0.14	0.78	0.12	0.46	0.12	0.48	0.21
		25.551	0.78	0.11	0.33	0.21	0.67	0.17	0.78	0.18	0.13	0.24	0.19	0.17	0.76	0.12	0.44	0.18	0.55	0.16	0.79	0.14	0.44	0.15	0.46	0.12
		25.571	0.8	0.11	0.35	0.22	0.66	0.13	0.72	0.15	0.15	0.21	0.17	0.19	0.77	0.14	0.48	0.19	0.54	0.17	0.81	0.14	0.41	0.09	0.44	0.15
		25.592	0.8	0.11	0.34	0.14	0.66	0.15	0.7	0.2	0.13	0.2	0.17	0.19	0.82	0.11	0.45	0.19	0.56	0.18	0.78	0.17	0.44	0.09	0.46	0.18
		25.613	0.8	0.12	0.39	0.22	0.69	0.14	0.71	0.17	0.16	0.17	0.18	0.16	0.76	0.1	0.41	0.17	0.53	0.14	0.81	0.16	0.42	0.15	0.4	0.15
		25.634	0.82	0.1	0.38	0.21	0.71	0.14	0.82	0.2	0.15	0.19	0.16	0.18	0.82	0.07	0.46	0.15	0.55	0.12	0.82	0.14	0.43	0.11	0.43	0.13
		25.654	0.82	0.12	0.35	0.18	0.65	0.15	0.76	0.17	0.13	0.16	0.19	0.17	0.82	0.11	0.49	0.17	0.51	0.13	0.8	0.15	0.43	0.1	0.44	0.16
		25.675	0.79	0.12	0.35	0.23	0.63	0.17	0.74	0.18	0.13	0.2	0.12	0.15	0.82	0.1	0.45	0.15	0.52	0.13	0.75	0.11	0.47	0.13	0.46	0.16
		25.7	0.79	0.18	0.38	0.15	0.71	0.11	0.73	0.19	0.13	0.19	0.2	0.18	0.79	0.15	0.47	0.18	0.54	0.16	0.75	0.12	0.44	0.12	0.44	0.13
		25.721	0.8	0.11	0.31	0.14	0.68	0.11	0.75	0.2	0.15	0.14	0.2	0.21	0.8	0.11	0.44	0.15	0.53	0.13	0.78	0.16	0.42	0.1	0.43	0.12
		25.741	0.79	0.12	0.36	0.19	0.69	0.16	0.7	0.21	0.14	0.13	0.2	0.15	0.81	0.12	0.45	0.17	0.53	0.18	0.8	0.15	0.43	0.12	0.42	0.13
		25.762	0.83	0.12	0.36	0.14	0.69	0.21	0.77	0.13	0.16	0.2	0.18	0.18	0.79	0.1	0.49	0.18	0.52	0.16	0.81	0.16	0.44	0.11	0.42	0.15
		25.783	0.79	0.13	0.35	0.2	0.73	0.15	0.76	0.17	0.19	0.17	0.2	0.17	0.76	0.1	0.43	0.19	0.54	0.15	0.77	0.1	0.4	0.1	0.43	0.16
		25.804	0.82	0.15	0.33	0.17	0.65	0.17	0.75	0.25	0.15	0.2	0.17	0.21	0.79	0.1	0.49	0.17	0.55	0.12	0.83	0.15	0.47	0.12	0.42	0.16
		25.824	0.79	0.09	0.36	0.23	0.65	0.15	0.71	0.17	0.15	0.16	0.19	0.17	0.8	0.09	0.46	0.2	0.55	0.12	0.79	0.15	0.43	0.12	0.44	0.15
		25.871	0.84	0.18	0.38	0.2	0.63	0.15	0.82	0.11	0.13	0.16	0.17	0.16	0.8	0.12	0.5	0.18	0.54	0.13	0.79	0.18	0.42	0.13	0.44	0.1
		25.891	0.77	0.09	0.39	0.22	0.71	0.19	0.77	0.16	0.18	0.13	0.17	0.17	0.79	0.11	0.44	0.22	0.52	0.13	0.8	0.1	0.43	0.15	0.47	0.16
		25.912	0.79	0.07	0.34	0.26	0.7	0.2	0.73	0.13	0.16	0.21	0.26	0.17	0.8	0.14	0.49	0.16	0.55	0.15	0.78	0.14	0.43	0.15	0.45	0.19
		25.933	0.8	0.11	0.37	0.18	0.68	0.12	0.73	0.24	0.13	0.17	0.22	0.15	0.8	0.11	0.46	0.18	0.55	0.1	0.76	0.15	0.46	0.1	0.5	0.16
		25.954	0.77	0.13	0.34	0.2	0.7	0.17	0.8	0.2	0.14	0.22	0.18	0.2	0.78	0.13	0.44	0.14	0.53	0.12	0.78	0.16	0.43	0.12	0.42	0.13
		25.974	0.77	0.1	0.3	0.22	0.69	0.16	0.73	0.21	0.14	0.15	0.17	0.19	0.8	0.09	0.47	0.15	0.56	0.14	0.78	0.12	0.45	0.11	0.43	0.21
		25.995	0.77	0.13	0.32	0.23	0.7	0.11	0.82	0.16	0.15	0.2	0.2	0.18	0.78	0.13	0.43	0.19	0.52	0.14	0.8	0.12	0.43	0.15	0.45	0.13
		26.016	0.85	0.18	0.36	0.19	0.69	0.19	0.77	0.19	0.07	0.25	0.19	0.16	0.83	0.15	0.49	0.17	0.51	0.11	0.8	0.13	0.41	0.12	0.46	0.12
		26.036	0.78	0.12	0.35	0.2	0.66	0.14	0.73	0.18	0.09	0.16	0.15	0.18	0.78	0.13	0.49	0.18	0.54	0.15	0.78	0.17	0.43	0.12	0.43	0.13
		26.057	0.75	0.13	0.33	0.23	0.66	0.17	0.83	0.2	0.13	0.17	0.23	0.16	0.76	0.09	0.48	0.14	0.54	0.16	0.79	0.14	0.43	0.12	0.41	0.17
		26.078	0.78	0.1	0.31	0.19	0.64	0.17	0.77	0.19	0.13	0.23	0.2	0.18	0.78	0.11	0.48	0.15	0.53	0.1	0.78	0.17	0.44	0.13	0.45	0.15
		26.099	0.8	0.11	0.35	0.18	0.67	0.16	0.77	0.16	0.13	0.2	0.13	0.18	0.78	0.12	0.47	0.16	0.56	0.18	0.79	0.17	0.45	0.11	0.43	0.18
		26.119	0.83	0.13	0.34	0.17	0.61	0.19	0.75	0.2	0.11	0.22	0.18	0.19	0.79	0.12	0.53	0.14	0.52	0.13	0.76	0.13	0.48	0.12	0.45	0.15
		26.14	0.81	0.16	0.32	0.21	0.65	0.15	0.8	0.15	0.12	0.22	0.24	0.15	0.8	0.16	0.47	0.17	0.52	0.15	0.76	0.17	0.44	0.13	0.42	0.19
		26.161	0.79	0.1	0.32	0.19	0.63	0.16	0.7	0.19	0.15	0.18	0.21	0.16	0.84	0.11	0.45	0.17	0.52	0.15	0.77	0.11	0.41	0.14	0.42	0.22
		26.199	0.79	0.14	0.33	0.2	0.66	0.19	0.72	0.15	0.14	0.21	0.17	0.16	0.79	0.11	0.52	0.13	0.57	0.16	0.79	0.1	0.45	0.12	0.47	0.18
		26.219	0.78	0.14	0.35	0.21	0.7	0.12	0.8	0.18	0.15	0.22	0.2	0.18	0.8	0.12	0.44	0.16	0.53	0.13	0.73	0.13	0.42	0.14	0.42	0.14
		26.24	0.82	0.12	0.3	0.23	0.7	0.15	0.79	0.15	0.14	0.15	0.13	0.13	0.78	0.12	0.43	0.13	0.56	0.12	0.84	0.16	0.43	0.12	0.4	0.28
		26.261	0.76	0.14	0.37	0.23	0.63	0.14	0.82	0.14	0.16	0.13	0.16	0.17	0.79	0.09	0.43	0.15	0.53	0.17	0.79	0.17	0.43	0.13	0.48	0.14
		26.281	0.81	0.18	0.4	0.14	0.66	0.17	0.76	0.2	0.13	0.16	0.18	0.19	0.82	0.13	0.44	0.14	0.55	0.1	0.81	0.16	0.44	0.11	0.43	0.14
		26.302	0.8	0.14	0.36	0.18	0.68	0.14	0.79	0.17	0.15	0.17	0.22	0.16	0.8	0.13	0.45	0.21	0.55	0.1	0.8	0.14	0.44	0.13	0.45	0.17
		26.323	0.77	0.16	0.34	0.18	0.68	0.15	0.73	0.17	0.13	0.17	0.21	0.2	0.79	0.14	0.44	0.2	0.54	0.12	0.8	0.13	0.42	0.13	0.44	0.27
		26.344	0.75	0.12	0.4	0.16	0.66	0.16	0.81	0.18	0.1	0.25	0.15	0.18	0.79	0.12	0.47	0.15	0.54	0.12	0.77	0.14	0.43	0.12	0.45	0.16
		26.364	0.8	0.11	0.37	0.18	0.71	0.12	0.74	0.21	0.15	0.13	0.17	0.16	0.8	0.16	0.46	0.15	0.56	0.14	0.81	0.13	0.43	0.16	0.47	0.13
		26.385	0.79	0.09	0.37	0.18	0.68	0.13	0.78	0.18	0.14	0.17	0.17	0.17	0.78	0.09	0.46	0.16	0.52	0.13	0.75	0.19	0.43	0.13	0.42	0.2
		26.406	0.8	0.08	0.3	0.23	0.68	0.14	0.7	0.21	0.16	0.2	0.22	0.19	0.79	0.17	0.5	0.12	0.54	0.14	0.79	0.12	0.4	0.15	0.45	0.15
		26.426	0.78	0.11	0.37	0.15	0.68	0.18	0.75	0.18	0.14	0.22	0.18	0.16	0.8	0.13	0.53	0.17	0.51	0.16	0.74	0.14	0.43	0.14	0.45	0.17
		26.447	0.83	0.11	0.35	0.14	0.69	0.19	0.75	0.18	0.13	0.17	0.19	0.18	0.78	0.12	0.47	0.17	0.57	0.11	0.78	0.14	0.41	0.12	0.46	0.19
		26.468	0.79	0.16	0.32	0.17	0.68	0.15	0.82	0.14	0.12	0.23	0.16	0.18	0.81	0.16	0.47	0.15	0.55	0.13	0.77	0.14	0.43	0.1	0.47	0.16
		26.505	0.82	0.13	0.33	0.15	0.64	0.14	0.77	0.19	0.14	0.16	0.18	0.14	0.8	0.12	0.45	0.14	0.51	0.16	0.83	0.14	0.43	0.1	0.45	0.17
		26.526	0.8	0.14	0.34	0.19	0.73	0.19	0.75	0.18	0.18	0.16	0.22	0.15	0.76	0.11	0.47	0.18	0.51	0.14	0.76	0.11	0.42	0.14	0.46	0.2
		26.546	0.82	0.12	0.37	0.18	0.68	0.15	0.75	0.18	0.08	0.24	0.18	0.19	0.81	0.1	0.49	0.15	0.53	0.14	0.79	0.16	0.46	0.12	0.45	0.17
		26.567	0.79	0.14	0.33	0.2	0.67	0.18	0.73	0.16	0.13	0.24	0.21	0.18	0.78	0.12	0.48	0.19	0.56	0.13	0.8	0.13	0.44	0.08	0.44	0.14
		26.588	0.77	0.11	0.36	0.17	0.65	0.11	0.74	0.15	0.12	0.16	0.24	0.15	0.77	0.13	0.44	0.14	0.55	0.12	0.8	0.12	0.43	0.11	0.44	0.17
		26.609	0.8	0.11	0.34	0.19	0.71	0.14	0.79	0.17	0.13	0.19	0.17	0.15	0.78	0.1	0.46	0.13	0.51	0.15	0.8	0.14	0.43	0.14	0.45	0.14
		26.629	0.79	0.1	0.32	0.15	0.68	0.14	0.7	0.2	0.12	0.22	0.2	0.16	0.78	0.1	0.43	0.2	0.58	0.15	0.8	0.14	0.45	0.11	0.42	0.1
		26.65	0.8	0.17	0.32	0.22	0.63	0.15	0.76	0.19	0.11	0.17	0.17	0.25	0.78	0.12	0.48	0.15	0.54	0.16	0.77	0.15	0.42	0.13	0.4	0.2
		26.671	0.77	0.13	0.33	0.19	0.63	0.15	0.73	0.17	0.17	0.16	0.24	0.14	0.81	0.12	0.48	0.16	0.52	0.16	0.78	0.14	0.45	0.12	0.44	0.16
		26.691	0.78	0.13	0.39	0.14	0.69	0.16	0.84	0.19	0.15	0.13	0.17	0.18	0.79	0.11	0.47	0.15	0.58	0.15	0.8	0.14	0.42	0.15	0.46	0.13
		26.712	0.79	0.1	0.34	0.16	0.63	0.12	0.8	0.17	0.17	0.16	0.22	0.21	0.79	0.13	0.49	0.15	0.59	0.12	0.78	0.12	0.41	0.11	0.41	0.14
		26.733	0.82	0.15	0.31	0.2	0.64	0.15	0.75	0.19	0.14	0.2	0.22	0.18	0.8	0.11	0.47	0.12	0.53	0.21	0.78	0.15	0.45	0.09	0.45	0.18
		26.771	0.79	0.11	0.34	0.16	0.68	0.11	0.81	0.19	0.12	0.18	0.19	0.17	0.81	0.1	0.46	0.15	0.55	0.13	0.79	0.15	0.42	0.13	0.39	0.21
		26.791	0.82	0.2	0.35	0.17	0.65	0.15	0.74	0.18	0.13	0.2	0.18	0.16	0.81	0.08	0.49	0.17	0.54	0.12	0.78	0.09	0.44	0.13	0.44	0.17
		26.812	0.81	0.1	0.33	0.22	0.69	0.16	0.76	0.18	0.11	0.21	0.18	0.17	0.8	0.12	0.43	0.16	0.55	0.13	0.81	0.12	0.4	0.12	0.47	0.14
		26.833	0.81	0.07	0.37	0.18	0.71	0.13	0.69	0.24	0.13	0.17	0.15	0.21	0.79	0.12	0.49	0.09	0.52	0.11	0.79	0.09	0.44	0.15	0.45	0.14
		26.854	0.78	0.1	0.36	0.19	0.7	0.12	0.78	0.26	0.14	0.22	0.16	0.21	0.76	0.11	0.45	0.19	0.56	0.14	0.81	0.11	0.44	0.14	0.43	0.23
		26.874	0.77	0.13	0.38	0.19	0.63	0.16	0.72	0.17	0.15	0.17	0.18	0.15	0.76	0.11	0.46	0.2	0.54	0.11	0.79	0.12	0.44	0.13	0.45	0.12
		26.896	0.8	0.11	0.35	0.15	0.66	0.11	0.8	0.15	0.14	0.2	0.2	0.16	0.79	0.14	0.5	0.12	0.53	0.11	0.8	0.13	0.44	0.12	0.44	0.11
		26.916	0.74	0.14	0.33	0.21	0.73	0.13	0.77	0.12	0.15	0.18	0.19	0.19	0.8	0.1	0.46	0.11	0.53	0.15	0.8	0.18	0.45	0.13	0.42	0.13
		26.938	0.83	0.14	0.31	0.17	0.65	0.15	0.68	0.28	0.1	0.21	0.18	0.2	0.77	0.12	0.48	0.15	0.55	0.11	0.82	0.17	0.43	0.11	0.46	0.17
		26.959	0.75	0.14	0.38	0.21	0.7	0.18	0.74	0.24	0.14	0.2	0.2	0.17	0.8	0.14	0.46	0.15	0.52	0.13	0.79	0.18	0.41	0.12	0.44	0.2
		26.979	0.82	0.11	0.31	0.16	0.7	0.17	0.74	0.17	0.16	0.25	0.18	0.18	0.8	0.13	0.46	0.18	0.56	0.11	0.78	0.12	0.42	0.16	0.45	0.14
		27	0.76	0.11	0.41	0.16	0.64	0.2	0.74	0.2	0.14	0.2	0.2	0.13	0.81	0.1	0.49	0.15	0.54	0.09	0.79	0.15	0.47	0.13	0.44	0.18
		27.021	0.8	0.1	0.39	0.21	0.7	0.17	0.78	0.17	0.14	0.17	0.19	0.2	0.82	0.16	0.45	0.18	0.52	0.13	0.8	0.15	0.45	0.11	0.43	0.15
		27.041	0.84	0.15	0.33	0.15	0.65	0.2	0.76	0.16	0.08	0.27	0.17	0.21	0.79	0.12	0.46	0.19	0.54	0.13	0.79	0.15	0.44	0.12	0.42	0.18
		27.062	0.78	0.13	0.34	0.2	0.67	0.15	0.74	0.16	0.15	0.18	0.17	0.23	0.78	0.11	0.48	0.21	0.56	0.13	0.76	0.15	0.42	0.14	0.45	0.17
		27.083	0.85	0.16	0.39	0.15	0.67	0.13	0.72	0.19	0.15	0.13	0.14	0.15	0.81	0.12	0.49	0.14	0.51	0.16	0.8	0.15	0.45	0.18	0.49	0.14
		27.104	0.8	0.13	0.35	0.22	0.68	0.14	0.72	0.18	0.11	0.27	0.18	0.13	0.75	0.16	0.44	0.2	0.57	0.14	0.77	0.17	0.43	0.15	0.46	0.13
		27.129	0.82	0.13	0.37	0.19	0.63	0.15	0.74	0.13	0.19	0.15	0.21	0.15	0.79	0.11	0.46	0.18	0.57	0.12	0.81	0.13	0.43	0.13	0.43	0.14
		27.15	0.79	0.13	0.35	0.2	0.72	0.13	0.76	0.17	0.14	0.15	0.14	0.16	0.8	0.14	0.47	0.14	0.54	0.16	0.78	0.1	0.42	0.12	0.42	0.17
		27.171	0.79	0.12	0.3	0.18	0.67	0.14	0.76	0.18	0.15	0.17	0.19	0.18	0.82	0.11	0.48	0.2	0.55	0.12	0.75	0.13	0.43	0.15	0.44	0.2
		27.191	0.77	0.13	0.37	0.2	0.73	0.14	0.78	0.18	0.15	0.22	0.17	0.14	0.8	0.12	0.47	0.17	0.5	0.14	0.8	0.13	0.44	0.12	0.43	0.15
		27.212	0.8	0.16	0.38	0.17	0.67	0.15	0.77	0.18	0.14	0.13	0.22	0.15	0.81	0.14	0.46	0.16	0.51	0.13	0.78	0.11	0.43	0.14	0.43	0.12
		27.239	0.75	0.14	0.35	0.17	0.67	0.18	0.77	0.23	0.1	0.22	0.19	0.12	0.82	0.11	0.45	0.18	0.57	0.14	0.77	0.14	0.43	0.1	0.43	0.14
		27.259	0.77	0.13	0.38	0.21	0.67	0.13	0.77	0.19	0.12	0.22	0.22	0.18	0.8	0.11	0.5	0.15	0.52	0.15	0.78	0.14	0.43	0.11	0.46	0.15
		27.286	0.8	0.13	0.32	0.18	0.68	0.18	0.74	0.2	0.14	0.17	0.17	0.15	0.77	0.14	0.46	0.17	0.53	0.12	0.83	0.11	0.44	0.15	0.48	0.15
		27.307	0.79	0.13	0.34	0.18	0.66	0.14	0.77	0.14	0.16	0.1	0.15	0.19	0.79	0.12	0.46	0.15	0.54	0.15	0.75	0.11	0.4	0.15	0.49	0.16
		27.328	0.77	0.17	0.36	0.17	0.67	0.15	0.71	0.19	0.19	0.19	0.21	0.16	0.78	0.08	0.52	0.15	0.55	0.12	0.8	0.16	0.44	0.14	0.43	0.17
		27.349	0.78	0.1	0.33	0.2	0.67	0.12	0.78	0.17	0.15	0.15	0.19	0.17	0.81	0.11	0.46	0.21	0.53	0.13	0.81	0.13	0.43	0.14	0.42	0.19
		27.387	0.75	0.11	0.37	0.17	0.69	0.15	0.77	0.22	0.18	0.14	0.19	0.19	0.81	0.14	0.45	0.16	0.54	0.16	0.78	0.12	0.46	0.12	0.49	0.16
		27.408	0.8	0.1	0.38	0.21	0.67	0.11	0.78	0.15	0.14	0.15	0.19	0.16	0.84	0.15	0.46	0.13	0.53	0.15	0.73	0.14	0.4	0.13	0.48	0.11
		27.429	0.8	0.11	0.36	0.21	0.69	0.17	0.75	0.17	0.15	0.15	0.21	0.16	0.78	0.1	0.42	0.2	0.55	0.13	0.8	0.17	0.45	0.13	0.47	0.16
		27.449	0.79	0.19	0.32	0.17	0.69	0.14	0.76	0.16	0.16	0.16	0.2	0.18	0.8	0.1	0.52	0.14	0.56	0.1	0.78	0.14	0.45	0.11	0.43	0.17
		27.47	0.81	0.1	0.31	0.17	0.62	0.18	0.8	0.15	0.16	0.14	0.19	0.18	0.84	0.15	0.47	0.16	0.55	0.15	0.76	0.16	0.4	0.14	0.45	0.15
		27.491	0.74	0.14	0.32	0.18	0.69	0.18	0.78	0.17	0.14	0.22	0.17	0.17	0.78	0.1	0.49	0.19	0.57	0.12	0.78	0.13	0.43	0.18	0.44	0.17
		27.511	0.73	0.17	0.34	0.24	0.68	0.14	0.76	0.21	0.15	0.17	0.21	0.15	0.76	0.1	0.48	0.13	0.51	0.2	0.74	0.12	0.47	0.12	0.42	0.15
		27.532	0.78	0.1	0.37	0.15	0.65	0.16	0.78	0.24	0.14	0.2	0.12	0.23	0.8	0.13	0.44	0.19	0.54	0.11	0.8	0.17	0.44	0.15	0.42	0.16
		27.553	0.83	0.14	0.34	0.17	0.66	0.15	0.79	0.2	0.19	0.13	0.21	0.17	0.8	0.12	0.48	0.14	0.58	0.13	0.75	0.12	0.4	0.15	0.41	0.17
		27.574	0.78	0.11	0.35	0.2	0.7	0.15	0.78	0.18	0.17	0.14	0.16	0.19	0.78	0.15	0.46	0.18	0.54	0.16	0.79	0.13	0.44	0.16	0.45	0.13
		27.594	0.8	0.13	0.36	0.2	0.66	0.18	0.75	0.21	0.12	0.16	0.18	0.18	0.79	0.14	0.54	0.15	0.53	0.13	0.76	0.16	0.45	0.11	0.43	0.17
		27.615	0.8	0.12	0.33	0.16	0.73	0.15	0.79	0.15	0.18	0.13	0.2	0.15	0.82	0.1	0.42	0.19	0.54	0.15	0.78	0.1	0.46	0.13	0.5	0.13
		27.637	0.81	0.11	0.37	0.14	0.69	0.13	0.75	0.2	0.15	0.17	0.17	0.13	0.81	0.11	0.48	0.15	0.56	0.12	0.79	0.12	0.42	0.12	0.42	0.18
		27.658	0.86	0.14	0.36	0.2	0.7	0.18	0.79	0.16	0.18	0.15	0.17	0.16	0.8	0.12	0.38	0.21	0.6	0.15	0.76	0.11	0.44	0.12	0.43	0.17
		27.679	0.82	0.11	0.38	0.2	0.65	0.16	0.82	0.16	0.16	0.13	0.18	0.18	0.81	0.1	0.46	0.18	0.57	0.12	0.82	0.17	0.46	0.15	0.43	0.14
		27.699	0.8	0.11	0.34	0.2	0.67	0.18	0.74	0.23	0.16	0.2	0.14	0.24	0.8	0.13	0.47	0.19	0.56	0.12	0.78	0.12	0.46	0.1	0.42	0.14
		27.72	0.79	0.13	0.38	0.19	0.7	0.14	0.8	0.2	0.14	0.16	0.2	0.23	0.84	0.16	0.47	0.17	0.56	0.14	0.77	0.16	0.45	0.14	0.44	0.19
		27.746	0.79	0.12	0.34	0.22	0.67	0.12	0.72	0.22	0.11	0.18	0.2	0.14	0.8	0.15	0.46	0.15	0.58	0.13	0.8	0.14	0.44	0.1	0.44	0.13
		27.767	0.81	0.13	0.34	0.16	0.61	0.13	0.75	0.14	0.16	0.2	0.17	0.15	0.78	0.14	0.5	0.1	0.56	0.15	0.75	0.14	0.43	0.1	0.44	0.15
		27.788	0.8	0.1	0.36	0.17	0.68	0.13	0.76	0.19	0.18	0.15	0.24	0.17	0.77	0.13	0.47	0.19	0.57	0.13	0.74	0.11	0.41	0.11	0.44	0.21
		27.809	0.82	0.16	0.35	0.17	0.63	0.13	0.76	0.14	0.15	0.15	0.22	0.17	0.78	0.11	0.51	0.14	0.55	0.14	0.82	0.17	0.44	0.12	0.46	0.18
		27.829	0.83	0.11	0.33	0.18	0.63	0.17	0.77	0.2	0.16	0.15	0.2	0.16	0.82	0.11	0.49	0.16	0.54	0.12	0.77	0.1	0.45	0.13	0.46	0.15
		27.85	0.82	0.09	0.38	0.18	0.65	0.16	0.71	0.2	0.09	0.18	0.18	0.18	0.78	0.12	0.46	0.12	0.57	0.13	0.77	0.15	0.43	0.12	0.43	0.15
		27.879	0.81	0.13	0.36	0.2	0.68	0.12	0.73	0.2	0.17	0.2	0.21	0.16	0.79	0.12	0.45	0.16	0.53	0.13	0.77	0.14	0.45	0.14	0.46	0.16
		27.9	0.78	0.14	0.39	0.17	0.62	0.2	0.74	0.2	0.13	0.17	0.2	0.15	0.79	0.13	0.46	0.16	0.54	0.12	0.77	0.13	0.42	0.13	0.5	0.16
		27.921	0.81	0.1	0.4	0.17	0.69	0.13	0.78	0.17	0.16	0.16	0.15	0.18	0.77	0.12	0.49	0.18	0.56	0.15	0.8	0.13	0.42	0.13	0.42	0.17
		27.941	0.79	0.11	0.32	0.16	0.71	0.19	0.76	0.18	0.12	0.18	0.18	0.15	0.81	0.16	0.49	0.19	0.52	0.14	0.76	0.11	0.44	0.13	0.45	0.14
		27.962	0.86	0.19	0.38	0.18	0.65	0.13	0.76	0.15	0.13	0.12	0.21	0.14	0.8	0.11	0.51	0.15	0.55	0.14	0.81	0.12	0.44	0.15	0.46	0.14
		27.989	0.82	0.12	0.35	0.18	0.69	0.13	0.75	0.24	0.16	0.13	0.17	0.16	0.74	0.13	0.45	0.17	0.55	0.11	0.79	0.12	0.41	0.11	0.47	0.14
		28.009	0.79	0.12	0.34	0.21	0.64	0.15	0.71	0.19	0.12	0.21	0.17	0.18	0.79	0.09	0.52	0.2	0.54	0.12	0.78	0.16	0.46	0.14	0.42	0.17
		28.03	0.81	0.14	0.35	0.13	0.67	0.19	0.77	0.18	0.19	0.15	0.16	0.15	0.78	0.11	0.48	0.17	0.56	0.12	0.77	0.13	0.47	0.14	0.48	0.22
		28.051	0.78	0.11	0.35	0.2	0.66	0.13	0.76	0.19	0.13	0.14	0.16	0.16	0.77	0.15	0.46	0.17	0.59	0.12	0.77	0.17	0.47	0.17	0.42	0.19
		28.071	0.78	0.12	0.38	0.15	0.65	0.17	0.79	0.14	0.14	0.19	0.18	0.18	0.78	0.11	0.51	0.14	0.53	0.15	0.82	0.13	0.41	0.15	0.46	0.18
		28.092	0.74	0.12	0.37	0.15	0.66	0.15	0.81	0.19	0.15	0.23	0.23	0.18	0.78	0.09	0.49	0.18	0.54	0.14	0.78	0.16	0.44	0.13	0.46	0.2
		28.117	0.84	0.14	0.32	0.16	0.65	0.12	0.76	0.18	0.16	0.16	0.22	0.14	0.8	0.09	0.5	0.18	0.54	0.14	0.79	0.13	0.43	0.11	0.45	0.13
		28.141	0.78	0.13	0.37	0.14	0.67	0.14	0.73	0.19	0.16	0.18	0.23	0.15	0.83	0.11	0.47	0.17	0.56	0.14	0.81	0.19	0.44	0.13	0.42	0.16
		28.162	0.83	0.09	0.35	0.21	0.65	0.15	0.76	0.19	0.11	0.25	0.18	0.17	0.79	0.11	0.46	0.17	0.54	0.1	0.81	0.12	0.44	0.1	0.45	0.13
		28.183	0.81	0.13	0.38	0.17	0.7	0.15	0.79	0.19	0.17	0.14	0.22	0.14	0.78	0.12	0.49	0.15	0.51	0.15	0.82	0.09	0.46	0.13	0.46	0.14
		28.204	0.74	0.11	0.33	0.2	0.64	0.11	0.81	0.17	0.13	0.19	0.18	0.2	0.82	0.11	0.47	0.16	0.54	0.12	0.78	0.17	0.43	0.12	0.43	0.17
		28.224	0.81	0.15	0.38	0.19	0.64	0.13	0.83	0.15	0.16	0.17	0.2	0.17	0.79	0.18	0.46	0.17	0.58	0.14	0.79	0.17	0.44	0.14	0.48	0.09
		28.251	0.79	0.11	0.43	0.16	0.73	0.17	0.76	0.19	0.16	0.13	0.22	0.17	0.84	0.15	0.41	0.16	0.56	0.17	0.8	0.16	0.44	0.15	0.45	0.13
		28.271	0.79	0.07	0.36	0.17	0.66	0.21	0.8	0.2	0.16	0.19	0.17	0.17	0.79	0.12	0.49	0.18	0.52	0.16	0.79	0.13	0.46	0.12	0.48	0.17
		28.297	0.8	0.09	0.39	0.16	0.67	0.1	0.74	0.19	0.13	0.18	0.21	0.19	0.83	0.12	0.43	0.16	0.56	0.15	0.78	0.15	0.44	0.12	0.5	0.14
		28.318	0.77	0.13	0.36	0.19	0.68	0.17	0.71	0.15	0.17	0.13	0.17	0.17	0.78	0.11	0.45	0.14	0.57	0.12	0.8	0.18	0.46	0.13	0.48	0.13
		28.339	0.77	0.15	0.35	0.12	0.68	0.15	0.74	0.17	0.12	0.24	0.2	0.15	0.79	0.12	0.47	0.16	0.54	0.12	0.79	0.15	0.46	0.13	0.47	0.12
		28.376	0.8	0.12	0.34	0.16	0.71	0.12	0.77	0.18	0.15	0.17	0.16	0.2	0.8	0.13	0.49	0.16	0.56	0.16	0.77	0.14	0.44	0.1	0.46	0.17
		28.396	0.78	0.12	0.38	0.18	0.61	0.12	0.68	0.16	0.12	0.21	0.18	0.2	0.79	0.13	0.5	0.17	0.53	0.15	0.77	0.11	0.42	0.12	0.44	0.13
		28.417	0.8	0.1	0.31	0.22	0.69	0.16	0.7	0.16	0.14	0.17	0.18	0.2	0.75	0.12	0.42	0.19	0.58	0.14	0.75	0.11	0.46	0.12	0.47	0.14
		28.438	0.8	0.11	0.35	0.19	0.66	0.13	0.8	0.19	0.12	0.26	0.13	0.19	0.76	0.11	0.49	0.17	0.57	0.14	0.8	0.15	0.46	0.11	0.46	0.19
		28.459	0.82	0.12	0.39	0.13	0.69	0.2	0.83	0.27	0.15	0.17	0.19	0.2	0.8	0.13	0.51	0.18	0.56	0.09	0.79	0.14	0.41	0.14	0.43	0.14
		28.479	0.86	0.14	0.32	0.21	0.61	0.19	0.8	0.15	0.12	0.13	0.17	0.16	0.79	0.1	0.47	0.2	0.55	0.12	0.82	0.1	0.42	0.12	0.46	0.18
		28.5	0.77	0.14	0.37	0.16	0.7	0.15	0.72	0.17	0.12	0.2	0.22	0.14	0.79	0.13	0.5	0.17	0.56	0.1	0.79	0.15	0.45	0.13	0.49	0.14
		28.521	0.79	0.13	0.34	0.2	0.63	0.19	0.76	0.2	0.15	0.16	0.15	0.19	0.79	0.1	0.47	0.17	0.56	0.12	0.83	0.14	0.44	0.16	0.47	0.14
		28.541	0.79	0.08	0.37	0.14	0.61	0.2	0.78	0.13	0.14	0.15	0.19	0.14	0.81	0.11	0.52	0.18	0.53	0.16	0.84	0.17	0.44	0.11	0.41	0.14
		28.562	0.75	0.13	0.36	0.21	0.65	0.15	0.77	0.14	0.13	0.21	0.2	0.19	0.81	0.09	0.5	0.15	0.54	0.12	0.77	0.13	0.42	0.12	0.41	0.16
		28.583	0.79	0.1	0.35	0.17	0.67	0.18	0.77	0.15	0.14	0.14	0.16	0.16	0.81	0.13	0.49	0.15	0.52	0.13	0.78	0.1	0.42	0.12	0.42	0.16
		28.604	0.77	0.09	0.35	0.2	0.67	0.14	0.75	0.13	0.16	0.15	0.21	0.16	0.77	0.15	0.47	0.21	0.56	0.15	0.8	0.15	0.44	0.11	0.46	0.16
		28.624	0.78	0.18	0.37	0.16	0.71	0.16	0.77	0.23	0.15	0.17	0.24	0.16	0.83	0.13	0.51	0.11	0.55	0.13	0.83	0.16	0.41	0.13	0.4	0.17
		28.645	0.76	0.13	0.38	0.18	0.7	0.21	0.7	0.15	0.12	0.12	0.22	0.16	0.8	0.09	0.47	0.18	0.52	0.15	0.78	0.12	0.42	0.14	0.42	0.16
		28.666	0.79	0.12	0.4	0.15	0.65	0.14	0.74	0.19	0.13	0.15	0.2	0.2	0.83	0.09	0.47	0.14	0.57	0.09	0.8	0.11	0.44	0.1	0.46	0.18
		28.691	0.81	0.12	0.34	0.23	0.68	0.16	0.68	0.26	0.15	0.2	0.2	0.18	0.8	0.12	0.48	0.17	0.52	0.13	0.77	0.1	0.44	0.09	0.47	0.14
		28.711	0.72	0.14	0.36	0.12	0.65	0.18	0.75	0.18	0.13	0.2	0.15	0.15	0.82	0.13	0.49	0.13	0.51	0.14	0.83	0.18	0.48	0.11	0.45	0.21
		28.732	0.76	0.13	0.36	0.2	0.7	0.15	0.72	0.19	0.15	0.2	0.2	0.19	0.81	0.12	0.49	0.15	0.55	0.1	0.81	0.13	0.44	0.1	0.49	0.17
		28.769	0.8	0.13	0.38	0.17	0.65	0.15	0.7	0.18	0.14	0.14	0.19	0.18	0.79	0.11	0.49	0.19	0.56	0.16	0.76	0.15	0.43	0.13	0.48	0.15
		28.79	0.76	0.13	0.36	0.15	0.68	0.16	0.76	0.18	0.12	0.28	0.19	0.16	0.81	0.11	0.45	0.2	0.6	0.14	0.78	0.13	0.47	0.14	0.44	0.15
		28.811	0.84	0.14	0.35	0.15	0.69	0.13	0.8	0.14	0.14	0.16	0.19	0.18	0.77	0.16	0.52	0.17	0.53	0.14	0.78	0.14	0.44	0.14	0.42	0.19
		28.831	0.77	0.12	0.34	0.17	0.69	0.13	0.74	0.16	0.17	0.19	0.18	0.17	0.81	0.14	0.51	0.16	0.54	0.1	0.8	0.15	0.45	0.12	0.45	0.15
		28.852	0.81	0.12	0.33	0.14	0.69	0.17	0.83	0.25	0.11	0.18	0.16	0.19	0.8	0.14	0.55	0.16	0.54	0.12	0.79	0.1	0.46	0.11	0.5	0.18
		28.873	0.77	0.11	0.34	0.22	0.7	0.17	0.72	0.16	0.15	0.17	0.2	0.13	0.8	0.16	0.51	0.17	0.56	0.13	0.81	0.18	0.41	0.16	0.49	0.17
		28.894	0.76	0.11	0.38	0.19	0.64	0.13	0.77	0.18	0.17	0.19	0.18	0.2	0.79	0.11	0.47	0.16	0.56	0.15	0.77	0.13	0.43	0.11	0.48	0.15
		28.914	0.79	0.09	0.37	0.16	0.71	0.16	0.83	0.23	0.15	0.19	0.2	0.16	0.79	0.14	0.49	0.15	0.53	0.18	0.75	0.12	0.46	0.13	0.44	0.21
		28.935	0.79	0.11	0.33	0.2	0.66	0.23	0.74	0.13	0.15	0.2	0.2	0.19	0.8	0.1	0.48	0.16	0.54	0.17	0.78	0.11	0.45	0.08	0.45	0.16
		28.956	0.78	0.12	0.35	0.15	0.69	0.13	0.74	0.22	0.11	0.17	0.23	0.17	0.79	0.1	0.44	0.2	0.57	0.16	0.78	0.09	0.47	0.1	0.44	0.19
		28.977	0.76	0.12	0.36	0.17	0.63	0.11	0.77	0.22	0.11	0.23	0.19	0.17	0.79	0.17	0.47	0.14	0.57	0.16	0.78	0.16	0.44	0.15	0.44	0.15
		28.998	0.79	0.13	0.33	0.2	0.65	0.11	0.76	0.15	0.15	0.23	0.18	0.18	0.81	0.09	0.46	0.15	0.52	0.17	0.84	0.21	0.44	0.14	0.44	0.17
		29.035	0.76	0.12	0.36	0.15	0.66	0.16	0.8	0.14	0.16	0.16	0.16	0.19	0.76	0.1	0.44	0.2	0.54	0.11	0.77	0.12	0.45	0.11	0.43	0.12
		29.056	0.78	0.1	0.4	0.17	0.67	0.14	0.76	0.15	0.19	0.16	0.19	0.16	0.78	0.12	0.48	0.17	0.53	0.12	0.79	0.12	0.45	0.13	0.47	0.21
		29.076	0.76	0.14	0.34	0.15	0.67	0.14	0.73	0.19	0.15	0.16	0.15	0.19	0.77	0.12	0.48	0.18	0.55	0.16	0.8	0.12	0.43	0.17	0.45	0.16
		29.097	0.78	0.14	0.34	0.17	0.65	0.13	0.74	0.17	0.1	0.25	0.25	0.15	0.77	0.12	0.51	0.13	0.53	0.13	0.83	0.13	0.46	0.13	0.46	0.16
		29.118	0.82	0.17	0.33	0.17	0.65	0.13	0.78	0.23	0.13	0.2	0.16	0.16	0.78	0.12	0.49	0.15	0.54	0.12	0.77	0.15	0.44	0.13	0.48	0.12
		29.139	0.84	0.13	0.39	0.2	0.62	0.19	0.76	0.18	0.12	0.2	0.17	0.16	0.78	0.12	0.49	0.13	0.57	0.12	0.83	0.15	0.45	0.12	0.47	0.17
		29.159	0.78	0.14	0.33	0.19	0.69	0.15	0.76	0.2	0.17	0.23	0.17	0.15	0.8	0.1	0.48	0.16	0.55	0.13	0.78	0.13	0.45	0.11	0.44	0.19
		29.18	0.78	0.13	0.38	0.18	0.71	0.15	0.76	0.2	0.14	0.14	0.2	0.19	0.78	0.1	0.5	0.17	0.51	0.16	0.77	0.12	0.43	0.11	0.49	0.18
		29.201	0.79	0.09	0.39	0.18	0.66	0.16	0.7	0.19	0.12	0.21	0.23	0.18	0.8	0.09	0.45	0.15	0.55	0.13	0.76	0.17	0.43	0.15	0.46	0.14
		29.221	0.77	0.1	0.32	0.18	0.63	0.13	0.8	0.17	0.13	0.17	0.14	0.24	0.74	0.11	0.44	0.18	0.54	0.15	0.8	0.11	0.44	0.14	0.47	0.17
		29.242	0.76	0.1	0.39	0.15	0.69	0.14	0.74	0.22	0.15	0.15	0.2	0.18	0.8	0.14	0.44	0.15	0.57	0.12	0.79	0.18	0.44	0.15	0.45	0.16
		29.279	0.74	0.14	0.28	0.15	0.68	0.11	0.75	0.2	0.15	0.14	0.16	0.19	0.77	0.11	0.47	0.16	0.58	0.14	0.8	0.11	0.45	0.12	0.47	0.17
		29.3	0.76	0.12	0.37	0.23	0.61	0.13	0.77	0.24	0.15	0.2	0.17	0.16	0.8	0.09	0.47	0.16	0.55	0.13	0.75	0.11	0.45	0.12	0.5	0.17
		29.321	0.79	0.21	0.36	0.25	0.71	0.16	0.74	0.16	0.16	0.16	0.23	0.14	0.78	0.14	0.41	0.15	0.55	0.15	0.81	0.14	0.44	0.07	0.46	0.17
		29.341	0.75	0.14	0.38	0.16	0.65	0.16	0.77	0.19	0.12	0.19	0.18	0.16	0.79	0.15	0.44	0.15	0.56	0.13	0.73	0.17	0.44	0.1	0.5	0.16
		29.362	0.81	0.13	0.36	0.18	0.68	0.15	0.75	0.16	0.13	0.21	0.22	0.17	0.83	0.15	0.48	0.16	0.55	0.17	0.8	0.12	0.44	0.13	0.46	0.14
		29.383	0.8	0.07	0.37	0.17	0.65	0.2	0.72	0.17	0.18	0.14	0.18	0.17	0.78	0.1	0.47	0.16	0.54	0.13	0.79	0.13	0.43	0.17	0.39	0.14
		29.404	0.8	0.14	0.4	0.18	0.67	0.17	0.71	0.16	0.14	0.18	0.17	0.22	0.77	0.13	0.45	0.14	0.52	0.14	0.75	0.14	0.45	0.11	0.41	0.2
		29.424	0.83	0.17	0.33	0.18	0.72	0.17	0.74	0.14	0.14	0.22	0.19	0.18	0.78	0.11	0.49	0.13	0.55	0.14	0.82	0.12	0.43	0.12	0.49	0.15
		29.445	0.83	0.15	0.38	0.2	0.63	0.1	0.76	0.17	0.18	0.17	0.23	0.2	0.81	0.12	0.47	0.17	0.53	0.09	0.81	0.16	0.45	0.11	0.48	0.17
		29.466	0.85	0.1	0.35	0.18	0.66	0.16	0.77	0.18	0.12	0.18	0.2	0.15	0.83	0.12	0.45	0.12	0.56	0.21	0.81	0.14	0.46	0.11	0.45	0.16
		29.486	0.76	0.12	0.37	0.15	0.65	0.13	0.74	0.17	0.17	0.13	0.2	0.17	0.79	0.11	0.48	0.14	0.54	0.15	0.78	0.12	0.44	0.14	0.49	0.19
		29.507	0.82	0.13	0.36	0.16	0.74	0.12	0.79	0.2	0.13	0.24	0.21	0.16	0.8	0.11	0.45	0.13	0.6	0.16	0.75	0.11	0.44	0.11	0.48	0.21
		29.529	0.78	0.13	0.37	0.15	0.71	0.16	0.71	0.18	0.12	0.18	0.22	0.17	0.79	0.1	0.48	0.18	0.56	0.18	0.77	0.13	0.43	0.12	0.45	0.2
		29.55	0.82	0.12	0.37	0.19	0.6	0.16	0.84	0.21	0.14	0.18	0.19	0.15	0.79	0.12	0.43	0.17	0.58	0.15	0.75	0.15	0.44	0.13	0.43	0.16
		29.571	0.81	0.14	0.35	0.19	0.7	0.13	0.73	0.22	0.16	0.13	0.18	0.18	0.79	0.09	0.5	0.16	0.56	0.13	0.77	0.13	0.46	0.1	0.46	0.16
		29.607	0.83	0.12	0.33	0.17	0.65	0.14	0.79	0.16	0.2	0.17	0.18	0.16	0.81	0.11	0.51	0.17	0.57	0.17	0.77	0.15	0.45	0.07	0.46	0.15
		29.628	0.84	0.11	0.39	0.17	0.69	0.15	0.79	0.17	0.14	0.2	0.2	0.15	0.78	0.12	0.51	0.16	0.55	0.16	0.8	0.11	0.46	0.09	0.46	0.16
		29.649	0.82	0.13	0.37	0.22	0.65	0.1	0.78	0.1	0.15	0.22	0.16	0.17	0.77	0.12	0.46	0.18	0.54	0.09	0.81	0.11	0.42	0.14	0.44	0.14
		29.669	0.84	0.11	0.33	0.16	0.65	0.16	0.69	0.13	0.14	0.18	0.16	0.2	0.83	0.09	0.48	0.2	0.53	0.15	0.79	0.15	0.43	0.11	0.45	0.17
		29.69	0.8	0.15	0.34	0.21	0.69	0.16	0.76	0.23	0.12	0.22	0.2	0.18	0.78	0.1	0.44	0.18	0.56	0.11	0.79	0.15	0.4	0.12	0.45	0.15
		29.711	0.84	0.14	0.35	0.17	0.67	0.15	0.78	0.2	0.15	0.15	0.19	0.16	0.78	0.1	0.48	0.17	0.55	0.17	0.79	0.15	0.48	0.12	0.43	0.13
		29.731	0.79	0.12	0.38	0.2	0.68	0.17	0.75	0.17	0.11	0.25	0.21	0.19	0.78	0.13	0.49	0.16	0.51	0.12	0.74	0.11	0.49	0.08	0.48	0.11
		29.752	0.75	0.12	0.38	0.14	0.67	0.13	0.77	0.2	0.13	0.21	0.19	0.2	0.79	0.11	0.47	0.14	0.53	0.15	0.83	0.17	0.45	0.12	0.45	0.18
		29.773	0.78	0.11	0.29	0.16	0.71	0.1	0.77	0.17	0.12	0.16	0.18	0.16	0.83	0.13	0.48	0.16	0.54	0.13	0.8	0.15	0.46	0.13	0.45	0.14
		29.794	0.79	0.1	0.38	0.21	0.65	0.16	0.87	0.1	0.09	0.22	0.18	0.16	0.78	0.09	0.45	0.21	0.53	0.16	0.78	0.11	0.46	0.11	0.42	0.17
		29.814	0.8	0.11	0.39	0.19	0.68	0.15	0.77	0.2	0.18	0.16	0.15	0.16	0.82	0.12	0.5	0.2	0.55	0.14	0.79	0.12	0.47	0.11	0.44	0.14
		29.835	0.79	0.11	0.37	0.16	0.66	0.12	0.75	0.18	0.14	0.21	0.18	0.2	0.78	0.11	0.42	0.17	0.54	0.16	0.78	0.12	0.44	0.15	0.42	0.13
		29.856	0.76	0.16	0.36	0.15	0.66	0.11	0.79	0.14	0.11	0.23	0.17	0.19	0.79	0.12	0.53	0.21	0.55	0.16	0.83	0.18	0.44	0.12	0.43	0.16
		29.876	0.82	0.12	0.33	0.18	0.65	0.13	0.78	0.19	0.16	0.22	0.15	0.17	0.78	0.13	0.49	0.16	0.56	0.12	0.74	0.21	0.43	0.12	0.47	0.16
		29.901	0.76	0.14	0.34	0.21	0.57	0.16	0.72	0.25	0.12	0.16	0.21	0.17	0.79	0.1	0.48	0.13	0.53	0.13	0.78	0.13	0.46	0.14	0.45	0.14
		29.922	0.8	0.13	0.39	0.14	0.63	0.16	0.79	0.27	0.1	0.19	0.24	0.19	0.79	0.09	0.45	0.13	0.52	0.14	0.76	0.14	0.45	0.1	0.46	0.16
		29.943	0.78	0.13	0.36	0.15	0.69	0.16	0.77	0.23	0.15	0.21	0.2	0.18	0.8	0.12	0.48	0.15	0.55	0.13	0.76	0.12	0.44	0.1	0.41	0.17
		29.964	0.78	0.13	0.35	0.23	0.64	0.19	0.8	0.18	0.11	0.26	0.18	0.17	0.78	0.12	0.5	0.18	0.55	0.12	0.78	0.11	0.43	0.17	0.46	0.18
		29.984	0.79	0.1	0.33	0.18	0.71	0.18	0.82	0.21	0.1	0.17	0.18	0.16	0.75	0.12	0.5	0.16	0.52	0.14	0.77	0.1	0.43	0.12	0.49	0.17
		30.005	0.82	0.11	0.37	0.21	0.72	0.12	0.77	0.24	0.16	0.13	0.17	0.18	0.81	0.12	0.5	0.17	0.54	0.16	0.79	0.1	0.45	0.11	0.44	0.19
		30.032	0.8	0.12	0.4	0.17	0.67	0.17	0.79	0.16	0.15	0.21	0.19	0.18	0.78	0.13	0.5	0.18	0.58	0.15	0.75	0.14	0.48	0.13	0.45	0.16
		30.053	0.78	0.12	0.33	0.16	0.67	0.17	0.82	0.14	0.1	0.22	0.16	0.19	0.75	0.14	0.49	0.17	0.52	0.13	0.79	0.17	0.45	0.11	0.45	0.18
		30.074	0.77	0.11	0.35	0.18	0.69	0.13	0.68	0.21	0.16	0.18	0.21	0.16	0.78	0.12	0.45	0.15	0.53	0.14	0.78	0.14	0.44	0.13	0.42	0.17
		30.094	0.77	0.11	0.37	0.14	0.66	0.19	0.74	0.14	0.15	0.2	0.15	0.16	0.77	0.11	0.46	0.16	0.53	0.18	0.78	0.15	0.45	0.16	0.48	0.14
		30.133	0.76	0.09	0.39	0.17	0.67	0.15	0.79	0.15	0.15	0.21	0.19	0.16	0.8	0.14	0.51	0.16	0.54	0.14	0.79	0.09	0.47	0.11	0.43	0.19
		30.154	0.75	0.13	0.35	0.15	0.68	0.12	0.77	0.19	0.14	0.25	0.19	0.19	0.83	0.11	0.44	0.19	0.53	0.16	0.79	0.14	0.44	0.13	0.5	0.18
		30.174	0.81	0.15	0.35	0.2	0.68	0.14	0.8	0.16	0.14	0.2	0.18	0.19	0.78	0.11	0.48	0.17	0.57	0.12	0.82	0.16	0.43	0.14	0.45	0.16
		30.195	0.81	0.14	0.39	0.17	0.62	0.16	0.71	0.14	0.15	0.13	0.17	0.18	0.8	0.09	0.5	0.16	0.52	0.11	0.77	0.16	0.43	0.12	0.46	0.11
		30.216	0.79	0.1	0.38	0.15	0.64	0.15	0.78	0.21	0.14	0.22	0.2	0.17	0.78	0.09	0.49	0.18	0.52	0.14	0.76	0.16	0.49	0.12	0.46	0.17
		30.236	0.77	0.1	0.32	0.19	0.61	0.19	0.79	0.2	0.15	0.17	0.17	0.2	0.81	0.12	0.49	0.21	0.53	0.13	0.81	0.24	0.45	0.13	0.45	0.11
		30.257	0.8	0.13	0.37	0.11	0.66	0.22	0.74	0.17	0.12	0.25	0.2	0.18	0.83	0.12	0.52	0.18	0.5	0.16	0.77	0.17	0.44	0.1	0.44	0.15
		30.278	0.78	0.13	0.35	0.19	0.72	0.12	0.76	0.14	0.16	0.21	0.14	0.19	0.8	0.14	0.42	0.16	0.54	0.19	0.77	0.15	0.47	0.16	0.48	0.16
		30.299	0.8	0.1	0.36	0.15	0.7	0.18	0.77	0.14	0.16	0.11	0.18	0.15	0.81	0.16	0.47	0.18	0.55	0.12	0.75	0.14	0.43	0.11	0.48	0.16
		30.319	0.79	0.09	0.34	0.18	0.69	0.14	0.71	0.24	0.11	0.17	0.17	0.19	0.82	0.12	0.48	0.14	0.56	0.11	0.77	0.15	0.45	0.13	0.45	0.17
		30.34	0.79	0.08	0.37	0.21	0.69	0.14	0.79	0.18	0.14	0.16	0.2	0.19	0.8	0.1	0.5	0.17	0.55	0.15	0.78	0.14	0.46	0.13	0.49	0.12
		30.364	0.81	0.19	0.37	0.15	0.7	0.12	0.74	0.2	0.11	0.15	0.23	0.17	0.81	0.1	0.45	0.21	0.54	0.12	0.78	0.17	0.44	0.12	0.48	0.18
		30.384	0.78	0.13	0.3	0.18	0.7	0.15	0.77	0.16	0.14	0.13	0.25	0.14	0.83	0.1	0.51	0.16	0.55	0.08	0.79	0.15	0.44	0.11	0.47	0.15
		30.405	0.83	0.19	0.35	0.16	0.74	0.18	0.7	0.22	0.14	0.2	0.16	0.17	0.78	0.13	0.47	0.17	0.55	0.14	0.8	0.17	0.42	0.15	0.48	0.15
		30.442	0.79	0.13	0.3	0.17	0.69	0.13	0.79	0.12	0.18	0.14	0.24	0.15	0.81	0.12	0.48	0.17	0.52	0.17	0.79	0.13	0.44	0.12	0.47	0.14
		30.463	0.77	0.1	0.33	0.19	0.74	0.14	0.81	0.18	0.15	0.12	0.18	0.16	0.81	0.12	0.47	0.18	0.5	0.18	0.79	0.14	0.43	0.15	0.45	0.13
		30.484	0.74	0.16	0.37	0.21	0.65	0.16	0.85	0.14	0.13	0.23	0.21	0.18	0.78	0.07	0.41	0.15	0.53	0.15	0.82	0.17	0.45	0.11	0.48	0.16
		30.504	0.78	0.13	0.36	0.21	0.74	0.21	0.73	0.16	0.14	0.15	0.19	0.21	0.79	0.12	0.44	0.15	0.59	0.14	0.8	0.23	0.43	0.14	0.42	0.13
		30.525	0.79	0.17	0.41	0.15	0.69	0.16	0.71	0.18	0.11	0.21	0.18	0.15	0.79	0.13	0.47	0.16	0.54	0.15	0.79	0.13	0.45	0.14	0.46	0.17
		30.546	0.82	0.16	0.33	0.19	0.65	0.13	0.79	0.13	0.15	0.14	0.2	0.16	0.81	0.18	0.53	0.19	0.55	0.11	0.83	0.14	0.43	0.12	0.52	0.17
		30.566	0.75	0.13	0.36	0.19	0.69	0.15	0.85	0.18	0.18	0.16	0.22	0.2	0.79	0.1	0.49	0.16	0.58	0.13	0.78	0.13	0.39	0.15	0.5	0.13
		30.587	0.78	0.14	0.37	0.15	0.65	0.22	0.82	0.22	0.14	0.18	0.18	0.15	0.82	0.12	0.5	0.15	0.6	0.14	0.81	0.15	0.46	0.09	0.44	0.15
		30.608	0.78	0.16	0.36	0.14	0.7	0.13	0.74	0.15	0.11	0.21	0.18	0.16	0.79	0.14	0.46	0.14	0.57	0.11	0.81	0.14	0.42	0.1	0.46	0.15
		30.629	0.78	0.1	0.31	0.17	0.69	0.14	0.73	0.19	0.12	0.24	0.14	0.2	0.8	0.11	0.48	0.13	0.56	0.11	0.81	0.17	0.43	0.12	0.49	0.19
		30.649	0.8	0.16	0.34	0.18	0.69	0.14	0.81	0.22	0.18	0.09	0.16	0.19	0.8	0.11	0.46	0.15	0.55	0.16	0.75	0.15	0.46	0.09	0.42	0.18
		30.67	0.82	0.14	0.35	0.18	0.67	0.11	0.8	0.21	0.09	0.29	0.15	0.23	0.78	0.08	0.52	0.21	0.54	0.13	0.78	0.14	0.46	0.11	0.44	0.14
		30.694	0.81	0.14	0.35	0.17	0.68	0.15	0.81	0.22	0.13	0.26	0.19	0.18	0.81	0.11	0.49	0.17	0.53	0.14	0.74	0.14	0.44	0.12	0.47	0.12
		30.715	0.78	0.16	0.35	0.17	0.7	0.14	0.68	0.21	0.11	0.19	0.26	0.16	0.78	0.11	0.49	0.16	0.57	0.14	0.77	0.1	0.45	0.18	0.46	0.16
		30.736	0.82	0.11	0.33	0.2	0.66	0.15	0.77	0.15	0.08	0.16	0.24	0.16	0.77	0.1	0.51	0.12	0.56	0.09	0.78	0.12	0.44	0.12	0.46	0.17
		30.756	0.78	0.11	0.35	0.15	0.68	0.12	0.72	0.17	0.12	0.19	0.19	0.2	0.79	0.12	0.47	0.18	0.54	0.14	0.81	0.16	0.47	0.11	0.48	0.15
		30.781	0.85	0.09	0.41	0.25	0.69	0.14	0.77	0.15	0.12	0.25	0.2	0.16	0.76	0.1	0.53	0.12	0.57	0.14	0.82	0.2	0.46	0.16	0.47	0.17
		30.802	0.77	0.11	0.36	0.18	0.67	0.14	0.79	0.17	0.14	0.16	0.18	0.17	0.77	0.1	0.51	0.15	0.54	0.15	0.8	0.14	0.45	0.15	0.45	0.16
		30.823	0.8	0.11	0.35	0.15	0.64	0.15	0.76	0.15	0.19	0.18	0.19	0.15	0.77	0.16	0.47	0.15	0.51	0.15	0.8	0.12	0.45	0.17	0.47	0.16
		30.872	0.74	0.11	0.33	0.23	0.66	0.17	0.75	0.15	0.16	0.17	0.18	0.17	0.78	0.12	0.46	0.14	0.55	0.16	0.79	0.1	0.44	0.12	0.47	0.17
		30.893	0.79	0.1	0.35	0.21	0.71	0.13	0.7	0.19	0.13	0.18	0.24	0.16	0.8	0.12	0.51	0.18	0.53	0.11	0.8	0.14	0.46	0.12	0.46	0.12
		30.914	0.77	0.16	0.35	0.19	0.68	0.15	0.74	0.15	0.15	0.17	0.22	0.16	0.82	0.12	0.44	0.18	0.55	0.15	0.77	0.14	0.44	0.13	0.5	0.14
		30.934	0.81	0.11	0.32	0.21	0.68	0.14	0.76	0.21	0.1	0.19	0.16	0.14	0.78	0.12	0.5	0.16	0.57	0.15	0.77	0.12	0.45	0.1	0.45	0.16
		30.955	0.82	0.13	0.37	0.19	0.7	0.14	0.71	0.22	0.17	0.19	0.16	0.22	0.76	0.12	0.53	0.15	0.54	0.14	0.8	0.15	0.44	0.09	0.47	0.14
		30.976	0.81	0.17	0.35	0.14	0.65	0.11	0.81	0.14	0.14	0.16	0.2	0.18	0.81	0.13	0.48	0.19	0.59	0.12	0.79	0.13	0.44	0.15	0.49	0.12
		30.996	0.78	0.1	0.36	0.17	0.72	0.12	0.77	0.15	0.16	0.22	0.14	0.16	0.81	0.11	0.51	0.14	0.55	0.13	0.76	0.14	0.44	0.14	0.49	0.11
		31.017	0.8	0.1	0.38	0.17	0.63	0.21	0.68	0.23	0.14	0.2	0.19	0.16	0.81	0.1	0.5	0.16	0.52	0.15	0.8	0.16	0.45	0.11	0.48	0.11
		31.038	0.8	0.11	0.36	0.14	0.67	0.13	0.78	0.2	0.15	0.14	0.2	0.19	0.79	0.11	0.51	0.15	0.58	0.11	0.79	0.11	0.43	0.12	0.48	0.14
		31.059	0.73	0.1	0.34	0.19	0.68	0.18	0.71	0.19	0.17	0.16	0.2	0.18	0.81	0.13	0.5	0.21	0.54	0.15	0.78	0.16	0.44	0.16	0.46	0.18
		31.079	0.82	0.1	0.4	0.16	0.63	0.19	0.75	0.19	0.11	0.23	0.15	0.19	0.8	0.14	0.49	0.14	0.56	0.14	0.8	0.2	0.43	0.1	0.46	0.16
		31.1	0.79	0.15	0.32	0.2	0.66	0.14	0.72	0.19	0.16	0.18	0.19	0.21	0.77	0.13	0.5	0.18	0.57	0.13	0.79	0.11	0.46	0.14	0.47	0.13
		31.121	0.79	0.13	0.36	0.16	0.68	0.17	0.79	0.19	0.16	0.18	0.2	0.19	0.8	0.12	0.47	0.16	0.56	0.14	0.77	0.14	0.44	0.14	0.46	0.12
		31.141	0.77	0.11	0.35	0.18	0.65	0.14	0.75	0.18	0.14	0.11	0.16	0.2	0.77	0.11	0.48	0.15	0.53	0.14	0.8	0.16	0.49	0.15	0.42	0.16
		31.162	0.87	0.13	0.33	0.16	0.66	0.12	0.67	0.21	0.15	0.19	0.19	0.18	0.8	0.15	0.5	0.13	0.55	0.16	0.78	0.15	0.45	0.14	0.46	0.18
		31.183	0.75	0.14	0.34	0.17	0.65	0.14	0.73	0.19	0.14	0.15	0.14	0.21	0.83	0.13	0.47	0.17	0.56	0.09	0.79	0.12	0.46	0.13	0.45	0.2
		31.204	0.8	0.11	0.35	0.15	0.69	0.15	0.8	0.19	0.14	0.18	0.17	0.24	0.79	0.14	0.47	0.17	0.57	0.1	0.74	0.08	0.46	0.11	0.48	0.15
		31.224	0.78	0.12	0.35	0.2	0.62	0.12	0.76	0.16	0.16	0.17	0.18	0.24	0.8	0.14	0.47	0.15	0.56	0.11	0.8	0.15	0.43	0.14	0.47	0.13
		31.245	0.73	0.12	0.36	0.14	0.64	0.14	0.74	0.18	0.15	0.22	0.18	0.16	0.8	0.15	0.51	0.13	0.57	0.15	0.76	0.15	0.48	0.09	0.47	0.17
		31.266	0.8	0.09	0.43	0.16	0.67	0.18	0.72	0.17	0.15	0.18	0.24	0.16	0.8	0.1	0.45	0.2	0.54	0.12	0.73	0.1	0.44	0.14	0.47	0.12
		31.286	0.8	0.13	0.37	0.17	0.67	0.12	0.74	0.27	0.12	0.16	0.15	0.22	0.75	0.14	0.46	0.14	0.56	0.13	0.76	0.13	0.46	0.12	0.47	0.11
		31.309	0.81	0.14	0.35	0.2	0.67	0.16	0.8	0.15	0.11	0.22	0.18	0.19	0.76	0.13	0.44	0.15	0.57	0.14	0.77	0.13	0.44	0.15	0.47	0.15
		31.33	0.79	0.14	0.33	0.18	0.69	0.21	0.81	0.21	0.15	0.24	0.17	0.15	0.8	0.1	0.46	0.17	0.54	0.14	0.79	0.13	0.46	0.12	0.47	0.17
		31.351	0.8	0.19	0.35	0.19	0.64	0.15	0.72	0.18	0.12	0.21	0.15	0.22	0.75	0.13	0.51	0.16	0.51	0.11	0.75	0.13	0.46	0.11	0.49	0.13
		31.388	0.74	0.12	0.39	0.17	0.67	0.14	0.82	0.14	0.13	0.25	0.16	0.16	0.8	0.12	0.49	0.18	0.54	0.12	0.8	0.16	0.48	0.11	0.47	0.18
		31.409	0.81	0.14	0.34	0.19	0.65	0.14	0.76	0.17	0.13	0.15	0.19	0.15	0.78	0.13	0.51	0.1	0.53	0.14	0.77	0.14	0.44	0.11	0.46	0.12
		31.429	0.8	0.13	0.36	0.19	0.72	0.18	0.79	0.22	0.14	0.12	0.17	0.22	0.83	0.17	0.53	0.17	0.56	0.14	0.72	0.15	0.45	0.14	0.43	0.15
		31.45	0.82	0.15	0.34	0.14	0.63	0.15	0.78	0.18	0.17	0.15	0.14	0.2	0.8	0.14	0.49	0.15	0.53	0.11	0.78	0.13	0.45	0.17	0.5	0.17
		31.471	0.77	0.1	0.39	0.17	0.71	0.13	0.72	0.15	0.11	0.22	0.13	0.17	0.79	0.13	0.5	0.16	0.54	0.17	0.79	0.12	0.45	0.14	0.46	0.17
		31.491	0.81	0.16	0.35	0.14	0.72	0.14	0.72	0.14	0.11	0.21	0.18	0.18	0.78	0.15	0.45	0.14	0.58	0.1	0.75	0.11	0.44	0.12	0.45	0.13
		31.512	0.75	0.1	0.38	0.15	0.67	0.15	0.75	0.19	0.16	0.2	0.18	0.16	0.79	0.15	0.48	0.15	0.55	0.13	0.82	0.12	0.43	0.11	0.44	0.17
		31.533	0.79	0.09	0.34	0.19	0.61	0.17	0.68	0.18	0.17	0.12	0.16	0.17	0.81	0.1	0.45	0.17	0.62	0.1	0.76	0.14	0.43	0.14	0.47	0.13
		31.554	0.8	0.16	0.31	0.23	0.7	0.13	0.73	0.19	0.15	0.16	0.14	0.18	0.82	0.15	0.51	0.17	0.54	0.14	0.75	0.16	0.43	0.12	0.45	0.14
		31.574	0.82	0.1	0.34	0.19	0.62	0.15	0.79	0.18	0.16	0.18	0.16	0.19	0.77	0.11	0.48	0.14	0.5	0.13	0.8	0.12	0.47	0.1	0.45	0.16
		31.595	0.77	0.13	0.32	0.18	0.64	0.16	0.68	0.23	0.17	0.21	0.18	0.19	0.78	0.11	0.51	0.17	0.55	0.11	0.8	0.16	0.46	0.12	0.46	0.13
		31.616	0.79	0.13	0.34	0.18	0.68	0.17	0.67	0.21	0.13	0.2	0.2	0.15	0.76	0.12	0.48	0.17	0.51	0.11	0.75	0.12	0.45	0.14	0.45	0.14
		31.654	0.8	0.12	0.33	0.17	0.69	0.21	0.73	0.16	0.15	0.16	0.18	0.13	0.79	0.11	0.46	0.12	0.54	0.1	0.76	0.13	0.43	0.13	0.47	0.14
		31.674	0.72	0.16	0.36	0.23	0.68	0.13	0.75	0.21	0.14	0.22	0.17	0.19	0.79	0.11	0.53	0.15	0.55	0.15	0.79	0.17	0.46	0.12	0.46	0.16
		31.695	0.78	0.11	0.39	0.13	0.69	0.14	0.72	0.18	0.17	0.19	0.19	0.15	0.81	0.14	0.5	0.16	0.55	0.14	0.79	0.21	0.47	0.15	0.45	0.11
		31.716	0.79	0.15	0.39	0.17	0.68	0.2	0.8	0.22	0.15	0.16	0.17	0.18	0.81	0.1	0.55	0.16	0.54	0.17	0.78	0.12	0.48	0.12	0.51	0.16
		31.736	0.77	0.15	0.35	0.18	0.66	0.14	0.8	0.19	0.14	0.25	0.18	0.17	0.8	0.17	0.49	0.17	0.6	0.14	0.78	0.12	0.42	0.14	0.49	0.15
		31.757	0.81	0.14	0.37	0.16	0.67	0.13	0.72	0.17	0.12	0.21	0.2	0.21	0.79	0.13	0.5	0.15	0.57	0.13	0.8	0.15	0.47	0.14	0.43	0.16
		31.778	0.81	0.14	0.38	0.18	0.7	0.15	0.82	0.21	0.15	0.15	0.22	0.19	0.81	0.11	0.52	0.18	0.54	0.14	0.79	0.08	0.44	0.14	0.45	0.15
		31.799	0.79	0.08	0.36	0.16	0.7	0.13	0.72	0.2	0.12	0.2	0.23	0.17	0.79	0.14	0.47	0.16	0.57	0.14	0.8	0.13	0.43	0.11	0.45	0.17
		31.819	0.83	0.1	0.37	0.16	0.69	0.17	0.73	0.17	0.13	0.19	0.17	0.2	0.78	0.07	0.49	0.15	0.57	0.14	0.78	0.15	0.46	0.11	0.44	0.16
		31.84	0.8	0.1	0.36	0.23	0.71	0.13	0.8	0.23	0.12	0.17	0.21	0.19	0.79	0.13	0.52	0.17	0.58	0.11	0.83	0.14	0.42	0.13	0.46	0.14
		31.861	0.74	0.09	0.36	0.2	0.69	0.12	0.79	0.18	0.13	0.16	0.18	0.18	0.8	0.14	0.51	0.14	0.56	0.15	0.81	0.23	0.48	0.11	0.48	0.17
		31.881	0.83	0.13	0.32	0.19	0.65	0.18	0.79	0.13	0.11	0.24	0.16	0.18	0.79	0.12	0.45	0.17	0.56	0.17	0.79	0.18	0.46	0.16	0.45	0.14
		31.904	0.78	0.09	0.36	0.17	0.66	0.13	0.73	0.2	0.13	0.12	0.14	0.17	0.76	0.1	0.45	0.16	0.55	0.13	0.81	0.15	0.47	0.1	0.45	0.15
		31.924	0.8	0.12	0.35	0.22	0.69	0.23	0.65	0.18	0.18	0.17	0.19	0.16	0.77	0.1	0.43	0.16	0.54	0.16	0.79	0.14	0.47	0.13	0.46	0.18
		31.945	0.81	0.12	0.35	0.19	0.68	0.22	0.77	0.25	0.15	0.2	0.17	0.18	0.82	0.11	0.53	0.14	0.6	0.11	0.8	0.17	0.45	0.15	0.5	0.18
		31.982	0.77	0.1	0.36	0.17	0.75	0.15	0.73	0.2	0.11	0.18	0.2	0.17	0.8	0.13	0.49	0.18	0.55	0.12	0.78	0.15	0.43	0.12	0.52	0.15
		32.003	0.8	0.11	0.33	0.17	0.69	0.14	0.72	0.22	0.14	0.14	0.18	0.18	0.82	0.13	0.51	0.19	0.6	0.12	0.77	0.14	0.46	0.15	0.45	0.15
		32.024	0.8	0.13	0.32	0.19	0.69	0.14	0.72	0.15	0.16	0.22	0.19	0.16	0.81	0.12	0.49	0.18	0.54	0.13	0.75	0.17	0.5	0.11	0.44	0.11
		32.044	0.81	0.13	0.4	0.19	0.69	0.13	0.77	0.18	0.14	0.14	0.2	0.19	0.76	0.1	0.5	0.16	0.59	0.12	0.75	0.11	0.44	0.09	0.45	0.13
		32.065	0.77	0.14	0.39	0.21	0.66	0.12	0.79	0.12	0.09	0.2	0.2	0.21	0.76	0.15	0.54	0.17	0.54	0.17	0.8	0.16	0.48	0.15	0.48	0.15
		32.086	0.78	0.13	0.4	0.17	0.67	0.17	0.79	0.19	0.1	0.21	0.18	0.18	0.79	0.15	0.51	0.16	0.55	0.13	0.79	0.12	0.45	0.13	0.47	0.13
		32.106	0.78	0.13	0.4	0.22	0.68	0.15	0.8	0.2	0.18	0.17	0.18	0.17	0.8	0.14	0.45	0.21	0.54	0.16	0.79	0.15	0.44	0.11	0.49	0.15
		32.127	0.84	0.14	0.42	0.18	0.7	0.16	0.75	0.15	0.18	0.15	0.21	0.18	0.81	0.11	0.5	0.17	0.53	0.12	0.76	0.15	0.48	0.12	0.51	0.19
		32.148	0.81	0.12	0.35	0.16	0.71	0.12	0.83	0.17	0.18	0.16	0.19	0.15	0.82	0.15	0.5	0.14	0.52	0.12	0.79	0.1	0.46	0.1	0.47	0.13
		32.169	0.75	0.1	0.38	0.19	0.65	0.14	0.76	0.21	0.17	0.17	0.23	0.16	0.78	0.13	0.48	0.17	0.56	0.12	0.77	0.14	0.45	0.11	0.42	0.18
		32.19	0.79	0.12	0.32	0.19	0.63	0.16	0.69	0.19	0.1	0.2	0.15	0.2	0.79	0.12	0.49	0.12	0.55	0.16	0.79	0.13	0.42	0.11	0.48	0.19
		32.211	0.76	0.1	0.37	0.2	0.71	0.12	0.7	0.19	0.16	0.16	0.17	0.21	0.82	0.12	0.48	0.18	0.53	0.1	0.82	0.19	0.45	0.11	0.49	0.13
		32.231	0.82	0.13	0.35	0.22	0.67	0.17	0.74	0.19	0.14	0.17	0.19	0.2	0.82	0.15	0.44	0.15	0.57	0.12	0.78	0.1	0.45	0.16	0.46	0.16
		32.252	0.83	0.17	0.39	0.17	0.68	0.19	0.73	0.16	0.14	0.13	0.18	0.22	0.78	0.11	0.52	0.18	0.55	0.13	0.78	0.18	0.42	0.12	0.49	0.13
		32.276	0.78	0.12	0.4	0.16	0.64	0.13	0.77	0.21	0.11	0.19	0.17	0.17	0.85	0.12	0.46	0.15	0.55	0.14	0.8	0.2	0.45	0.13	0.46	0.16
		32.297	0.84	0.1	0.36	0.16	0.65	0.18	0.71	0.16	0.16	0.19	0.23	0.2	0.78	0.11	0.49	0.16	0.56	0.13	0.8	0.2	0.42	0.15	0.47	0.17
		32.323	0.78	0.13	0.34	0.18	0.67	0.14	0.72	0.18	0.13	0.21	0.18	0.17	0.79	0.13	0.5	0.17	0.56	0.14	0.8	0.11	0.45	0.14	0.46	0.16
		32.344	0.75	0.11	0.39	0.17	0.71	0.11	0.67	0.16	0.17	0.2	0.21	0.15	0.8	0.13	0.49	0.15	0.55	0.16	0.76	0.12	0.43	0.12	0.45	0.16
		32.364	0.79	0.1	0.38	0.18	0.65	0.12	0.66	0.18	0.13	0.18	0.23	0.14	0.79	0.13	0.5	0.15	0.54	0.15	0.76	0.11	0.43	0.1	0.47	0.15
		32.401	0.79	0.14	0.34	0.23	0.69	0.15	0.77	0.2	0.15	0.1	0.19	0.16	0.81	0.11	0.48	0.17	0.55	0.13	0.82	0.13	0.45	0.11	0.45	0.16
		32.422	0.79	0.1	0.34	0.16	0.61	0.14	0.74	0.17	0.17	0.17	0.19	0.19	0.76	0.1	0.46	0.2	0.54	0.12	0.8	0.12	0.43	0.11	0.47	0.13
		32.443	0.81	0.09	0.36	0.18	0.68	0.14	0.76	0.16	0.2	0.15	0.2	0.15	0.77	0.08	0.5	0.15	0.56	0.15	0.78	0.16	0.44	0.13	0.47	0.13
		32.464	0.79	0.12	0.38	0.19	0.67	0.18	0.74	0.25	0.13	0.15	0.24	0.17	0.8	0.1	0.45	0.15	0.55	0.15	0.76	0.12	0.4	0.11	0.49	0.16
		32.484	0.81	0.12	0.32	0.17	0.69	0.15	0.77	0.14	0.13	0.16	0.18	0.14	0.79	0.13	0.44	0.14	0.58	0.16	0.8	0.12	0.44	0.12	0.51	0.15
		32.505	0.78	0.17	0.35	0.19	0.66	0.11	0.75	0.19	0.12	0.15	0.19	0.19	0.78	0.12	0.53	0.14	0.56	0.17	0.8	0.12	0.43	0.13	0.49	0.16
		32.526	0.81	0.13	0.42	0.22	0.71	0.13	0.75	0.17	0.16	0.18	0.2	0.24	0.79	0.11	0.47	0.19	0.5	0.18	0.82	0.16	0.42	0.12	0.48	0.12
		32.546	0.82	0.19	0.33	0.18	0.65	0.12	0.68	0.18	0.14	0.13	0.2	0.16	0.78	0.1	0.5	0.16	0.56	0.12	0.79	0.11	0.41	0.17	0.49	0.13
		32.567	0.8	0.15	0.38	0.2	0.7	0.12	0.72	0.26	0.2	0.13	0.2	0.15	0.78	0.11	0.48	0.15	0.54	0.15	0.76	0.11	0.47	0.1	0.47	0.16
		32.588	0.79	0.1	0.39	0.18	0.68	0.13	0.78	0.12	0.13	0.27	0.2	0.18	0.81	0.1	0.49	0.14	0.56	0.15	0.8	0.14	0.45	0.13	0.5	0.12
		32.609	0.77	0.13	0.32	0.25	0.66	0.15	0.78	0.22	0.11	0.18	0.19	0.19	0.78	0.13	0.47	0.2	0.58	0.13	0.75	0.18	0.43	0.13	0.51	0.12
		32.629	0.74	0.13	0.37	0.18	0.65	0.18	0.74	0.19	0.13	0.18	0.22	0.18	0.8	0.11	0.46	0.13	0.56	0.13	0.81	0.13	0.46	0.11	0.45	0.15
		32.65	0.83	0.12	0.37	0.17	0.72	0.13	0.71	0.2	0.15	0.14	0.2	0.23	0.79	0.11	0.48	0.17	0.56	0.11	0.81	0.19	0.47	0.11	0.47	0.16
		32.676	0.75	0.11	0.36	0.21	0.64	0.14	0.72	0.16	0.13	0.1	0.19	0.18	0.79	0.13	0.46	0.15	0.55	0.1	0.82	0.19	0.46	0.12	0.48	0.15
		32.696	0.74	0.08	0.36	0.2	0.64	0.2	0.7	0.18	0.14	0.13	0.14	0.19	0.81	0.12	0.51	0.17	0.55	0.13	0.77	0.17	0.42	0.13	0.46	0.14
		32.717	0.82	0.13	0.33	0.19	0.66	0.12	0.75	0.13	0.17	0.18	0.18	0.2	0.81	0.11	0.45	0.15	0.54	0.12	0.74	0.12	0.45	0.13	0.48	0.12
		32.738	0.79	0.12	0.36	0.17	0.73	0.14	0.68	0.17	0.11	0.23	0.21	0.2	0.8	0.11	0.49	0.17	0.57	0.14	0.74	0.16	0.45	0.14	0.49	0.14
		32.759	0.82	0.12	0.36	0.15	0.65	0.18	0.72	0.22	0.12	0.15	0.21	0.18	0.78	0.13	0.47	0.14	0.57	0.13	0.8	0.13	0.44	0.12	0.5	0.13
		32.785	0.78	0.15	0.31	0.2	0.66	0.15	0.7	0.2	0.13	0.16	0.17	0.18	0.78	0.13	0.53	0.13	0.54	0.13	0.72	0.17	0.46	0.08	0.45	0.14
		32.806	0.79	0.1	0.35	0.25	0.7	0.14	0.75	0.16	0.13	0.23	0.21	0.14	0.77	0.13	0.48	0.16	0.59	0.19	0.78	0.11	0.47	0.11	0.48	0.2
		32.826	0.8	0.15	0.36	0.22	0.69	0.14	0.8	0.19	0.17	0.19	0.16	0.19	0.8	0.12	0.54	0.13	0.58	0.17	0.79	0.17	0.43	0.15	0.49	0.12
		32.847	0.81	0.1	0.4	0.18	0.73	0.15	0.7	0.2	0.15	0.13	0.19	0.18	0.79	0.11	0.54	0.15	0.57	0.13	0.76	0.09	0.48	0.11	0.51	0.13
		32.868	0.76	0.13	0.37	0.19	0.68	0.17	0.8	0.16	0.17	0.16	0.2	0.18	0.79	0.07	0.52	0.14	0.57	0.11	0.79	0.15	0.45	0.12	0.51	0.15
		32.889	0.83	0.12	0.35	0.18	0.63	0.15	0.77	0.16	0.14	0.15	0.21	0.16	0.8	0.12	0.47	0.19	0.52	0.12	0.8	0.15	0.44	0.1	0.51	0.19
		32.929	0.78	0.12	0.38	0.16	0.67	0.17	0.72	0.22	0.15	0.15	0.21	0.2	0.84	0.14	0.53	0.16	0.56	0.12	0.8	0.17	0.46	0.11	0.5	0.15
		32.949	0.75	0.1	0.37	0.22	0.64	0.15	0.72	0.18	0.11	0.22	0.16	0.17	0.8	0.08	0.48	0.2	0.56	0.11	0.77	0.14	0.48	0.11	0.51	0.19
		32.97	0.81	0.12	0.32	0.19	0.69	0.12	0.78	0.16	0.15	0.14	0.17	0.18	0.79	0.12	0.49	0.15	0.51	0.12	0.77	0.14	0.49	0.12	0.49	0.15
		32.991	0.71	0.14	0.35	0.25	0.69	0.13	0.73	0.19	0.13	0.19	0.15	0.19	0.8	0.14	0.49	0.15	0.55	0.14	0.75	0.12	0.48	0.11	0.47	0.13
		33.011	0.79	0.14	0.31	0.16	0.67	0.12	0.72	0.18	0.16	0.2	0.18	0.13	0.77	0.14	0.52	0.19	0.53	0.13	0.77	0.12	0.44	0.11	0.46	0.14
		33.032	0.8	0.16	0.32	0.23	0.69	0.16	0.82	0.21	0.17	0.15	0.17	0.15	0.75	0.17	0.48	0.15	0.6	0.12	0.76	0.14	0.47	0.13	0.48	0.18
		33.053	0.78	0.1	0.34	0.2	0.64	0.14	0.74	0.18	0.12	0.19	0.18	0.19	0.77	0.18	0.46	0.16	0.53	0.14	0.74	0.18	0.46	0.1	0.49	0.13
		33.074	0.78	0.07	0.34	0.18	0.74	0.15	0.69	0.18	0.14	0.16	0.18	0.17	0.8	0.14	0.52	0.2	0.54	0.13	0.75	0.11	0.49	0.11	0.5	0.16
		33.094	0.78	0.11	0.33	0.19	0.67	0.12	0.68	0.19	0.15	0.13	0.2	0.21	0.83	0.09	0.54	0.14	0.55	0.12	0.77	0.12	0.45	0.15	0.46	0.18
		33.115	0.77	0.11	0.35	0.17	0.65	0.23	0.79	0.12	0.18	0.16	0.19	0.17	0.79	0.09	0.5	0.14	0.56	0.15	0.84	0.16	0.43	0.14	0.52	0.15
		33.136	0.79	0.12	0.37	0.17	0.68	0.19	0.8	0.18	0.15	0.16	0.17	0.17	0.81	0.12	0.5	0.15	0.57	0.13	0.77	0.13	0.47	0.1	0.49	0.19
		33.156	0.8	0.1	0.36	0.2	0.76	0.17	0.79	0.18	0.12	0.19	0.17	0.17	0.8	0.14	0.45	0.14	0.55	0.14	0.79	0.11	0.47	0.08	0.54	0.14
		33.177	0.78	0.14	0.34	0.18	0.7	0.14	0.69	0.14	0.11	0.19	0.18	0.14	0.76	0.15	0.48	0.22	0.58	0.13	0.8	0.13	0.47	0.12	0.47	0.16
		33.198	0.81	0.13	0.3	0.18	0.7	0.16	0.75	0.18	0.13	0.12	0.17	0.16	0.78	0.11	0.46	0.15	0.53	0.1	0.79	0.13	0.44	0.1	0.48	0.16
		33.226	0.82	0.11	0.39	0.17	0.67	0.19	0.71	0.23	0.15	0.19	0.15	0.12	0.77	0.14	0.46	0.17	0.6	0.13	0.73	0.14	0.43	0.12	0.53	0.11
		33.246	0.77	0.13	0.35	0.17	0.7	0.12	0.75	0.24	0.17	0.17	0.18	0.19	0.78	0.15	0.45	0.15	0.56	0.14	0.79	0.11	0.42	0.12	0.5	0.16
		33.267	0.8	0.17	0.36	0.17	0.66	0.16	0.82	0.2	0.13	0.2	0.23	0.2	0.76	0.1	0.54	0.16	0.56	0.16	0.79	0.15	0.44	0.12	0.46	0.14
		33.288	0.81	0.16	0.32	0.18	0.72	0.15	0.78	0.24	0.12	0.24	0.22	0.21	0.8	0.09	0.49	0.15	0.58	0.1	0.74	0.14	0.44	0.14	0.49	0.13
		33.309	0.76	0.09	0.4	0.22	0.66	0.14	0.69	0.19	0.17	0.22	0.17	0.17	0.79	0.1	0.48	0.15	0.54	0.12	0.73	0.15	0.44	0.16	0.49	0.13
		33.334	0.79	0.13	0.39	0.18	0.66	0.19	0.74	0.21	0.12	0.17	0.17	0.19	0.77	0.12	0.5	0.13	0.56	0.11	0.78	0.14	0.43	0.12	0.48	0.12
		33.355	0.76	0.17	0.37	0.18	0.7	0.17	0.79	0.18	0.15	0.17	0.18	0.16	0.81	0.1	0.51	0.18	0.55	0.14	0.78	0.19	0.42	0.17	0.51	0.15
		33.379	0.77	0.13	0.36	0.19	0.71	0.16	0.8	0.2	0.15	0.16	0.2	0.18	0.79	0.15	0.46	0.2	0.58	0.1	0.76	0.15	0.44	0.13	0.5	0.17
		33.4	0.79	0.14	0.4	0.21	0.68	0.17	0.71	0.15	0.2	0.2	0.18	0.17	0.8	0.14	0.52	0.15	0.56	0.12	0.8	0.16	0.44	0.13	0.48	0.18
		33.421	0.79	0.13	0.33	0.16	0.76	0.16	0.8	0.16	0.13	0.14	0.19	0.2	0.79	0.14	0.49	0.16	0.53	0.11	0.77	0.15	0.5	0.1	0.49	0.17
		33.441	0.83	0.12	0.34	0.25	0.66	0.17	0.75	0.23	0.12	0.16	0.19	0.15	0.82	0.09	0.51	0.18	0.57	0.14	0.79	0.15	0.46	0.1	0.47	0.16
		33.462	0.76	0.13	0.37	0.19	0.69	0.11	0.75	0.19	0.15	0.23	0.18	0.18	0.8	0.09	0.48	0.14	0.56	0.15	0.78	0.17	0.44	0.12	0.47	0.16
		33.489	0.82	0.13	0.32	0.29	0.66	0.15	0.76	0.21	0.13	0.17	0.21	0.15	0.8	0.13	0.47	0.14	0.54	0.14	0.76	0.15	0.46	0.13	0.48	0.14
		33.509	0.75	0.11	0.34	0.21	0.66	0.11	0.81	0.2	0.15	0.13	0.17	0.16	0.79	0.13	0.52	0.13	0.56	0.15	0.78	0.1	0.49	0.1	0.47	0.12
		33.53	0.78	0.11	0.32	0.22	0.69	0.16	0.74	0.18	0.16	0.18	0.21	0.2	0.8	0.12	0.52	0.17	0.56	0.14	0.83	0.12	0.46	0.14	0.51	0.17
		33.551	0.78	0.14	0.36	0.22	0.69	0.11	0.78	0.16	0.16	0.16	0.21	0.15	0.81	0.1	0.42	0.2	0.57	0.12	0.76	0.16	0.46	0.14	0.49	0.15
		33.571	0.8	0.1	0.38	0.16	0.69	0.16	0.75	0.2	0.16	0.17	0.21	0.15	0.77	0.11	0.43	0.2	0.53	0.14	0.79	0.16	0.47	0.13	0.5	0.15
		33.598	0.81	0.12	0.37	0.16	0.64	0.17	0.79	0.17	0.12	0.19	0.16	0.16	0.78	0.13	0.52	0.13	0.55	0.13	0.77	0.12	0.48	0.13	0.46	0.16
		33.619	0.79	0.1	0.37	0.23	0.67	0.16	0.72	0.22	0.18	0.18	0.15	0.21	0.82	0.15	0.47	0.23	0.57	0.13	0.72	0.15	0.45	0.12	0.52	0.15
		33.639	0.81	0.15	0.38	0.17	0.65	0.15	0.83	0.17	0.14	0.14	0.19	0.2	0.77	0.12	0.43	0.19	0.59	0.11	0.8	0.14	0.45	0.1	0.45	0.12
		33.676	0.82	0.1	0.36	0.2	0.75	0.19	0.76	0.19	0.11	0.2	0.13	0.17	0.78	0.12	0.49	0.19	0.55	0.14	0.76	0.14	0.47	0.12	0.47	0.14
		33.696	0.74	0.16	0.38	0.17	0.69	0.16	0.71	0.25	0.17	0.17	0.19	0.15	0.78	0.14	0.46	0.19	0.54	0.13	0.8	0.13	0.47	0.11	0.51	0.16
		33.717	0.79	0.15	0.32	0.28	0.65	0.18	0.72	0.16	0.13	0.2	0.23	0.19	0.79	0.12	0.47	0.2	0.56	0.14	0.78	0.16	0.43	0.15	0.5	0.16
		33.738	0.81	0.14	0.35	0.22	0.65	0.14	0.8	0.21	0.12	0.2	0.2	0.18	0.79	0.11	0.51	0.12	0.55	0.13	0.78	0.14	0.44	0.18	0.5	0.13
		33.759	0.83	0.17	0.34	0.2	0.66	0.18	0.7	0.18	0.09	0.22	0.18	0.17	0.76	0.14	0.46	0.16	0.57	0.15	0.77	0.15	0.43	0.14	0.51	0.15
		33.779	0.75	0.15	0.31	0.21	0.66	0.22	0.73	0.2	0.11	0.22	0.19	0.17	0.79	0.1	0.44	0.19	0.56	0.11	0.77	0.16	0.44	0.13	0.49	0.21
		33.8	0.8	0.14	0.35	0.17	0.66	0.19	0.67	0.22	0.17	0.16	0.23	0.18	0.77	0.12	0.52	0.18	0.57	0.13	0.76	0.16	0.43	0.15	0.48	0.16
		33.821	0.78	0.13	0.36	0.22	0.67	0.17	0.75	0.17	0.2	0.15	0.23	0.18	0.84	0.11	0.49	0.2	0.54	0.15	0.79	0.18	0.42	0.11	0.49	0.15
		33.841	0.78	0.12	0.38	0.17	0.68	0.16	0.7	0.18	0.17	0.16	0.17	0.19	0.81	0.13	0.48	0.16	0.56	0.11	0.73	0.14	0.44	0.15	0.46	0.16
		33.864	0.81	0.13	0.36	0.22	0.7	0.15	0.72	0.26	0.16	0.16	0.19	0.18	0.8	0.12	0.52	0.17	0.57	0.15	0.76	0.15	0.45	0.12	0.47	0.17
		33.884	0.81	0.09	0.36	0.2	0.65	0.15	0.78	0.13	0.19	0.16	0.22	0.15	0.78	0.14	0.51	0.18	0.52	0.13	0.75	0.14	0.43	0.1	0.46	0.22
		33.905	0.78	0.12	0.38	0.16	0.68	0.11	0.79	0.16	0.14	0.16	0.19	0.2	0.79	0.12	0.5	0.12	0.56	0.15	0.76	0.17	0.5	0.13	0.45	0.16
		33.926	0.79	0.16	0.36	0.21	0.72	0.18	0.77	0.17	0.14	0.16	0.22	0.15	0.8	0.14	0.46	0.16	0.55	0.14	0.79	0.11	0.45	0.12	0.44	0.21
		33.946	0.78	0.11	0.37	0.19	0.64	0.14	0.75	0.21	0.16	0.14	0.16	0.22	0.81	0.13	0.49	0.19	0.58	0.12	0.76	0.19	0.44	0.1	0.49	0.17
		33.973	0.76	0.09	0.32	0.2	0.68	0.14	0.74	0.18	0.15	0.13	0.17	0.19	0.79	0.11	0.51	0.14	0.56	0.12	0.82	0.15	0.43	0.11	0.5	0.14
		33.994	0.82	0.11	0.33	0.17	0.66	0.18	0.73	0.19	0.1	0.17	0.2	0.18	0.76	0.11	0.5	0.13	0.58	0.13	0.75	0.12	0.45	0.13	0.47	0.15
		34.014	0.78	0.14	0.36	0.17	0.66	0.15	0.79	0.21	0.16	0.13	0.14	0.17	0.76	0.11	0.47	0.17	0.6	0.13	0.76	0.15	0.45	0.11	0.49	0.18
		34.051	0.79	0.12	0.42	0.17	0.66	0.11	0.71	0.24	0.13	0.21	0.19	0.19	0.79	0.13	0.47	0.16	0.53	0.14	0.82	0.17	0.46	0.15	0.47	0.16
		34.071	0.77	0.13	0.37	0.18	0.66	0.13	0.7	0.17	0.16	0.26	0.22	0.18	0.8	0.11	0.54	0.15	0.53	0.15	0.77	0.15	0.45	0.11	0.47	0.16
		34.092	0.8	0.14	0.33	0.19	0.68	0.13	0.79	0.23	0.13	0.2	0.18	0.18	0.78	0.09	0.51	0.15	0.57	0.16	0.83	0.15	0.44	0.09	0.5	0.14
		34.113	0.79	0.12	0.31	0.22	0.62	0.18	0.75	0.15	0.17	0.17	0.22	0.16	0.75	0.12	0.47	0.13	0.6	0.16	0.82	0.16	0.46	0.13	0.47	0.17
		34.134	0.8	0.13	0.33	0.21	0.69	0.18	0.7	0.17	0.13	0.19	0.19	0.17	0.78	0.13	0.47	0.18	0.55	0.14	0.77	0.17	0.45	0.11	0.48	0.15
		34.154	0.76	0.12	0.35	0.19	0.66	0.19	0.69	0.15	0.16	0.24	0.19	0.16	0.79	0.11	0.49	0.22	0.57	0.14	0.79	0.14	0.46	0.13	0.48	0.16
		34.175	0.83	0.11	0.37	0.19	0.68	0.13	0.77	0.18	0.14	0.14	0.18	0.15	0.8	0.09	0.5	0.13	0.58	0.17	0.75	0.14	0.46	0.14	0.51	0.13
		34.196	0.83	0.16	0.42	0.19	0.66	0.13	0.74	0.2	0.15	0.17	0.17	0.16	0.8	0.14	0.49	0.18	0.55	0.14	0.77	0.16	0.46	0.2	0.49	0.12
		34.216	0.84	0.14	0.39	0.2	0.67	0.14	0.72	0.16	0.11	0.21	0.17	0.11	0.77	0.13	0.48	0.16	0.56	0.11	0.77	0.14	0.47	0.13	0.48	0.16
		34.237	0.79	0.16	0.35	0.21	0.72	0.15	0.82	0.21	0.13	0.18	0.17	0.19	0.8	0.15	0.53	0.17	0.57	0.17	0.82	0.13	0.45	0.12	0.45	0.15
		34.258	0.84	0.14	0.36	0.17	0.69	0.15	0.77	0.27	0.13	0.22	0.14	0.19	0.78	0.11	0.49	0.19	0.57	0.13	0.77	0.13	0.44	0.14	0.49	0.16
		34.279	0.76	0.13	0.41	0.21	0.69	0.2	0.7	0.21	0.17	0.14	0.18	0.19	0.8	0.15	0.45	0.18	0.55	0.16	0.79	0.13	0.46	0.14	0.51	0.16
		34.316	0.73	0.08	0.36	0.21	0.63	0.13	0.74	0.21	0.13	0.15	0.22	0.18	0.78	0.11	0.5	0.13	0.56	0.14	0.78	0.11	0.44	0.14	0.47	0.11
		34.337	0.81	0.1	0.34	0.18	0.62	0.17	0.71	0.22	0.13	0.18	0.2	0.16	0.76	0.14	0.51	0.13	0.55	0.12	0.75	0.12	0.44	0.14	0.52	0.13
		34.358	0.8	0.17	0.39	0.17	0.69	0.13	0.73	0.1	0.11	0.17	0.22	0.16	0.79	0.09	0.45	0.12	0.54	0.14	0.79	0.14	0.44	0.12	0.47	0.17
		34.379	0.78	0.14	0.41	0.16	0.69	0.18	0.72	0.14	0.12	0.12	0.2	0.19	0.81	0.17	0.48	0.16	0.59	0.13	0.8	0.14	0.45	0.11	0.41	0.16
		34.399	0.83	0.15	0.38	0.22	0.68	0.12	0.74	0.21	0.13	0.21	0.17	0.17	0.76	0.12	0.48	0.21	0.58	0.17	0.72	0.16	0.45	0.13	0.46	0.17
		34.42	0.79	0.17	0.38	0.23	0.67	0.2	0.72	0.13	0.13	0.17	0.17	0.21	0.79	0.12	0.47	0.14	0.59	0.13	0.82	0.13	0.48	0.15	0.45	0.16
		34.441	0.8	0.08	0.37	0.22	0.67	0.11	0.7	0.18	0.14	0.19	0.16	0.21	0.78	0.16	0.53	0.21	0.57	0.14	0.79	0.13	0.48	0.11	0.51	0.13
		34.461	0.8	0.16	0.39	0.15	0.67	0.1	0.75	0.13	0.12	0.19	0.2	0.2	0.8	0.13	0.49	0.16	0.52	0.15	0.79	0.15	0.46	0.1	0.49	0.15
		34.482	0.83	0.15	0.34	0.16	0.65	0.14	0.76	0.16	0.1	0.21	0.15	0.16	0.79	0.12	0.47	0.18	0.55	0.14	0.72	0.17	0.46	0.12	0.5	0.15
		34.503	0.81	0.12	0.35	0.18	0.74	0.15	0.73	0.18	0.13	0.15	0.2	0.18	0.78	0.12	0.49	0.13	0.55	0.16	0.78	0.15	0.45	0.11	0.47	0.18
		34.524	0.79	0.12	0.35	0.16	0.7	0.15	0.69	0.19	0.17	0.14	0.18	0.16	0.75	0.11	0.46	0.17	0.59	0.15	0.74	0.2	0.45	0.13	0.5	0.15
		34.544	0.81	0.15	0.36	0.2	0.66	0.16	0.76	0.14	0.13	0.21	0.19	0.18	0.77	0.15	0.48	0.21	0.54	0.13	0.79	0.11	0.46	0.12	0.48	0.13
		34.566	0.8	0.08	0.37	0.16	0.65	0.19	0.76	0.17	0.14	0.12	0.2	0.18	0.75	0.12	0.49	0.15	0.56	0.15	0.76	0.2	0.47	0.1	0.46	0.14
		34.587	0.8	0.11	0.34	0.2	0.71	0.17	0.7	0.18	0.13	0.22	0.22	0.2	0.78	0.14	0.47	0.2	0.55	0.17	0.75	0.16	0.49	0.14	0.49	0.14
		34.608	0.78	0.13	0.34	0.21	0.71	0.16	0.76	0.16	0.14	0.21	0.2	0.17	0.82	0.1	0.52	0.16	0.58	0.14	0.76	0.15	0.44	0.14	0.45	0.17
		34.645	0.73	0.14	0.36	0.19	0.72	0.13	0.83	0.16	0.19	0.18	0.17	0.19	0.82	0.12	0.49	0.14	0.54	0.13	0.81	0.19	0.49	0.13	0.48	0.14
		34.666	0.79	0.14	0.34	0.17	0.71	0.12	0.75	0.18	0.14	0.17	0.21	0.16	0.81	0.11	0.48	0.16	0.57	0.12	0.81	0.11	0.45	0.11	0.47	0.17
		34.686	0.8	0.14	0.34	0.2	0.64	0.18	0.78	0.18	0.13	0.24	0.18	0.18	0.75	0.12	0.42	0.16	0.55	0.12	0.82	0.11	0.48	0.11	0.48	0.13
		34.707	0.78	0.1	0.32	0.18	0.65	0.15	0.81	0.21	0.14	0.14	0.18	0.18	0.78	0.15	0.5	0.17	0.57	0.14	0.8	0.09	0.45	0.11	0.49	0.13
		34.728	0.79	0.15	0.36	0.18	0.67	0.16	0.69	0.2	0.16	0.17	0.2	0.15	0.75	0.08	0.45	0.19	0.58	0.15	0.76	0.15	0.45	0.11	0.49	0.16
		34.749	0.77	0.08	0.37	0.23	0.66	0.16	0.74	0.21	0.12	0.21	0.19	0.16	0.78	0.1	0.47	0.18	0.56	0.14	0.75	0.11	0.44	0.16	0.47	0.13
		34.769	0.77	0.12	0.32	0.21	0.71	0.17	0.79	0.19	0.12	0.17	0.16	0.17	0.79	0.12	0.48	0.17	0.53	0.12	0.77	0.13	0.46	0.12	0.49	0.14
		34.79	0.76	0.12	0.37	0.24	0.7	0.19	0.68	0.16	0.12	0.17	0.18	0.17	0.78	0.14	0.44	0.12	0.56	0.11	0.78	0.18	0.45	0.14	0.47	0.13
		34.811	0.76	0.11	0.33	0.19	0.69	0.14	0.73	0.24	0.12	0.22	0.22	0.21	0.78	0.12	0.51	0.17	0.56	0.12	0.8	0.13	0.45	0.12	0.51	0.11
		34.831	0.77	0.14	0.4	0.24	0.64	0.15	0.75	0.23	0.16	0.19	0.17	0.2	0.79	0.09	0.47	0.2	0.58	0.1	0.81	0.13	0.43	0.15	0.5	0.12
		34.852	0.79	0.12	0.33	0.2	0.68	0.16	0.7	0.22	0.14	0.17	0.21	0.17	0.79	0.11	0.47	0.14	0.54	0.13	0.75	0.16	0.45	0.16	0.52	0.15
		34.873	0.79	0.1	0.35	0.19	0.71	0.16	0.79	0.25	0.12	0.23	0.2	0.2	0.77	0.13	0.49	0.13	0.6	0.13	0.79	0.13	0.45	0.12	0.47	0.16
		34.911	0.76	0.14	0.31	0.22	0.68	0.15	0.79	0.22	0.14	0.21	0.19	0.17	0.8	0.11	0.52	0.16	0.55	0.11	0.82	0.14	0.48	0.1	0.48	0.14
		34.931	0.72	0.14	0.41	0.23	0.67	0.11	0.66	0.17	0.13	0.17	0.19	0.21	0.78	0.13	0.47	0.15	0.53	0.16	0.81	0.17	0.47	0.13	0.45	0.19
		34.952	0.77	0.12	0.28	0.21	0.62	0.14	0.69	0.26	0.13	0.18	0.2	0.18	0.77	0.12	0.48	0.16	0.58	0.15	0.78	0.16	0.45	0.15	0.54	0.13
		34.973	0.78	0.09	0.33	0.21	0.63	0.18	0.78	0.14	0.15	0.18	0.18	0.16	0.78	0.11	0.47	0.17	0.53	0.11	0.77	0.15	0.48	0.09	0.51	0.14
		34.994	0.82	0.15	0.34	0.2	0.67	0.15	0.81	0.15	0.15	0.22	0.21	0.18	0.78	0.09	0.48	0.18	0.58	0.15	0.76	0.12	0.46	0.15	0.47	0.15
		35.014	0.83	0.12	0.27	0.17	0.66	0.19	0.74	0.13	0.11	0.23	0.22	0.17	0.78	0.13	0.49	0.17	0.58	0.12	0.79	0.14	0.47	0.13	0.46	0.14
		35.035	0.77	0.11	0.32	0.24	0.72	0.18	0.77	0.15	0.13	0.15	0.16	0.16	0.75	0.09	0.53	0.14	0.58	0.12	0.79	0.14	0.48	0.13	0.49	0.18
		35.056	0.81	0.1	0.34	0.15	0.69	0.15	0.78	0.18	0.19	0.18	0.21	0.15	0.77	0.12	0.48	0.19	0.57	0.15	0.77	0.1	0.44	0.16	0.46	0.13
		35.076	0.83	0.13	0.36	0.2	0.74	0.14	0.79	0.17	0.14	0.16	0.25	0.18	0.76	0.11	0.51	0.17	0.53	0.14	0.77	0.14	0.41	0.14	0.45	0.13
		35.097	0.78	0.14	0.35	0.21	0.67	0.18	0.81	0.27	0.16	0.15	0.23	0.16	0.8	0.15	0.49	0.15	0.57	0.14	0.8	0.14	0.47	0.15	0.48	0.16
		35.118	0.78	0.12	0.35	0.18	0.68	0.18	0.75	0.21	0.16	0.19	0.17	0.18	0.78	0.14	0.53	0.15	0.53	0.15	0.82	0.15	0.43	0.13	0.48	0.15
		35.139	0.74	0.12	0.26	0.26	0.67	0.13	0.71	0.17	0.13	0.19	0.2	0.14	0.8	0.09	0.45	0.13	0.56	0.12	0.8	0.12	0.48	0.13	0.51	0.17
		35.176	0.81	0.17	0.36	0.18	0.71	0.14	0.77	0.18	0.15	0.16	0.22	0.15	0.79	0.12	0.49	0.19	0.56	0.15	0.8	0.16	0.43	0.15	0.51	0.17
		35.196	0.8	0.15	0.31	0.29	0.7	0.18	0.79	0.21	0.15	0.2	0.19	0.19	0.78	0.12	0.52	0.15	0.54	0.16	0.75	0.13	0.43	0.12	0.49	0.14
		35.217	0.74	0.1	0.33	0.23	0.66	0.18	0.77	0.21	0.11	0.19	0.17	0.17	0.8	0.14	0.54	0.2	0.57	0.13	0.84	0.17	0.5	0.11	0.47	0.18
		35.238	0.79	0.14	0.41	0.19	0.67	0.16	0.78	0.18	0.11	0.22	0.22	0.19	0.79	0.12	0.52	0.14	0.55	0.21	0.77	0.13	0.45	0.15	0.51	0.15
		35.259	0.8	0.15	0.35	0.23	0.69	0.2	0.71	0.24	0.12	0.27	0.19	0.2	0.78	0.1	0.47	0.17	0.56	0.12	0.77	0.16	0.44	0.13	0.5	0.15
		35.279	0.73	0.13	0.31	0.19	0.67	0.16	0.7	0.22	0.15	0.18	0.22	0.21	0.81	0.15	0.53	0.17	0.57	0.16	0.8	0.16	0.47	0.13	0.49	0.14
		35.3	0.8	0.12	0.39	0.17	0.64	0.18	0.77	0.17	0.16	0.11	0.14	0.2	0.76	0.13	0.48	0.18	0.55	0.15	0.76	0.12	0.5	0.14	0.49	0.14
		35.321	0.78	0.1	0.35	0.2	0.63	0.17	0.74	0.2	0.13	0.19	0.15	0.22	0.8	0.09	0.47	0.14	0.51	0.15	0.81	0.17	0.5	0.12	0.49	0.15
		35.341	0.77	0.12	0.32	0.19	0.67	0.11	0.7	0.14	0.17	0.13	0.21	0.15	0.8	0.16	0.49	0.16	0.59	0.13	0.77	0.14	0.44	0.14	0.51	0.18
		35.362	0.78	0.2	0.36	0.23	0.64	0.13	0.69	0.22	0.11	0.26	0.24	0.17	0.77	0.16	0.45	0.18	0.59	0.09	0.79	0.13	0.47	0.13	0.47	0.12
		35.383	0.75	0.12	0.35	0.18	0.7	0.16	0.76	0.18	0.15	0.15	0.21	0.14	0.78	0.12	0.49	0.18	0.59	0.16	0.77	0.13	0.45	0.13	0.46	0.18
		35.404	0.8	0.14	0.34	0.22	0.67	0.16	0.74	0.2	0.14	0.13	0.17	0.17	0.8	0.16	0.52	0.15	0.54	0.12	0.76	0.14	0.47	0.12	0.49	0.15
		35.424	0.77	0.14	0.33	0.18	0.72	0.15	0.73	0.18	0.16	0.18	0.17	0.18	0.81	0.12	0.46	0.14	0.54	0.16	0.77	0.13	0.45	0.11	0.48	0.2
		35.445	0.79	0.14	0.4	0.18	0.74	0.19	0.76	0.16	0.13	0.14	0.18	0.18	0.79	0.1	0.46	0.17	0.56	0.16	0.75	0.13	0.46	0.11	0.48	0.1
		35.468	0.79	0.13	0.29	0.2	0.72	0.15	0.72	0.21	0.13	0.15	0.19	0.16	0.79	0.11	0.45	0.17	0.56	0.12	0.75	0.13	0.45	0.13	0.49	0.18
		35.489	0.75	0.11	0.37	0.21	0.65	0.12	0.72	0.2	0.12	0.18	0.15	0.19	0.8	0.13	0.51	0.15	0.57	0.14	0.78	0.13	0.47	0.13	0.49	0.18
		35.509	0.82	0.22	0.31	0.21	0.67	0.15	0.75	0.14	0.17	0.18	0.17	0.17	0.78	0.13	0.51	0.18	0.57	0.12	0.76	0.12	0.48	0.13	0.48	0.17
		35.53	0.77	0.1	0.34	0.18	0.68	0.16	0.78	0.15	0.15	0.15	0.19	0.19	0.79	0.12	0.48	0.13	0.53	0.16	0.75	0.11	0.49	0.1	0.49	0.14
		35.569	0.75	0.12	0.38	0.22	0.66	0.14	0.64	0.26	0.13	0.17	0.19	0.19	0.76	0.15	0.48	0.15	0.55	0.11	0.79	0.12	0.47	0.11	0.47	0.17
		35.589	0.81	0.16	0.32	0.17	0.66	0.14	0.68	0.15	0.14	0.14	0.21	0.16	0.82	0.14	0.51	0.19	0.55	0.13	0.79	0.14	0.46	0.12	0.47	0.1
		35.61	0.75	0.13	0.34	0.22	0.72	0.15	0.71	0.2	0.11	0.16	0.17	0.2	0.8	0.13	0.47	0.14	0.55	0.12	0.78	0.17	0.47	0.11	0.49	0.14
		35.631	0.77	0.13	0.32	0.23	0.67	0.1	0.76	0.15	0.13	0.21	0.21	0.16	0.82	0.12	0.44	0.13	0.56	0.1	0.79	0.13	0.42	0.13	0.46	0.14
		35.651	0.8	0.13	0.38	0.17	0.63	0.16	0.75	0.17	0.16	0.13	0.21	0.18	0.81	0.16	0.47	0.15	0.55	0.16	0.76	0.15	0.47	0.12	0.49	0.11
		35.672	0.8	0.12	0.32	0.18	0.67	0.15	0.75	0.17	0.14	0.18	0.18	0.24	0.77	0.12	0.51	0.17	0.55	0.17	0.79	0.14	0.44	0.14	0.48	0.15
		35.693	0.81	0.1	0.38	0.2	0.66	0.16	0.72	0.19	0.12	0.2	0.22	0.17	0.78	0.16	0.44	0.17	0.56	0.12	0.76	0.19	0.45	0.1	0.5	0.12
		35.714	0.79	0.13	0.37	0.21	0.64	0.23	0.7	0.14	0.12	0.21	0.21	0.18	0.75	0.12	0.52	0.15	0.54	0.15	0.8	0.16	0.46	0.12	0.48	0.16
		35.734	0.82	0.1	0.35	0.23	0.69	0.14	0.8	0.24	0.13	0.21	0.21	0.14	0.76	0.1	0.5	0.15	0.57	0.14	0.77	0.14	0.47	0.09	0.46	0.13
		35.755	0.8	0.12	0.31	0.22	0.65	0.14	0.68	0.3	0.12	0.17	0.18	0.18	0.8	0.14	0.49	0.18	0.58	0.12	0.79	0.13	0.47	0.12	0.47	0.15
		35.776	0.81	0.12	0.36	0.19	0.68	0.15	0.77	0.2	0.14	0.18	0.22	0.18	0.76	0.13	0.45	0.18	0.55	0.12	0.78	0.12	0.48	0.12	0.47	0.12
		35.796	0.78	0.11	0.36	0.16	0.65	0.15	0.75	0.26	0.13	0.22	0.19	0.14	0.82	0.16	0.49	0.15	0.58	0.14	0.77	0.13	0.46	0.12	0.47	0.18
		35.817	0.81	0.11	0.37	0.23	0.67	0.14	0.72	0.18	0.12	0.24	0.2	0.15	0.8	0.09	0.5	0.18	0.57	0.12	0.78	0.1	0.43	0.14	0.43	0.17
		35.841	0.77	0.11	0.36	0.17	0.67	0.18	0.77	0.24	0.13	0.2	0.19	0.17	0.78	0.12	0.47	0.19	0.53	0.16	0.79	0.14	0.45	0.13	0.49	0.11
		35.862	0.79	0.15	0.36	0.19	0.71	0.16	0.73	0.21	0.14	0.13	0.22	0.17	0.77	0.13	0.46	0.18	0.57	0.13	0.79	0.12	0.46	0.14	0.46	0.15
		35.883	0.81	0.14	0.36	0.12	0.72	0.17	0.75	0.2	0.16	0.19	0.21	0.16	0.74	0.14	0.47	0.21	0.56	0.13	0.78	0.12	0.48	0.11	0.47	0.13
		35.904	0.78	0.14	0.37	0.19	0.66	0.14	0.69	0.15	0.15	0.11	0.2	0.19	0.77	0.12	0.46	0.17	0.54	0.16	0.76	0.12	0.44	0.13	0.48	0.15
		35.924	0.78	0.1	0.37	0.2	0.7	0.14	0.74	0.19	0.16	0.13	0.17	0.18	0.77	0.15	0.46	0.16	0.57	0.14	0.83	0.16	0.47	0.13	0.47	0.14
		35.951	0.79	0.14	0.36	0.15	0.7	0.17	0.73	0.15	0.1	0.26	0.19	0.14	0.8	0.11	0.46	0.21	0.5	0.19	0.79	0.13	0.48	0.11	0.49	0.13
		35.971	0.82	0.11	0.35	0.23	0.65	0.17	0.78	0.15	0.15	0.15	0.18	0.19	0.78	0.14	0.49	0.14	0.59	0.13	0.74	0.17	0.47	0.15	0.5	0.14
		35.997	0.81	0.14	0.35	0.17	0.68	0.16	0.72	0.21	0.1	0.15	0.14	0.22	0.76	0.12	0.49	0.17	0.56	0.15	0.82	0.13	0.46	0.15	0.5	0.14
		36.018	0.75	0.1	0.39	0.19	0.65	0.14	0.76	0.19	0.18	0.15	0.23	0.15	0.83	0.14	0.47	0.14	0.53	0.16	0.76	0.12	0.48	0.1	0.49	0.14
		36.039	0.73	0.16	0.34	0.15	0.66	0.15	0.68	0.2	0.11	0.2	0.15	0.23	0.78	0.14	0.52	0.13	0.53	0.14	0.78	0.15	0.45	0.15	0.49	0.16
		36.076	0.79	0.1	0.4	0.14	0.69	0.17	0.71	0.18	0.08	0.18	0.18	0.19	0.78	0.14	0.48	0.19	0.51	0.17	0.76	0.11	0.45	0.14	0.49	0.15
		36.096	0.81	0.11	0.35	0.17	0.71	0.2	0.75	0.2	0.16	0.15	0.18	0.18	0.78	0.12	0.47	0.17	0.56	0.1	0.81	0.16	0.44	0.13	0.51	0.13
		36.117	0.77	0.14	0.41	0.19	0.66	0.17	0.71	0.19	0.17	0.18	0.17	0.16	0.78	0.13	0.49	0.17	0.55	0.14	0.75	0.15	0.46	0.16	0.49	0.17
		36.138	0.75	0.14	0.41	0.19	0.66	0.16	0.75	0.17	0.14	0.2	0.19	0.19	0.79	0.14	0.45	0.18	0.55	0.15	0.78	0.12	0.45	0.13	0.5	0.13
		36.159	0.8	0.09	0.33	0.17	0.71	0.19	0.69	0.19	0.14	0.14	0.21	0.15	0.78	0.11	0.49	0.15	0.54	0.14	0.77	0.14	0.44	0.1	0.5	0.14
		36.179	0.77	0.1	0.4	0.18	0.66	0.18	0.82	0.17	0.11	0.19	0.2	0.14	0.76	0.1	0.48	0.17	0.56	0.16	0.77	0.12	0.45	0.14	0.46	0.15
		36.2	0.75	0.17	0.4	0.16	0.74	0.23	0.72	0.24	0.14	0.15	0.18	0.17	0.75	0.11	0.47	0.19	0.55	0.16	0.8	0.1	0.49	0.11	0.47	0.16
		36.221	0.8	0.13	0.38	0.12	0.65	0.17	0.76	0.22	0.13	0.16	0.18	0.17	0.77	0.1	0.49	0.16	0.54	0.12	0.77	0.1	0.44	0.14	0.49	0.18
		36.241	0.77	0.18	0.35	0.18	0.69	0.13	0.76	0.19	0.16	0.13	0.19	0.19	0.76	0.1	0.51	0.12	0.56	0.12	0.73	0.18	0.44	0.09	0.48	0.14
		36.262	0.8	0.09	0.44	0.15	0.62	0.13	0.73	0.21	0.14	0.23	0.16	0.2	0.76	0.11	0.49	0.15	0.55	0.14	0.8	0.13	0.45	0.15	0.46	0.16
		36.283	0.79	0.16	0.37	0.19	0.66	0.16	0.71	0.16	0.14	0.15	0.19	0.13	0.79	0.12	0.46	0.22	0.55	0.12	0.79	0.21	0.46	0.13	0.49	0.14
		36.304	0.76	0.17	0.41	0.2	0.72	0.17	0.72	0.16	0.1	0.25	0.19	0.19	0.75	0.15	0.47	0.2	0.55	0.16	0.82	0.16	0.48	0.11	0.46	0.14
		36.341	0.74	0.1	0.37	0.17	0.63	0.19	0.76	0.23	0.19	0.15	0.25	0.15	0.78	0.12	0.49	0.13	0.57	0.14	0.8	0.17	0.45	0.11	0.46	0.14
		36.362	0.79	0.09	0.37	0.19	0.69	0.19	0.76	0.23	0.14	0.14	0.21	0.2	0.76	0.13	0.5	0.12	0.55	0.17	0.76	0.11	0.48	0.12	0.48	0.18
		36.383	0.79	0.13	0.39	0.17	0.72	0.18	0.66	0.2	0.09	0.18	0.26	0.17	0.8	0.11	0.5	0.17	0.57	0.09	0.76	0.13	0.46	0.11	0.53	0.16
		36.404	0.82	0.09	0.39	0.18	0.68	0.11	0.73	0.18	0.09	0.25	0.2	0.19	0.78	0.15	0.49	0.15	0.55	0.14	0.8	0.12	0.44	0.12	0.51	0.17
		36.424	0.73	0.1	0.4	0.15	0.69	0.14	0.69	0.13	0.14	0.19	0.2	0.17	0.77	0.12	0.53	0.18	0.56	0.14	0.81	0.15	0.43	0.12	0.51	0.14
		36.445	0.79	0.16	0.33	0.22	0.7	0.2	0.79	0.2	0.09	0.19	0.21	0.21	0.76	0.1	0.5	0.16	0.57	0.12	0.8	0.15	0.45	0.14	0.52	0.15
		36.466	0.77	0.11	0.36	0.16	0.65	0.15	0.72	0.27	0.12	0.24	0.22	0.16	0.79	0.1	0.47	0.14	0.54	0.16	0.78	0.17	0.47	0.12	0.47	0.18
		36.486	0.76	0.12	0.38	0.16	0.68	0.14	0.74	0.18	0.14	0.21	0.21	0.16	0.8	0.14	0.49	0.13	0.57	0.15	0.77	0.11	0.44	0.12	0.53	0.15
		36.507	0.79	0.11	0.32	0.15	0.68	0.14	0.72	0.15	0.16	0.14	0.2	0.17	0.79	0.11	0.47	0.12	0.54	0.15	0.77	0.1	0.44	0.1	0.49	0.14
		36.528	0.75	0.08	0.4	0.18	0.66	0.16	0.76	0.28	0.16	0.17	0.21	0.18	0.79	0.11	0.51	0.19	0.54	0.13	0.77	0.13	0.44	0.14	0.46	0.17
		36.549	0.82	0.13	0.34	0.16	0.68	0.15	0.68	0.18	0.11	0.24	0.23	0.15	0.76	0.1	0.51	0.15	0.55	0.15	0.75	0.14	0.47	0.1	0.47	0.13
		36.569	0.77	0.15	0.34	0.16	0.63	0.19	0.75	0.24	0.15	0.13	0.18	0.17	0.77	0.13	0.5	0.14	0.59	0.16	0.78	0.18	0.47	0.11	0.51	0.14
		36.591	0.72	0.11	0.36	0.18	0.69	0.16	0.69	0.19	0.12	0.22	0.18	0.17	0.79	0.11	0.49	0.14	0.59	0.14	0.79	0.13	0.48	0.15	0.52	0.14
		36.612	0.75	0.16	0.34	0.18	0.67	0.15	0.79	0.19	0.2	0.15	0.21	0.18	0.77	0.09	0.47	0.13	0.53	0.12	0.77	0.15	0.43	0.12	0.49	0.17
		36.633	0.8	0.08	0.33	0.24	0.73	0.16	0.74	0.22	0.14	0.14	0.21	0.18	0.77	0.1	0.5	0.14	0.57	0.14	0.78	0.16	0.48	0.12	0.51	0.15
		36.654	0.75	0.1	0.36	0.18	0.73	0.17	0.77	0.15	0.13	0.15	0.23	0.16	0.84	0.14	0.49	0.16	0.56	0.12	0.76	0.12	0.47	0.13	0.53	0.17
		36.674	0.75	0.09	0.37	0.18	0.72	0.15	0.82	0.19	0.19	0.17	0.2	0.19	0.79	0.14	0.49	0.18	0.55	0.13	0.75	0.16	0.49	0.13	0.47	0.14
		36.701	0.8	0.12	0.31	0.2	0.72	0.14	0.74	0.15	0.13	0.22	0.2	0.16	0.83	0.11	0.48	0.15	0.58	0.12	0.82	0.17	0.44	0.13	0.46	0.15
		36.721	0.75	0.12	0.38	0.15	0.76	0.11	0.8	0.25	0.16	0.17	0.17	0.2	0.78	0.09	0.45	0.21	0.56	0.11	0.78	0.15	0.45	0.14	0.46	0.13
		36.742	0.78	0.09	0.38	0.17	0.65	0.15	0.76	0.18	0.12	0.15	0.19	0.17	0.79	0.15	0.52	0.17	0.57	0.11	0.77	0.16	0.48	0.16	0.54	0.12
		36.779	0.79	0.13	0.37	0.19	0.68	0.18	0.77	0.17	0.12	0.18	0.23	0.13	0.78	0.13	0.47	0.18	0.57	0.16	0.73	0.12	0.47	0.13	0.47	0.17
		36.799	0.78	0.12	0.36	0.2	0.67	0.18	0.73	0.26	0.18	0.1	0.2	0.14	0.76	0.1	0.49	0.17	0.6	0.12	0.77	0.13	0.47	0.1	0.48	0.17
		36.82	0.79	0.12	0.38	0.19	0.67	0.17	0.71	0.28	0.15	0.15	0.18	0.19	0.82	0.15	0.51	0.13	0.54	0.15	0.75	0.11	0.43	0.14	0.5	0.15
		36.841	0.78	0.12	0.37	0.17	0.71	0.11	0.77	0.18	0.18	0.14	0.21	0.19	0.76	0.12	0.5	0.15	0.54	0.15	0.78	0.12	0.47	0.16	0.48	0.15
		36.861	0.74	0.18	0.37	0.2	0.7	0.15	0.74	0.18	0.12	0.17	0.17	0.24	0.77	0.1	0.49	0.17	0.54	0.13	0.78	0.09	0.45	0.13	0.52	0.15
		36.882	0.78	0.14	0.34	0.17	0.64	0.17	0.74	0.15	0.12	0.17	0.19	0.16	0.8	0.12	0.52	0.19	0.61	0.15	0.79	0.13	0.46	0.12	0.47	0.14
		36.903	0.78	0.14	0.37	0.19	0.71	0.16	0.7	0.2	0.12	0.19	0.2	0.19	0.79	0.11	0.5	0.21	0.56	0.11	0.8	0.12	0.46	0.09	0.49	0.14
		36.924	0.76	0.18	0.4	0.18	0.7	0.14	0.78	0.14	0.15	0.13	0.18	0.19	0.79	0.11	0.48	0.18	0.5	0.14	0.81	0.16	0.48	0.12	0.55	0.13
		36.944	0.75	0.15	0.37	0.19	0.65	0.16	0.73	0.15	0.14	0.18	0.18	0.18	0.77	0.12	0.46	0.14	0.55	0.12	0.78	0.14	0.44	0.12	0.48	0.11
		36.965	0.75	0.11	0.32	0.21	0.72	0.16	0.73	0.11	0.17	0.13	0.17	0.2	0.8	0.17	0.54	0.17	0.55	0.15	0.78	0.15	0.45	0.13	0.46	0.15
		36.986	0.81	0.13	0.32	0.2	0.68	0.14	0.71	0.23	0.15	0.16	0.19	0.2	0.79	0.13	0.54	0.14	0.53	0.13	0.76	0.14	0.45	0.15	0.48	0.13
		37.006	0.82	0.12	0.36	0.15	0.71	0.15	0.7	0.21	0.11	0.2	0.19	0.2	0.8	0.13	0.45	0.19	0.56	0.15	0.8	0.18	0.47	0.13	0.46	0.13
		37.044	0.76	0.11	0.37	0.26	0.68	0.15	0.71	0.23	0.16	0.17	0.19	0.21	0.79	0.12	0.48	0.14	0.57	0.16	0.79	0.14	0.45	0.1	0.47	0.13
		37.065	0.79	0.14	0.36	0.21	0.61	0.16	0.71	0.12	0.13	0.19	0.23	0.17	0.83	0.13	0.52	0.21	0.56	0.12	0.78	0.13	0.45	0.12	0.48	0.14
		37.086	0.8	0.08	0.37	0.2	0.69	0.14	0.74	0.2	0.14	0.2	0.16	0.2	0.8	0.15	0.54	0.19	0.59	0.17	0.82	0.11	0.48	0.1	0.55	0.14
		37.106	0.76	0.11	0.37	0.18	0.64	0.15	0.73	0.15	0.13	0.17	0.17	0.17	0.78	0.13	0.52	0.13	0.58	0.14	0.77	0.15	0.44	0.12	0.5	0.13
		37.127	0.74	0.13	0.38	0.22	0.68	0.13	0.72	0.19	0.15	0.22	0.18	0.19	0.78	0.17	0.46	0.18	0.52	0.16	0.81	0.16	0.46	0.12	0.46	0.15
		37.148	0.76	0.13	0.38	0.14	0.67	0.13	0.74	0.16	0.17	0.18	0.19	0.19	0.78	0.11	0.45	0.2	0.57	0.13	0.79	0.11	0.45	0.13	0.52	0.13
		37.169	0.79	0.1	0.36	0.24	0.7	0.17	0.77	0.21	0.13	0.16	0.22	0.2	0.77	0.14	0.49	0.13	0.55	0.11	0.79	0.12	0.44	0.11	0.52	0.15
		37.189	0.79	0.13	0.35	0.18	0.68	0.16	0.69	0.18	0.14	0.13	0.2	0.19	0.81	0.1	0.48	0.15	0.52	0.15	0.78	0.12	0.47	0.12	0.47	0.14
		37.21	0.76	0.15	0.31	0.22	0.68	0.14	0.81	0.17	0.16	0.15	0.21	0.17	0.77	0.13	0.48	0.15	0.6	0.12	0.79	0.15	0.45	0.13	0.45	0.19
		37.231	0.8	0.14	0.35	0.21	0.69	0.13	0.77	0.21	0.17	0.18	0.23	0.19	0.78	0.12	0.49	0.16	0.54	0.14	0.79	0.14	0.44	0.12	0.52	0.13
		37.251	0.8	0.13	0.31	0.23	0.68	0.13	0.74	0.17	0.16	0.11	0.19	0.2	0.8	0.12	0.51	0.18	0.57	0.14	0.77	0.15	0.46	0.11	0.49	0.19
		37.272	0.74	0.16	0.36	0.17	0.68	0.11	0.75	0.17	0.14	0.11	0.17	0.16	0.8	0.12	0.52	0.18	0.54	0.15	0.78	0.13	0.46	0.12	0.47	0.16
		37.294	0.74	0.11	0.38	0.15	0.68	0.16	0.75	0.2	0.14	0.2	0.21	0.16	0.81	0.12	0.49	0.17	0.56	0.14	0.75	0.11	0.45	0.14	0.46	0.17
		37.315	0.81	0.09	0.36	0.2	0.62	0.14	0.72	0.15	0.15	0.24	0.17	0.21	0.77	0.12	0.5	0.13	0.58	0.16	0.75	0.14	0.43	0.14	0.49	0.17
		37.336	0.75	0.14	0.36	0.18	0.69	0.15	0.7	0.21	0.15	0.24	0.2	0.23	0.79	0.11	0.5	0.16	0.58	0.11	0.77	0.14	0.47	0.13	0.51	0.16
		37.372	0.79	0.14	0.39	0.22	0.67	0.18	0.78	0.14	0.12	0.18	0.22	0.16	0.8	0.12	0.48	0.16	0.55	0.13	0.8	0.15	0.47	0.12	0.46	0.2
		37.393	0.77	0.12	0.35	0.2	0.64	0.2	0.76	0.21	0.12	0.19	0.19	0.19	0.83	0.17	0.49	0.18	0.55	0.11	0.8	0.12	0.43	0.14	0.46	0.15
		37.414	0.75	0.11	0.38	0.17	0.62	0.19	0.73	0.17	0.18	0.12	0.16	0.18	0.77	0.1	0.54	0.18	0.58	0.13	0.75	0.15	0.47	0.1	0.49	0.19
		37.434	0.82	0.12	0.35	0.21	0.67	0.14	0.72	0.18	0.15	0.25	0.15	0.18	0.82	0.12	0.53	0.17	0.56	0.15	0.82	0.16	0.43	0.15	0.49	0.16
		37.455	0.74	0.11	0.33	0.17	0.68	0.15	0.69	0.15	0.13	0.24	0.16	0.23	0.78	0.12	0.5	0.15	0.54	0.16	0.78	0.1	0.43	0.12	0.5	0.14
		37.476	0.77	0.11	0.35	0.21	0.73	0.14	0.76	0.21	0.11	0.18	0.16	0.21	0.79	0.11	0.5	0.11	0.52	0.16	0.78	0.16	0.43	0.1	0.52	0.14
		37.496	0.8	0.15	0.33	0.18	0.7	0.13	0.77	0.14	0.16	0.14	0.16	0.21	0.79	0.11	0.45	0.16	0.55	0.14	0.75	0.12	0.43	0.1	0.49	0.16
		37.517	0.72	0.13	0.35	0.19	0.67	0.15	0.74	0.23	0.13	0.18	0.17	0.21	0.79	0.14	0.49	0.16	0.51	0.14	0.76	0.12	0.46	0.1	0.48	0.17
		37.538	0.8	0.1	0.39	0.16	0.71	0.16	0.68	0.17	0.15	0.14	0.14	0.2	0.78	0.12	0.51	0.2	0.55	0.13	0.82	0.15	0.47	0.13	0.49	0.18
		37.56	0.78	0.13	0.38	0.17	0.68	0.13	0.76	0.19	0.17	0.2	0.18	0.17	0.77	0.16	0.51	0.16	0.53	0.13	0.82	0.15	0.45	0.14	0.49	0.14
		37.581	0.77	0.12	0.4	0.18	0.66	0.14	0.64	0.2	0.17	0.13	0.16	0.21	0.81	0.13	0.49	0.16	0.55	0.11	0.78	0.15	0.45	0.15	0.48	0.14
		37.601	0.8	0.18	0.4	0.19	0.65	0.13	0.81	0.18	0.13	0.14	0.18	0.25	0.8	0.14	0.56	0.21	0.56	0.14	0.79	0.13	0.47	0.17	0.51	0.15
		37.638	0.76	0.13	0.36	0.2	0.66	0.17	0.77	0.16	0.13	0.2	0.14	0.24	0.81	0.13	0.47	0.16	0.56	0.14	0.8	0.13	0.46	0.12	0.5	0.14
		37.659	0.73	0.09	0.36	0.27	0.65	0.19	0.73	0.12	0.13	0.2	0.18	0.21	0.8	0.17	0.48	0.18	0.56	0.17	0.78	0.16	0.46	0.1	0.51	0.13
		37.679	0.73	0.1	0.4	0.18	0.71	0.17	0.73	0.18	0.18	0.15	0.18	0.23	0.75	0.12	0.47	0.16	0.56	0.15	0.77	0.14	0.46	0.13	0.55	0.16
		37.7	0.76	0.1	0.35	0.2	0.69	0.15	0.73	0.15	0.12	0.19	0.19	0.14	0.8	0.1	0.52	0.13	0.53	0.15	0.75	0.13	0.49	0.12	0.48	0.14
		37.721	0.8	0.12	0.36	0.18	0.69	0.16	0.73	0.2	0.16	0.11	0.17	0.2	0.8	0.1	0.5	0.14	0.55	0.13	0.8	0.16	0.46	0.11	0.46	0.2
		37.741	0.8	0.13	0.4	0.19	0.74	0.11	0.73	0.16	0.12	0.17	0.21	0.19	0.78	0.12	0.55	0.16	0.53	0.14	0.76	0.12	0.46	0.13	0.5	0.14
		37.762	0.69	0.14	0.35	0.18	0.65	0.12	0.73	0.14	0.17	0.14	0.16	0.19	0.79	0.09	0.5	0.2	0.56	0.12	0.78	0.13	0.48	0.14	0.5	0.15
		37.783	0.78	0.11	0.33	0.19	0.73	0.17	0.74	0.2	0.15	0.18	0.2	0.15	0.81	0.1	0.51	0.18	0.55	0.16	0.78	0.17	0.46	0.16	0.5	0.16

## Sheet: Figure 1F
Immobile fractions GFP-XPB			WT						XPA KO
			siCTRL 0J/m2	siCTRL 10J/m2	siCTRL 10J/m2_3h	siXPF 0 J/m2	siXPF 10 J/m2	siXPF 10 J/m2_3h	siCTRL 0J/m2	siCTRL 10J/m2	siCTRL 10J/m2_3h	siXPF 0 J/m2	siXPF 10 J/m2	siXPF 10 J/m2_3h
			2.51919	51.8553	9.49065	-4.3606	50.4409	92.2284	-0.43573	35.3749	29.4445	2.25482	35.0316	52.6209
			13.5435	65.7946	-0.84994	0.715322	81.102	83.8964	8.43979	34.8702	30.8736	11.5764	52.7251	43.6402
			-0.82514	54.7668	9.41071	5.27193	94.7532	81.0735	2.75087	42.3538	29.421	3.27535	45.37	37.4311
			4.79845	29.5775	22.1814	-9.65652	96.9564	57.089	4.45204	41.5169	22.7699	0.706995	48.1743	41.7738
			13.9855	51.8443	49.7897	-3.05636	94.2756	85.4654	7.39521	35.048	22.2656	-2.11304	54.5321	29.1925
			6.46685	48.9424	9.04239	-4.34883	78.9825	90.5751	5.02738	36.5253	21.9905	2.27962	54.5868	32.5146
			8.39118	54.8982	13.241	4.41861	89.6967	79.0674	-6.19336	28.5343	43.9233	9.60401	59.1039	36.688
			13.9174	76.4589	11.0815	-5.47104	95.4874	64.9741	-6.15878	58.4379	36.264	2.27994	60.0006	46.5156
			3.46792	66.6997	4.60507	-6.74206	90.6891	84.072	5.18638	44.837	34.5353	5.24235	43.5161	42.2121
			9.10124	31.2832	16.2492	-4.63131	90.282	21.8141	9.47932	38.4477	36.5177	3.49705	58.722	52.859
			-17.477	54.2709	16.7023	-13.7624	62.9753	84.9106	-2.48163	41.057	23.572	-1.62928	45.4236	59.53
			-7.80101	51.326	13.5034	2.34095	84.793	90.6428	-10.2475	52.1931	36.9984	1.48619	48.1609	26.8188
			-10.1933	87.3081	24.4566	13.4343	74.3876	84.3882	0.525996	32.6035	27.0051	7.25369	34.0206	29.25
			-6.83125	55.4911	19.6055	-9.77661	76.4354	90.7734	-1.90811	38.4501	35.5674	-0.27622	38.6769	22.6811
			-10.629	41.0272	7.80155	-0.48254	85.1397	72.506	0.42148	36.085	28.7381	12.2836	37.7933	31.5956
			10.1358	45.0584	30.5451	5.84872	82.5237	81.5292	-8.12192	51.287	18.5361	12.0658	49.1535	33.3813
			-10.2124	57.4447	30.4033	6.48211	70.6211	68.1306	-0.76803	39.3036	24.3089	4.73602	44.0111	41.5191
			-5.11952	50.4853	11.9762	12.0922	80.604	71.7475	-3.08691	37.9698	32.7994	1.16103	43.7126	57.0487
			-8.42156	49.801	6.30175	11.681	69.9667	77.7004	7.485	40.0107	20.34	3.6521	53.1693	16.4834
			-8.81692	57.0864	22.0514	0.003144	82.093	89.0779	-2.40465	30.8705	31.8802	2.40929	37.194	24.9116
				75.9691	10.7648				1.56397	33.8038	30.8482	8.70953	30.4729	50.961
				68.846	11.0246				-3.01509	33.4779	19.9193	-11.1313	28.7411	46.1362
				43.0005					4.2099	37.4295	34.8493	-0.00901	32.7898	50.43
				46.043					-11.5909	30.1693	30.599	-8.99367	45.7078	41.9478
				59.1902					-5.23597	43.0516	38.4331	-11.4132	45.182	38.5934
				45.0231					-5.73349	30.3944	28.405	-21.4336	47.8553	34.5803
				57.3336					5.09778	37.4732	26.7057	-11.1583	35.2688	54.5932
				42.033					13.0107	29.7816	34.4979	-16.2727	45.6092	45.9445
				58.1534					-0.77133	23.5972	25.5925	-5.30384	41.9252	58.4676
				55.5426					-6.89242	41.6906	28.1092	-4.73952	35.8614	34.3975
											27.7164			32.701
											32.4507			39.6842
											44.8026			23.9179
														45.8011

## Sheet: Figure 1G, H
GFP-XPB FRAPS		Time (s)	WT								XPF KO
			siCTRL 0J/m2		siCTRL 10J/m2		siXPA 0 J/m2		siXPA 10 J/m2		siCTRL 0J/m2		siCTRL 10J/m2		siXPA 0 J/m2		siXPA 10 J/m2
			Mean	SEM	Mean	SEM	Mean	SEM	Mean	SEM	Mean	SEM	Mean	SEM	Mean	SEM	Mean	SEM
		0	1.17	0.1	1.18	0.11	1.241	0.153	1.187	0.143	1.26791	0.191061	1.26905	0.213599	1.23743	0.165972	1.19132	0.094094
		0.026	1.25	0.14	1.21	0.14	1.2	0.127	1.217	0.139	1.20953	0.13991	1.20762	0.186997	1.18327	0.180312	1.17319	0.114662
		0.058	1.15	0.14	1.16	0.13	1.155	0.144	1.174	0.141	1.18146	0.130498	1.1809	0.157296	1.16615	0.178707	1.17003	0.114045
		0.072	1.18	0.14	1.19	0.11	1.165	0.137	1.166	0.111	1.10815	0.200366	1.18051	0.12996	1.20194	0.154358	1.1894	0.109961
		0.089	1.11	0.16	1.15	0.14	1.14	0.138	1.175	0.165	1.1955	0.199542	1.15903	0.145875	1.1724	0.129383	1.13731	0.100041
		0.12	1.13	0.13	1.13	0.1	1.12	0.129	1.14	0.184	1.17488	0.147257	1.1498	0.166504	1.16681	0.163059	1.13455	0.09863
		0.134	1.13	0.1	1.05	0.14	1.108	0.162	1.188	0.132	1.15288	0.143484	1.12076	0.169625	1.10868	0.190182	1.13003	0.128696
		0.168	1.15	0.11	1.08	0.12	1.134	0.148	1.119	0.119	1.1543	0.160021	1.15056	0.144623	1.14286	0.165605	1.12255	0.105442
		0.182	1.12	0.18	1.1	0.15	1.118	0.117	1.101	0.136	1.17874	0.145402	1.12519	0.184793	1.10928	0.145595	1.11509	0.121217
		0.199	1.1	0.14	1.08	0.15	1.125	0.117	1.147	0.147	1.12595	0.132426	1.08951	0.101197	1.09606	0.136016	1.12458	0.116889
		0.23	1.07	0.1	1.03	0.13	1.084	0.15	1.117	0.17	1.1057	0.160275	1.09963	0.141616	1.08898	0.149749	1.09719	0.101466
		0.244	1.05	0.13	1.02	0.13	1.091	0.145	1.065	0.137	1.13342	0.180622	1.10986	0.15816	1.04736	0.204887	1.0933	0.123746
		0.277	1.09	0.13	1.04	0.11	1.072	0.122	1.092	0.119	1.10052	0.156547	1.11946	0.172942	1.05603	0.146666	1.11484	0.115489
		0.292	1.06	0.13	1.05	0.1	1.109	0.134	1.067	0.149	1.06065	0.183556	1.03302	0.136145	1.04752	0.184105	1.04004	0.13984
		0.324	1.06	0.13	1.1	0.12	1.056	0.107	1.005	0.181	1.07052	0.182939	1.06263	0.138107	1.01237	0.138465	1.04381	0.100091
		0.339	1.09	0.15	1.05	0.13	1.052	0.135	1.057	0.105	1.09968	0.168172	1.08938	0.129286	1.03772	0.154586	1.06014	0.109661
		0.353	1.08	0.14	1.07	0.12	1.069	0.117	1.053	0.147	1.09748	0.188383	1.03222	0.154951	1.08761	0.156326	1.06944	0.12195
		0.386	1.08	0.12	1.04	0.11	1.054	0.128	1.065	0.101	1.1078	0.167103	1.03023	0.141894	1.0799	0.164748	1.07398	0.101912
		0.4	1.06	0.13	1.11	0.11	1.065	0.14	1.057	0.152	1.09282	0.10583	1.03152	0.135506	1.05436	0.129806	1.04236	0.078515
		0.432	1.06	0.14	1.05	0.12	1.042	0.152	1.014	0.114	1.02878	0.211552	1.04217	0.112006	1.0581	0.182307	1.08298	0.095941
		0.447	1.05	0.13	1.06	0.12	1.039	0.153	1.101	0.146	1.04381	0.196732	1.09842	0.120984	1.06956	0.116471	1.09264	0.092479
		0.463	1.09	0.12	1.04	0.15	1.049	0.124	1.079	0.112	1.02206	0.117571	1.07022	0.138548	1.02324	0.14465	1.05381	0.102783
		0.494	1.06	0.1	1.03	0.13	1.043	0.103	1.045	0.122	1.0467	0.12961	1.03838	0.142366	1.04853	0.131623	1.03534	0.112914
		0.508	1.06	0.11	1.02	0.1	1.031	0.119	1.064	0.172	1.0218	0.198986	1.04851	0.16408	1.02138	0.132283	1.04119	0.090957
		0.539	1.06	0.14	1.07	0.1	1.064	0.125	1.051	0.149	1.10089	0.109644	1.04992	0.166298	1.06607	0.142973	1.03569	0.122849
		0.554	1.01	0.13	1.03	0.14	1.032	0.191	1.078	0.096	1.07115	0.107606	1.05753	0.165431	1.00914	0.235843	1.08464	0.121967
		0.586	1.02	0.16	1.05	0.11	1.043	0.109	1.047	0.183	1.04177	0.169183	1.00786	0.139288	1.11034	0.120684	1.02874	0.11279
		0.6	1.07	0.16	1.05	0.1	1.05	0.152	1.02	0.136	1.11627	0.116173	1.05869	0.17992	1.08424	0.162624	1.00944	0.100102
		0.617	1.03	0.13	1.03	0.14	0.995	0.175	1.04	0.162	1.02851	0.147968	1.0634	0.185467	0.989139	0.124292	1.04098	0.124087
		0.649	0.99	0.17	1	0.14	1.022	0.149	1.074	0.137	1.0404	0.165277	1.06439	0.123244	1.06054	0.183476	1.06691	0.107153
		0.663	1.05	0.12	1.07	0.14	1.049	0.172	1.018	0.125	1.04224	0.14691	1.08941	0.181986	1.03397	0.160881	1.03486	0.120177
		0.695	1.06	0.13	1.06	0.11	1.056	0.147	1.045	0.13	1.06425	0.195223	1.08655	0.149907	1.05666	0.169529	1.0412	0.130512
		0.709	0.98	0.13	1.04	0.11	1.046	0.11	1.059	0.16	1.0998	0.200615	1.03631	0.169374	1.00029	0.177907	1.06686	0.112842
		0.727	1.05	0.12	1.04	0.12	1.02	0.128	1.087	0.144	1.06352	0.147468	1.02862	0.143577	1.02642	0.162838	1.04339	0.133863
		0.757	1.04	0.16	1.03	0.15	1.017	0.147	1.047	0.152	0.984749	0.281923	1.09838	0.137721	1.0365	0.139207	1.04542	0.138473
		0.772	1.06	0.14	1.05	0.12	0.982	0.154	1.018	0.143	1.0718	0.117982	1.02418	0.122872	1.03097	0.158941	1.02584	0.135772
		0.804	1	0.12	1.03	0.14	1.04	0.195	1.047	0.165	1.06041	0.193662	1.04164	0.111291	1.02297	0.176266	1.03508	0.123924
		0.818	1.05	0.16	0.99	0.12	1.003	0.141	1.054	0.138	1.04923	0.178822	1.05197	0.111107	1.00754	0.172761	1.06968	0.12465
		0.851	1.05	0.14	1.02	0.11	1.008	0.148	1.045	0.145	1.01916	0.220188	1.01491	0.11775	1.06794	0.146809	1.02728	0.126162
		0.865	1.04	0.16	1.04	0.15	1.026	0.133	1.062	0.188	1.03986	0.12958	1.06667	0.135514	1.06002	0.139434	1.03427	0.102429
		0.882	1.02	0.18	1.01	0.15	1.005	0.146	1.051	0.12	1.08986	0.155357	1.06093	0.141479	0.982	0.162661	1.0333	0.10396
		0.913	0.99	0.15	1.04	0.14	1.014	0.166	1.006	0.138	1.06168	0.149646	0.991538	0.142937	1.01324	0.135318	1.07363	0.120105
		0.927	1.03	0.1	1.03	0.16	1.017	0.136	1.012	0.163	1.02191	0.164884	1.05515	0.159569	1.03046	0.17112	1.02738	0.10413
		0.959	1.02	0.2	1.03	0.12	0.999	0.164	1.054	0.147	1.07901	0.219566	1.00059	0.125608	1.04098	0.139939	1.02376	0.098232
		0.974	1.01	0.12	1	0.14	1.021	0.117	1.005	0.167	1.0136	0.142597	1.03412	0.146753	1.06822	0.142117	1.06096	0.118798
		0.992	1.04	0.14	1.02	0.16	1.075	0.101	1.03	0.129	1.0405	0.158425	1.12524	0.140173	1.01044	0.143278	1.05104	0.11277
		1.021	1.03	0.14	1.01	0.16	1.005	0.159	1.064	0.11	0.991391	0.144778	1.01284	0.150201	1.03602	0.140795	1.04463	0.089986
		1.035	1.01	0.15	1	0.12	0.991	0.151	1.056	0.171	1.09745	0.154449	1.03137	0.126954	0.973239	0.123459	0.996909	0.093789
		1.067	1.06	0.12	1.01	0.12	1.029	0.132	1.037	0.152	1.08294	0.137733	1.00625	0.111993	0.963338	0.145951	1.02524	0.108805
		1.082	1.01	0.14	1.01	0.13	0.998	0.157	1.013	0.129	1.01801	0.131556	1.05545	0.110635	1.02633	0.12076	1.00513	0.118017
		1.114	1.05	0.14	1	0.12	1.022	0.122	1.059	0.133	0.977141	0.228775	1.02799	0.126601	1.05755	0.184515	1.02951	0.123484
		1.129	0.99	0.19	1.05	0.12	1.062	0.135	0.969	0.151	1.05411	0.141442	1.0466	0.117267	1.00455	0.128713	1.04377	0.106891
		1.145	1.01	0.11	1	0.12	0.997	0.132	1.036	0.133	0.988895	0.122423	1.03658	0.134676	0.997624	0.184796	1.03164	0.095479
		1.176	1.04	0.13	1.03	0.16	1.013	0.109	1.06	0.16	1.10587	0.18585	1.05135	0.141266	1.00076	0.179794	1.04915	0.097784
		1.19	1.04	0.1	1.03	0.11	1.02	0.116	1.057	0.14	1.07355	0.141868	1.03686	0.141112	0.969118	0.130782	1.06879	0.136018
		1.223	1.03	0.12	1.02	0.11	0.975	0.156	1.014	0.178	1.05109	0.151216	1.05249	0.152134	1.02343	0.165733	1.01527	0.098965
		1.237	1.01	0.12	1.05	0.15	0.963	0.136	1.061	0.158	1.03616	0.165586	1.02473	0.147249	1.00518	0.149988	1.01795	0.116598
		1.269	1.03	0.15	1.05	0.13	0.965	0.144	0.987	0.156	1.07709	0.165374	1.02805	0.129047	1.00279	0.137358	1.04095	0.119148
		1.284	1.01	0.12	1.02	0.11	1.004	0.149	1.032	0.152	1.05136	0.176037	1.06572	0.133824	1.03237	0.118148	1.02682	0.117231
		1.299	1.08	0.11	0.99	0.12	1.004	0.125	1.054	0.175	1.05551	0.160248	1.0582	0.16421	0.974404	0.16447	1.0448	0.083223
		1.332	0.97	0.12	1.03	0.12	0.998	0.124	0.995	0.143	1.03856	0.144162	1.03899	0.110089	1.02072	0.143892	1.0182	0.109037
		1.347	1.02	0.12	1.04	0.15	1.005	0.115	1.071	0.135	1.05035	0.113988	1.02248	0.15907	1.05015	0.149613	0.999216	0.107284
		1.379	1.03	0.13	1.06	0.09	1.01	0.147	0.985	0.173	1.00948	0.125503	1.07824	0.194717	1.05834	0.166146	1.01579	0.113752
		1.393	1.06	0.12	1.02	0.14	0.985	0.142	1.023	0.125	1.04983	0.119853	1.05004	0.163153	1.01754	0.150069	1.0418	0.093153
		1.41	1.04	0.11	1.03	0.12	0.989	0.156	1.037	0.127	1.04336	0.136284	1.00004	0.159034	1.01658	0.145033	1.03174	0.108683
		1.44	1.03	0.12	1.04	0.13	1.033	0.123	1.032	0.148	1.03253	0.154091	1.0639	0.130363	0.982587	0.129581	1.03063	0.115898
		1.454	1.01	0.13	0.98	0.14	1.03	0.091	0.994	0.092	1.02685	0.260884	0.981368	0.162502	1.01156	0.179988	1.03623	0.123993
		1.487	1.03	0.1	1.01	0.17	0.999	0.131	1.043	0.169	1.02814	0.127711	1.05529	0.132998	1.00629	0.158158	1.0184	0.111542
		1.501	0.99	0.14	1	0.12	1.027	0.135	1.062	0.164	1.01135	0.201152	0.98827	0.13926	0.969383	0.162627	1.04813	0.104449
		1.533	1	0.16	1.03	0.11	1.031	0.134	1.037	0.157	1.02031	0.135838	1.03219	0.139956	1.02234	0.134572	1.01519	0.095045
		1.547	1.02	0.12	1.02	0.12	1.015	0.149	1.02	0.169	1.0188	0.159134	1.06817	0.109129	0.988518	0.157514	1.02487	0.091908
		1.564	1.03	0.11	0.98	0.12	1.024	0.137	1.042	0.119	1.03242	0.171097	1.00861	0.147226	1.02928	0.141434	1.02576	0.084205
		1.596	1.05	0.13	1.02	0.11	0.977	0.115	1.025	0.159	1.04529	0.144531	1.04787	0.164102	0.997249	0.13366	1.02612	0.129449
		1.61	1.02	0.1	1.02	0.11	0.982	0.143	1.03	0.137	1.01868	0.088636	1.02128	0.130599	1.02491	0.168403	1.04182	0.130135
		1.642	0.98	0.13	0.99	0.11	1.03	0.102	1.006	0.141	1.0401	0.159735	1.04035	0.167752	0.986566	0.132779	1.00549	0.11165
		1.657	0.98	0.15	1.02	0.13	1.001	0.131	1.021	0.154	1.06377	0.186248	1.03432	0.125933	1.03909	0.175505	1.01392	0.122639
		1.673	1.01	0.11	1.05	0.12	1.018	0.126	1.055	0.143	1.00269	0.174877	1.0064	0.191907	1.0256	0.12407	1.04404	0.10797
		1.704	1.07	0.16	1.01	0.13	0.991	0.164	1.02	0.155	1.04823	0.131773	0.980784	0.143231	1.0093	0.171494	1.07289	0.11932
		1.719	1.04	0.15	1.02	0.11	1.003	0.103	1.021	0.136	1.05498	0.139437	1.02686	0.132805	0.983228	0.139775	1.02589	0.131292
		1.751	1.03	0.12	1.02	0.09	1.05	0.138	1.065	0.129	1.02293	0.188759	0.997716	0.122359	0.980141	0.161061	1.01194	0.104875
		1.765	1.06	0.15	1.02	0.09	1.043	0.152	1.052	0.13	1.03491	0.129041	1.01972	0.139351	0.994292	0.15084	1.01055	0.12849
		1.797	1	0.12	1.04	0.16	1.063	0.126	1.045	0.19	0.99787	0.153895	1.03912	0.161091	0.999799	0.155684	1.04884	0.157316
		1.812	0.99	0.16	1.02	0.15	1.014	0.169	1.024	0.199	1.00896	0.178714	1.00085	0.126774	0.999345	0.15397	1.04938	0.124767
		1.827	1	0.14	1	0.14	1.04	0.172	1.007	0.183	1.03648	0.127034	1.07146	0.160745	1.05521	0.158074	1.01315	0.126373
		1.859	1	0.14	0.99	0.11	1.034	0.144	1.042	0.136	1.00746	0.196585	1.07171	0.164535	0.995042	0.112699	1.04357	0.104934
		1.874	1.01	0.11	0.99	0.1	0.987	0.17	1.005	0.132	1.06249	0.219461	0.941393	0.157901	1.01225	0.156506	0.977984	0.113302
		1.907	1.07	0.15	1.04	0.15	1.001	0.164	1.046	0.146	1.06757	0.129585	1.06851	0.160207	1.0206	0.163067	1.04138	0.130539
		1.921	1.03	0.09	0.99	0.1	0.948	0.16	0.978	0.153	1.02216	0.134632	1.03818	0.118697	1.06027	0.143211	1.03302	0.105749
		1.938	1	0.14	1.03	0.13	0.982	0.138	1.037	0.155	1.01287	0.130632	1.03354	0.119069	0.996456	0.115655	1.01822	0.108567
		1.969	0.99	0.1	1.04	0.14	1.016	0.122	1.006	0.131	1.05828	0.260303	1.03634	0.151591	1.02893	0.141691	0.99693	0.104188
		1.984	0.96	0.15	1.05	0.1	1.008	0.124	1.008	0.17	1.07944	0.168665	1.01906	0.110744	1.00045	0.170793	1.03914	0.094735
		2.016	1	0.1	0.98	0.13	0.977	0.105	0.956	0.197	1.00967	0.122921	0.99635	0.133475	0.996171	0.136932	1.02885	0.102286
		2.03	1.03	0.15	1.01	0.1	1.064	0.137	1.039	0.128	1.06386	0.160554	0.985081	0.163865	1.02952	0.138663	1.04379	0.122859
		2.047	1.04	0.18	1.03	0.11	1.036	0.139	1.028	0.148	1.02059	0.14221	1.0476	0.138058	0.996523	0.146835	1.00522	0.104261
		2.078	1.02	0.15	1.07	0.11	1.043	0.136	1.016	0.106	1.01935	0.12165	1.039	0.151018	1.07176	0.160697	1.05771	0.130656
		2.092	1.04	0.13	0.94	0.1	1.029	0.108	1.006	0.124	1.02607	0.146951	1.04916	0.113068	1.01344	0.156167	1.00764	0.102222
		2.124	1.03	0.17	1	0.14	1.014	0.138	1.039	0.114	1.09769	0.140385	1.0057	0.102921	1.0313	0.162685	1.01767	0.105502
		2.139	0.97	0.13	0.97	0.11	0.996	0.118	0.986	0.117	1.04453	0.126097	1.03281	0.135149	1.00978	0.145411	1.02721	0.121895
		2.171	1	0.09	1.06	0.1	0.999	0.121	1.039	0.153	1.03794	0.158791	1.00956	0.131527	1.03778	0.123531	1.01991	0.13179
		2.185	0.99	0.14	0.96	0.13	1.01	0.157	0.99	0.153	1.04376	0.122998	1.01291	0.120382	1.01545	0.127386	0.975904	0.126287
		2.202	1.01	0.11	1	0.11	1.021	0.128	1.025	0.133	1.0302	0.094199	0.994555	0.12358	1.04899	0.13699	1.02844	0.104156
		2.234	1.01	0.14	1.02	0.09	1.017	0.11	1.022	0.157	1.03121	0.120562	1.03239	0.153203	1.01791	0.176793	1.02184	0.109845
		2.248	1.03	0.14	0.99	0.13	0.938	0.172	1.001	0.127	1.03195	0.115161	1.04049	0.161629	1.03229	0.15745	1.00099	0.105709
		2.28	0.98	0.1	1.02	0.13	0.963	0.151	1.007	0.123	1.03953	0.138818	1.06611	0.196233	1.06525	0.162705	1.02725	0.117129
		2.294	1	0.16	1.05	0.15	1.017	0.139	1.015	0.127	1.06101	0.178658	1.04108	0.125347	1.00511	0.167165	1.03346	0.138859
		2.312	1.01	0.13	1.03	0.15	0.956	0.154	1.013	0.125	0.983554	0.17389	1.02031	0.108149	1.01011	0.139307	1.01835	0.124983
		2.342	0.99	0.14	1.02	0.14	0.998	0.128	1.02	0.119	1.07097	0.118041	0.979979	0.134661	0.988823	0.168102	1.03223	0.121603
		2.357	0.97	0.13	1.03	0.11	1.008	0.143	1.03	0.121	1.10238	0.25348	1.02985	0.14586	1.00287	0.102051	1.02852	0.099225
		2.389	1.04	0.12	1	0.14	1.015	0.13	1.002	0.139	1.05944	0.115143	1.03819	0.146926	1.00435	0.139016	1.02589	0.098486
		2.403	0.99	0.11	1.02	0.1	0.983	0.128	1.037	0.13	0.996647	0.141124	1.03992	0.125079	0.961828	0.148581	1.01906	0.086515
		2.434	1.01	0.12	1.04	0.12	0.983	0.121	0.957	0.151	0.918274	0.334345	1.0321	0.099579	1.01851	0.146709	1.00561	0.126129
		2.449	0.99	0.16	1	0.12	0.963	0.131	0.99	0.159	1.02628	0.148608	1.04425	0.163148	1.01642	0.13489	0.991796	0.110557
		2.466	1.03	0.11	0.99	0.16	0.973	0.116	0.997	0.125	0.973624	0.14368	0.985279	0.165262	1.03567	0.121817	1.04521	0.116463
		2.497	1.02	0.1	1.01	0.13	1.028	0.139	1.014	0.156	1.00516	0.169942	1.04287	0.128821	1.00813	0.160932	1.02135	0.123319
		2.511	0.98	0.15	0.99	0.12	0.985	0.133	0.947	0.135	1.00909	0.141691	1.03452	0.14888	1.02649	0.111568	1.06347	0.111048
		2.544	0.94	0.15	0.99	0.16	1.016	0.109	1.009	0.152	0.999097	0.17599	0.979358	0.120246	1.00345	0.13249	1.01942	0.111657
		2.558	0.95	0.12	1.01	0.13	1.006	0.179	0.994	0.175	1.10292	0.253456	1.03897	0.156798	1.01798	0.150403	1.01648	0.108983
		2.589	1	0.14	1.03	0.14	1.043	0.133	1.016	0.112	1.05628	0.19977	1.02637	0.164094	0.984503	0.160775	1.04231	0.116011
		2.604	0.99	0.14	1.01	0.1	0.963	0.169	0.959	0.191	0.999615	0.112861	1.01792	0.147959	1.00938	0.163997	1.05876	0.10163
		2.619	1.03	0.11	0.99	0.13	0.979	0.163	1.044	0.122	1.03489	0.119226	1.0205	0.120876	0.999113	0.130875	0.977257	0.113895
		2.652	1	0.13	0.98	0.14	1.04	0.138	1.025	0.151	1.09164	0.161879	1.02715	0.130577	1.04469	0.15746	1.03095	0.125702
		2.667	1.02	0.13	1	0.11	1.014	0.129	0.984	0.198	1.01571	0.182953	0.961058	0.127795	1.0471	0.135354	1.06468	0.117029
		2.698	0.99	0.14	1.02	0.08	1.001	0.151	1.039	0.142	0.995291	0.126601	0.985255	0.105069	1.0392	0.134275	1.00152	0.102985
		2.712	1.02	0.14	0.99	0.15	0.982	0.112	0.985	0.135	0.9796	0.147325	1.05872	0.139901	1.0458	0.170001	1.02464	0.106516
		2.729	1.03	0.11	0.98	0.13	0.995	0.108	1.017	0.158	0.99414	0.156509	0.998087	0.143379	1.02954	0.168897	1.01999	0.140642
		2.76	1.01	0.15	1.01	0.13	0.996	0.168	1.001	0.127	1.02947	0.157634	1.01809	0.121448	0.980323	0.151727	1.01615	0.092282
		2.774	1.02	0.11	0.98	0.11	0.987	0.129	0.981	0.144	1.0206	0.123866	1.03576	0.17952	0.998664	0.1122	1.04081	0.095342
		2.806	1	0.14	0.99	0.16	0.983	0.126	1.001	0.143	1.00483	0.116262	0.991242	0.129136	0.99648	0.169744	1.00344	0.154713
		2.82	1.02	0.12	0.99	0.1	1.051	0.16	0.971	0.14	1.06778	0.14655	1.03475	0.099765	0.985776	0.190559	1.00025	0.10746
		2.854	1	0.12	0.97	0.12	1.023	0.151	1.057	0.137	1.02662	0.113943	0.997959	0.137402	1.02819	0.142547	1.0261	0.121962
		2.868	1.03	0.15	1	0.1	1.021	0.168	0.977	0.156	0.976021	0.179015	1.00383	0.134418	0.978002	0.161523	1.02622	0.14144
		2.884	0.96	0.18	1	0.13	0.981	0.136	1.035	0.165	1.03832	0.191048	1.00063	0.139755	1.04869	0.181278	0.99256	0.096317
		2.917	0.97	0.13	1.04	0.13	1.046	0.14	1	0.123	1.00103	0.173429	1.01336	0.155973	1.04386	0.133559	0.99831	0.09123
		2.931	1.03	0.12	1	0.12	0.954	0.164	1.02	0.142	1.02848	0.10582	1.02591	0.11196	1.01791	0.142844	1.01591	0.11125
		2.962	0.97	0.15	1.01	0.08	0.95	0.137	1.001	0.144	1.02001	0.165351	1.03428	0.131572	1.03041	0.136542	0.987756	0.121124
		2.976	0.97	0.2	0.98	0.15	0.976	0.1	1.019	0.163	1.00067	0.160656	1.00281	0.125925	1.04356	0.138333	1.02164	0.117368
		2.994	0.98	0.11	1.02	0.11	1.001	0.127	0.989	0.133	1.00559	0.153454	0.979623	0.115469	1.02765	0.194958	1.01957	0.106903
		3.024	1.02	0.1	1.04	0.1	1.012	0.108	1.007	0.152	1.05358	0.139074	1.03844	0.123228	0.992026	0.134078	0.978033	0.122672
		3.038	0.98	0.1	0.99	0.08	0.983	0.17	0.982	0.119	1.03222	0.12438	0.982233	0.137153	1.04731	0.150865	1.00937	0.098851
		3.071	1.04	0.13	1	0.12	0.998	0.129	1.028	0.101	1.05777	0.173858	1.06904	0.134005	1.00181	0.161522	1.0189	0.129368
		3.085	1.01	0.13	1.01	0.08	0.988	0.13	1.036	0.125	1.02517	0.159549	0.978751	0.134345	1.03576	0.161005	1.00349	0.131839
		3.117	0.98	0.11	0.97	0.1	1.026	0.204	1.002	0.168	1.03783	0.108021	1.01735	0.122115	1.00682	0.149885	1.00975	0.137363
		3.132	1.01	0.14	1.01	0.11	1.038	0.124	0.991	0.167	1.00063	0.172548	1.03198	0.111975	1.04437	0.149766	1.02328	0.128008
		3.149	1.01	0.14	0.99	0.13	0.99	0.165	0.988	0.135	1.02112	0.117889	1.03855	0.123211	0.993417	0.142631	1.04152	0.155301
		3.179	0.99	0.12	0.98	0.12	0.975	0.128	0.995	0.157	1.01132	0.15899	1.06563	0.163641	1.02555	0.134158	1.03185	0.12144
		3.194	0.98	0.15	0.95	0.14	1.012	0.182	0.968	0.135	1.03619	0.143221	0.998023	0.144895	1.04373	0.112897	1.02085	0.103592
		3.226	0.95	0.12	0.99	0.1	0.996	0.13	1.02	0.127	1.01527	0.223063	1.03243	0.131644	1.04056	0.151049	0.996686	0.129875
		3.24	1.03	0.14	0.99	0.15	0.96	0.143	1.022	0.113	1.03832	0.116429	1.02399	0.127524	1.00263	0.178378	1.00663	0.126386
		3.258	0.99	0.13	0.99	0.12	0.975	0.149	1.014	0.129	1.00338	0.149764	0.993888	0.161823	0.991128	0.137351	1.00194	0.093779
		3.288	1	0.16	1.03	0.16	0.999	0.131	0.991	0.167	1.02607	0.192743	1.00768	0.143061	1.04495	0.105922	1.04956	0.110683
		3.302	0.99	0.12	0.99	0.1	0.968	0.161	1.008	0.161	1.04943	0.150237	1.03793	0.110449	1.01673	0.117644	1.02483	0.095997
		3.333	1.02	0.13	1.03	0.12	0.98	0.119	1.022	0.12	1.02571	0.13919	0.992686	0.100561	1.02865	0.131697	1.02217	0.111904
		3.347	1.02	0.12	1	0.11	1	0.147	0.984	0.119	1.01936	0.122065	1.00059	0.130994	0.992753	0.116265	1.00286	0.094755
		3.38	1.01	0.14	0.97	0.13	0.965	0.142	1.021	0.148	1.01137	0.159559	0.982982	0.0992	0.939873	0.116758	1.00571	0.095417
		3.394	1	0.14	0.98	0.14	0.964	0.153	0.974	0.162	1.01351	0.159842	1.01224	0.142286	0.97991	0.129551	0.990896	0.112285
		3.411	1.01	0.09	0.98	0.1	0.949	0.142	1.044	0.141	1.0159	0.15355	1.03706	0.156115	0.989698	0.129543	0.994813	0.106189
		3.443	0.98	0.16	0.99	0.13	0.96	0.165	0.997	0.134	1.04636	0.094068	1.02333	0.165719	0.96722	0.152388	1.0141	0.130797
		3.457	1.01	0.11	1.01	0.1	1.003	0.129	0.99	0.131	1.00052	0.21016	1.01911	0.146567	0.982983	0.134796	1.01053	0.110428
		3.489	1.04	0.14	0.97	0.09	0.986	0.143	1.013	0.151	1.00314	0.168561	1.01354	0.145155	0.962679	0.124322	0.97248	0.128421
		3.504	0.96	0.14	0.99	0.11	0.958	0.154	1.015	0.17	1.03356	0.186255	1.00708	0.081748	0.997715	0.166513	1.01882	0.11064
		3.522	1.03	0.14	0.99	0.11	0.997	0.146	0.993	0.119	1.03221	0.139472	1.02374	0.129304	1.01861	0.132233	1.01564	0.123005
		3.552	1.03	0.1	1.01	0.11	0.996	0.116	0.997	0.139	1.01967	0.177793	0.991245	0.113313	1.0098	0.146451	0.98947	0.087084
		3.566	1.03	0.16	1.02	0.11	0.998	0.142	1.068	0.161	0.962268	0.149681	0.984331	0.135547	1.01125	0.130922	1.03148	0.133184
		3.598	1.02	0.12	1.03	0.11	1.04	0.152	1.003	0.143	1.02186	0.209679	1.01316	0.128845	1.01371	0.158439	1.00356	0.126614
		3.612	1.05	0.14	1	0.13	1.01	0.152	1.019	0.096	1.03149	0.139554	0.981049	0.132356	1.0101	0.125112	1.04149	0.12739
		3.644	0.96	0.16	1	0.12	1.004	0.179	0.98	0.159	0.974067	0.154494	1.02069	0.144299	0.991222	0.112193	1.00796	0.146114
		3.659	1.02	0.11	1	0.15	1.001	0.123	0.944	0.173	0.993436	0.134239	1.03312	0.114611	1.03364	0.159164	0.995992	0.102551
		3.675	0.98	0.11	0.99	0.13	0.965	0.11	1.021	0.165	1.00575	0.173691	1.04871	0.130562	1.01096	0.142522	1.01963	0.09809
		3.706	1.03	0.16	0.99	0.12	1	0.124	1.038	0.163	1.04754	0.155285	1.0192	0.141775	0.980693	0.141949	0.983687	0.125835
		3.72	1.01	0.13	1	0.14	0.986	0.124	1.004	0.129	1.00167	0.102634	0.952	0.123911	0.983462	0.117055	1.03697	0.114302
		3.752	1	0.14	0.99	0.14	0.991	0.133	0.969	0.176	0.983464	0.149219	0.979276	0.130771	0.944555	0.143013	0.996559	0.102574
		3.767	1.03	0.13	0.98	0.1	1.034	0.115	1.025	0.18	1.06416	0.133344	1.02868	0.152324	0.967942	0.115627	0.983948	0.123656
		3.799	1.01	0.14	1.02	0.1	0.97	0.131	1.007	0.132	0.996547	0.155419	1.00436	0.131159	0.989015	0.160041	0.988389	0.121445
		3.813	0.99	0.13	1.01	0.1	0.99	0.11	0.991	0.131	0.985941	0.133229	1.04137	0.098034	1.00379	0.124156	1.02609	0.09441
		3.829	1	0.14	1.01	0.13	1.01	0.149	0.987	0.155	1.07898	0.198079	1.00742	0.120711	1.0117	0.127748	1.01061	0.116498
		3.861	1.03	0.12	1.01	0.1	1.015	0.117	1.007	0.143	1.00263	0.138584	0.977357	0.134308	0.985265	0.140531	0.964145	0.103265
		3.875	1.03	0.15	0.99	0.13	1.007	0.125	0.985	0.147	1.02058	0.152557	0.995263	0.17007	0.986051	0.143565	1.02164	0.110467
		3.909	0.99	0.12	1.02	0.1	1.016	0.135	0.985	0.152	0.960521	0.136608	1.00648	0.152967	0.959935	0.139433	1.00111	0.114419
		3.924	1	0.13	1.03	0.1	1.019	0.094	1.009	0.144	0.998316	0.124193	1.0379	0.130481	1.01035	0.108317	1.032	0.109294
		3.939	0.97	0.13	0.97	0.14	1.015	0.124	1.008	0.103	0.995052	0.170854	0.985699	0.12094	0.965218	0.165217	1.03966	0.099231
		3.972	1.03	0.09	1.01	0.12	0.978	0.139	1.005	0.153	1.03697	0.109735	0.994909	0.147039	1.01215	0.127653	1.01174	0.070022
		3.986	1	0.13	0.99	0.11	1.005	0.142	0.967	0.145	0.985232	0.154829	0.99348	0.121273	1.00858	0.128025	0.980388	0.096541
		4.018	1	0.11	1.03	0.11	0.979	0.106	1.007	0.17	0.994933	0.18823	1.04189	0.12424	1.02295	0.169039	1.00912	0.13025
		4.032	1.02	0.11	0.95	0.15	1.015	0.113	1.05	0.096	1.01564	0.118816	1.00083	0.110071	1.03601	0.154573	1.03229	0.117409
		4.05	0.96	0.08	1.01	0.11	0.972	0.121	0.973	0.118	0.99126	0.142746	1.00267	0.092827	1.01058	0.115651	0.985952	0.107421
		4.079	1.04	0.12	0.98	0.14	1.047	0.159	1.002	0.132	0.994439	0.158392	1.00947	0.174539	0.991048	0.1336	0.977656	0.113829
		4.094	0.98	0.12	1.01	0.11	1.003	0.103	1.041	0.126	0.974374	0.182747	1.00704	0.115578	1.00973	0.146247	0.972948	0.093808
		4.127	1.01	0.14	0.99	0.12	1.027	0.13	0.917	0.13	0.996293	0.158822	1.00781	0.096952	1.03443	0.144033	0.993338	0.098125
		4.141	1.03	0.1	0.98	0.1	0.985	0.091	0.965	0.17	1.01402	0.151203	0.975789	0.124968	0.979799	0.119568	1.01958	0.080534
		4.173	0.97	0.11	1.03	0.13	0.94	0.097	0.99	0.103	1.04939	0.210938	1.0208	0.123032	1.01511	0.142781	1.00417	0.10946
		4.187	0.98	0.1	0.98	0.08	0.982	0.14	0.982	0.122	0.954742	0.106214	1.05025	0.132846	0.995888	0.167813	0.97106	0.096919
		4.204	0.97	0.12	1	0.12	1.036	0.122	1.019	0.12	1.00145	0.131968	0.955934	0.117796	0.960249	0.136878	1.00507	0.105429
		4.235	1	0.12	0.97	0.11	0.93	0.145	0.982	0.158	1.00159	0.142551	0.9873	0.127983	0.979669	0.098938	0.999851	0.063912
		4.249	0.99	0.1	1.04	0.09	1.018	0.127	0.977	0.164	0.976105	0.117706	0.964564	0.105538	1.03767	0.176691	0.998458	0.105382
		4.282	1.01	0.12	1.01	0.1	1.011	0.141	1.014	0.12	0.978416	0.14942	0.961175	0.138237	0.992636	0.159368	0.995175	0.119378
		4.297	1.02	0.13	1	0.13	1.021	0.109	1.037	0.123	1.03232	0.15347	0.997351	0.087419	1.02638	0.145445	0.965102	0.110766
		4.313	0.97	0.12	1.01	0.1	0.99	0.152	1.028	0.114	1.00064	0.138478	0.986076	0.120333	1.01116	0.151912	1.01669	0.091784
		4.344	1.05	0.12	0.99	0.09	1.011	0.128	1.042	0.149	1.0483	0.142945	1.01259	0.145025	0.940457	0.145855	0.988637	0.097456
		4.359	0.98	0.19	1.01	0.11	1.037	0.138	0.996	0.158	1.01048	0.127523	1.01167	0.094819	1.03228	0.147612	0.997004	0.117046
		4.39	1.02	0.13	1.01	0.14	0.996	0.132	0.94	0.145	0.962197	0.337368	0.962233	0.148772	1.02484	0.155668	0.997909	0.115129
		4.725	0	0	0	0	0	0	0	0	0	0	0	0	0	0	0	0
		4.749	0.04	0.12	0.03	0.13	-0.008	0.191	0.001	0.187	0.016688	0.137741	-0.01877	0.157253	0.009459	0.148129	0.029154	0.120051
		4.781	0.09	0.13	0.04	0.11	0.05	0.174	0.032	0.17	0.031242	0.190727	-0.01703	0.180806	0.045431	0.191573	0.030095	0.125176
		4.795	0.08	0.15	0	0.12	0.043	0.197	0.01	0.148	0.03875	0.188492	-0.00551	0.168672	0.068533	0.139776	0.06411	0.086284
		4.829	0.11	0.16	0.05	0.11	0.057	0.164	0.076	0.163	0.121917	0.187011	0.001845	0.161236	0.120718	0.175338	0.073401	0.090439
		4.844	0.09	0.13	0.02	0.14	0.108	0.157	0.07	0.149	0.112598	0.177328	0.016257	0.169918	0.099478	0.166497	0.045883	0.124677
		4.858	0.14	0.16	0.1	0.12	0.108	0.16	0.034	0.114	0.135491	0.187601	0.006841	0.168488	0.104979	0.199937	0.078603	0.125114
		4.892	0.14	0.15	0.07	0.18	0.144	0.19	0.08	0.172	0.095046	0.211069	0.002012	0.159017	0.111239	0.141777	0.061274	0.110562
		4.906	0.18	0.18	0.08	0.12	0.128	0.136	0.099	0.147	0.183064	0.153605	0.003768	0.194555	0.129573	0.167159	0.096277	0.134876
		4.938	0.21	0.13	0.14	0.12	0.163	0.169	0.121	0.12	0.102529	0.25863	0.021138	0.166092	0.098968	0.156793	0.075676	0.102458
		4.952	0.19	0.17	0.11	0.12	0.159	0.178	0.125	0.124	0.232752	0.15322	0.018078	0.175146	0.200628	0.145404	0.120624	0.086284
		4.969	0.21	0.16	0.13	0.12	0.192	0.129	0.142	0.128	0.177661	0.178938	0.0289	0.193004	0.169884	0.161561	0.079585	0.107433
		5	0.18	0.14	0.13	0.1	0.18	0.184	0.082	0.13	0.180898	0.170465	0.009896	0.166223	0.182954	0.15433	0.129769	0.127117
		5.014	0.23	0.1	0.08	0.1	0.213	0.147	0.143	0.178	0.215041	0.168787	0.017471	0.17522	0.183232	0.188962	0.127925	0.138087
		5.047	0.22	0.13	0.09	0.17	0.253	0.184	0.145	0.139	0.209405	0.129542	0.023434	0.18485	0.2155	0.154363	0.15706	0.109029
		5.061	0.25	0.18	0.12	0.14	0.203	0.187	0.165	0.151	0.225546	0.175686	0.049503	0.128503	0.251691	0.18488	0.108132	0.112338
		5.079	0.26	0.15	0.14	0.14	0.229	0.14	0.17	0.117	0.268702	0.17727	0.041194	0.162753	0.222181	0.198707	0.158306	0.09507
		5.109	0.28	0.13	0.14	0.14	0.275	0.164	0.124	0.161	0.261095	0.121436	0.041345	0.18947	0.251954	0.174264	0.132478	0.123451
		5.123	0.29	0.14	0.17	0.12	0.231	0.176	0.175	0.132	0.195153	0.306524	0.03214	0.140424	0.25026	0.211798	0.157057	0.093313
		5.155	0.26	0.14	0.13	0.16	0.272	0.158	0.151	0.174	0.274505	0.121639	0.042454	0.182837	0.264962	0.149838	0.155018	0.115506
		5.169	0.32	0.16	0.19	0.15	0.239	0.192	0.211	0.128	0.30082	0.137346	0.065533	0.177684	0.281909	0.193447	0.183748	0.10338
		5.202	0.27	0.14	0.17	0.11	0.338	0.142	0.214	0.165	0.291939	0.150053	0.054657	0.173004	0.274629	0.17795	0.15729	0.099791
		5.216	0.3	0.19	0.17	0.12	0.258	0.138	0.219	0.174	0.282606	0.177817	0.040433	0.207097	0.276291	0.152956	0.173068	0.111192
		5.232	0.3	0.14	0.18	0.15	0.31	0.144	0.205	0.174	0.28818	0.202427	0.044603	0.161778	0.327802	0.194197	0.162689	0.080156
		5.263	0.37	0.14	0.21	0.11	0.326	0.136	0.218	0.163	0.290392	0.243245	0.06143	0.223226	0.342504	0.176218	0.18103	0.113815
		5.277	0.34	0.13	0.18	0.16	0.332	0.138	0.184	0.173	0.280124	0.148393	0.059648	0.150803	0.326626	0.166344	0.162414	0.127821
		5.31	0.32	0.14	0.2	0.11	0.295	0.162	0.154	0.145	0.281094	0.228112	0.079567	0.145657	0.332488	0.182691	0.190776	0.101033
		5.324	0.37	0.13	0.19	0.13	0.364	0.121	0.2	0.154	0.344303	0.135024	0.10077	0.161489	0.322713	0.165912	0.188571	0.104783
		5.342	0.38	0.15	0.22	0.13	0.34	0.144	0.215	0.133	0.327996	0.14425	0.078334	0.159691	0.344796	0.144406	0.20637	0.103904
		5.372	0.38	0.09	0.19	0.11	0.338	0.182	0.254	0.103	0.392142	0.173021	0.117174	0.140617	0.337002	0.166804	0.201967	0.101301
		5.387	0.34	0.17	0.18	0.15	0.335	0.131	0.21	0.177	0.308205	0.174137	0.080152	0.199295	0.301343	0.180137	0.211162	0.136205
		5.419	0.31	0.18	0.16	0.16	0.344	0.198	0.211	0.151	0.364192	0.143261	0.093657	0.185984	0.391067	0.154298	0.178871	0.131615
		5.433	0.38	0.14	0.19	0.16	0.341	0.155	0.245	0.155	0.357652	0.140348	0.060027	0.210837	0.367895	0.159287	0.203792	0.120853
		5.465	0.4	0.1	0.21	0.11	0.419	0.145	0.232	0.128	0.435769	0.178835	0.083582	0.149266	0.366654	0.199614	0.202317	0.103521
		5.479	0.37	0.13	0.19	0.17	0.357	0.165	0.308	0.112	0.356309	0.167509	0.074985	0.178173	0.344829	0.162835	0.21669	0.091743
		5.496	0.37	0.15	0.25	0.11	0.37	0.156	0.286	0.125	0.395418	0.192317	0.060505	0.148879	0.337602	0.150989	0.221541	0.080325
		5.527	0.4	0.14	0.2	0.15	0.396	0.166	0.259	0.145	0.405291	0.161891	0.111985	0.178827	0.395306	0.123737	0.200984	0.105291
		5.542	0.42	0.11	0.17	0.15	0.348	0.165	0.261	0.139	0.360725	0.188741	0.108608	0.188024	0.392129	0.188433	0.216068	0.107741
		5.574	0.4	0.17	0.24	0.15	0.395	0.146	0.267	0.187	0.37246	0.233302	0.073064	0.160236	0.378961	0.177509	0.242206	0.13968
		5.588	0.42	0.12	0.22	0.12	0.45	0.153	0.244	0.15	0.350723	0.257393	0.086534	0.201001	0.387767	0.143805	0.250321	0.109801
		5.62	0.44	0.12	0.25	0.15	0.467	0.137	0.276	0.139	0.431946	0.152317	0.098569	0.150995	0.39241	0.16135	0.224349	0.106319
[truncated: 1,459 more rows]

## Sheet: Figure 1I
Immobile fractions GFP-XPB			WT				XPF KO
[truncated: 31 more rows]

## Sheet: Figure 2C
GFP-XPB iFRAP		Time (s)	WT		XPF KO
			siCTRL	siXPA	siCTRL	siXPA
[truncated: 35 more rows]

## Sheet: Figure 2D
GFP-XPB Half life			WT		XPF KO
[truncated: 33 more rows]

[truncated: 25 more sheets: Figure 2F, G, H, Figure 2I, Figure 3A, Figure 3B, Figure 3C, Figure 3D, Figure 3E, Figure 4B, Figure 4D, E, Figure 4F, G, Figure 4H, Figure 4J, Figure 5A, Figure 5B, Figure 5C, Figure 5D, Figure 5E, Figure S1A,C, Figure S1H, Figure S2B …]
